# Supplementary material for: Type VII secretion system gene mutations driving global mycobacterium tuberculosis transmission revealed by whole genomic sequence
Source: Front Cell Infect Microbiol. 2025 Jun 18;15:1573643. doi: 10.3389/fcimb.2025.1573643 (PMC12213627; doi:10.3389/fcimb.2025.1573643)
Supplement: Supplementary Table 1 — Information of 1445 strains of mycobacterium tuberculosis. [file DataSheet1.xlsx]

## Sheet: Table S1
#rname	startpos	endpos	numreads	covbases	coverage	meandepth	meanbaseq	meanmapq	sample_name	main_lin	sub_lin	Collect_data	Conutry	Cluster
NC_000962	1	4411532	7159148	4366064	98.9693	243.351	69.8	59.2	T999	lineage2	lineage2.2.1	2017	China	1029
NC_000962	1	4411532	7203911	4357452	98.7741	244.889	69.9	59.2	T998	lineage2	lineage2.2.1	2017	China	493
NC_000962	1	4411532	6969395	4361356	98.8626	236.848	69.9	59.1	T996	lineage2	lineage2.2.1	2017	China	1918
NC_000962	1	4411532	6850351	4378788	99.2578	232.816	70	59.5	T995	lineage4	lineage4.4.2	2017	China
NC_000962	1	4411532	7195868	4382944	99.352	244.611	69.8	59.4	T994	lineage4	lineage4.5	2017	China
NC_000962	1	4411532	6978968	4361571	98.8675	237.194	69.9	59.1	T993	lineage2	lineage2.2.1	2017	China
NC_000962	1	4411532	7066356	4356791	98.7591	240.187	69.9	59.2	T991	lineage2	lineage2.2.1	2017	China	1294
NC_000962	1	4411532	7032939	4351884	98.6479	239.028	69.8	59.1	T990	lineage2	lineage2.2.1	2017	China
NC_000962	1	4411532	7169416	4355967	98.7405	243.706	69.8	59.2	T989	lineage2	lineage2.2.1	2017	China
NC_000962	1	4411532	7182363	4377119	99.2199	244.145	69.8	59.5	T988	lineage4	lineage4.4.2	2017	China
NC_000962	1	4411532	7144189	4354760	98.7131	242.844	69.8	59.3	T987	lineage2	lineage2.2.1	2017	China
NC_000962	1	4411532	6992127	4379692	99.2783	237.643	69.9	59.5	T986	lineage4	lineage4.2.2	2017	China
NC_000962	1	4411532	7167928	4350235	98.6105	243.656	69.8	59.1	T985	lineage2	lineage2.2.1	2017	China	1122
NC_000962	1	4411532	7008429	4360715	98.8481	238.205	70	59.1	T984	lineage2	lineage2.2.1	2017	China
NC_000962	1	4411532	6922356	4362870	98.8969	235.259	70.1	59.1	T983	lineage2	lineage2.2.1	2017	China
NC_000962	1	4411532	6807911	4358710	98.8026	231.385	70	59.1	T980	lineage2	lineage2.2.1	2017	China
NC_000962	1	4411532	7054055	4367234	98.9959	239.759	70	59.1	T979	lineage2	lineage2.2.1	2017	China
NC_000962	1	4411532	6953384	4364529	98.9345	236.314	69.9	59.1	T977	lineage2	lineage2.2.1	2017	China
NC_000962	1	4411532	6915780	4361240	98.86	235.037	70	59.1	T975	lineage2	lineage2.2.1	2017	China	670
NC_000962	1	4411532	7069260	4359384	98.8179	240.285	69.9	59.2	T974	lineage2	lineage2.2.1	2017	China
NC_000962	1	4411532	6954525	4359323	98.8165	236.372	70.1	59.2	T972	lineage2	lineage2.2.1	2017	China	33
NC_000962	1	4411532	7039564	4362311	98.8843	239.281	69.9	59.3	T971	lineage2	lineage2.2.1	2016	China
NC_000962	1	4411532	7033089	4365425	98.9549	239.055	70	59.2	T970	lineage2	lineage2.2.1	2017	China	1029
NC_000962	1	4411532	7185669	4354412	98.7052	244.254	69.8	59.2	T969	lineage2	lineage2.2.1	2016	China	1011
NC_000962	1	4411532	6932223	4357757	98.781	235.653	69.9	59.2	T968	lineage2	lineage2.2.1	2017	China
NC_000962	1	4411532	6994972	4362085	98.8791	237.757	69.9	59.3	T967	lineage2	lineage2.2.1	2017	China
NC_000962	1	4411532	7039238	4360914	98.8526	239.269	69.9	59.1	T966	lineage2	lineage2.2.1	2017	China
NC_000962	1	4411532	7205489	4396749	99.6649	244.901	69.3	59.1	T965	lineage2	lineage2.2.1	2017	China	1889
NC_000962	1	4411532	6850280	4381822	99.3265	232.836	69.8	59.1	T964	lineage2	lineage2.2.1	2017	China
NC_000962	1	4411532	7052747	4374862	99.1688	239.688	69.3	59.2	T963	lineage2	lineage2.2.1	2017	China	1470
NC_000962	1	4411532	6933856	4379418	99.272	235.666	69.2	59.1	T962	lineage2	lineage2.2.1	2017	China
NC_000962	1	4411532	6802538	4382010	99.3308	231.202	69.2	59.2	T961	lineage2	lineage2.2.1	2017	China
NC_000962	1	4411532	7052401	4377787	99.2351	239.664	69.4	59.2	T960	lineage2	lineage2.2.1	2017	China
NC_000962	1	4411532	6878458	4390929	99.533	233.772	70	59.3	T959	lineage4	lineage4.4	2017	China
NC_000962	1	4411532	7011017	4372536	99.116	238.279	69.8	59.1	T958	lineage2	lineage2.2.1	2017	China
NC_000962	1	4411532	6745343	4388957	99.4883	229.295	69.1	59.3	T957	lineage4	lineage4.4.2	2017	China
NC_000962	1	4411532	7121229	4377555	99.2298	242.017	69	59.2	T956	lineage2	lineage2.2.1	2017	China
NC_000962	1	4411532	6941360	4377799	99.2353	235.895	69.1	59.2	T955	lineage2	lineage2.2.1	2017	China
NC_000962	1	4411532	6977928	4365724	98.9616	237.176	70	59.2	T954	lineage2	lineage2.2.1	2017	China
NC_000962	1	4411532	5660037	4364922	98.9435	192.362	70	59.2	T953	lineage2	lineage2.2.1	2017	China
NC_000962	1	4411532	6696962	4369508	99.0474	227.632	70	59.2	T952	lineage2	lineage2.2.1	2017	China	1225
NC_000962	1	4411532	7044843	4379846	99.2817	239.471	70	59.3	T951	lineage2	lineage2.2.1	2017	China
NC_000962	1	4411532	7055232	4367484	99.0015	239.802	69.9	59.2	T950	lineage2	lineage2.2.1	2017	China
NC_000962	1	4411532	7195016	4356130	98.7442	244.57	69.8	59.2	T949	lineage2	lineage2.2.1	2017	China	493
NC_000962	1	4411532	7032790	4389807	99.5075	239.034	69.9	59.4	T947	lineage4	lineage4.4.2	2017	China
NC_000962	1	4411532	6835495	4362652	98.892	232.292	70	59.1	T946	lineage2	lineage2.2.1	2017	China
NC_000962	1	4411532	7043320	4358886	98.8066	239.382	69.9	59.2	T945	lineage2	lineage2.2.1	2017	China	33
NC_000962	1	4411532	7077958	4355511	98.7301	240.576	69.8	59.2	T944	lineage2	lineage2.2.1	2017	China	1005
NC_000962	1	4411532	6883618	4382770	99.348	233.929	70	59.4	T942	lineage4	lineage4.4.2	2017	China
NC_000962	1	4411532	7058472	4360656	98.8467	239.908	69.9	59.1	T941	lineage2	lineage2.2.1	2017	China	1816
NC_000962	1	4411532	7126872	4359195	98.8136	242.249	69.8	59.3	T940	lineage2	lineage2.2.1	2017	China	13
NC_000962	1	4411532	7095202	4358527	98.7985	241.169	69.9	59.1	T939	lineage2	lineage2.2.1	2017	China
NC_000962	1	4411532	7082551	4359365	98.8175	240.718	69.9	59.1	T938	lineage2	lineage2.2.1	2017	China	529
NC_000962	1	4411532	7032101	4363957	98.9216	239.006	69.8	59.2	T937	lineage2	lineage2.2.1	2017	China	301
NC_000962	1	4411532	7038860	4355912	98.7392	239.242	69.8	59.2	T936	lineage2	lineage2.2.1	2017	China
NC_000962	1	4411532	6526568	4362477	98.888	221.827	69.9	59.2	T934	lineage2	lineage2.2.1	2017	China
NC_000962	1	4411532	7232395	4384447	99.386	245.822	69.4	59.3	T933	lineage2	lineage2.2.2	2017	China
NC_000962	1	4411532	7252150	4384546	99.3883	246.501	69.3	59.1	T932	lineage2	lineage2.2.1	2017	China
NC_000962	1	4411532	7064893	4351078	98.6296	240.129	69.6	59.2	T931	lineage2	lineage2.2.1	2017	China
NC_000962	1	4411532	7219292	4381901	99.3283	245.39	69.5	59.1	T930	lineage2	lineage2.2.1	2017	China	1601
NC_000962	1	4411532	6833756	4383739	99.37	232.285	69.4	59.1	T929	lineage2	lineage2.2.1	2017	China
NC_000962	1	4411532	7278651	4384266	99.3819	247.41	69.3	59.1	T927	lineage2	lineage2.2.1	2017	China
NC_000962	1	4411532	7233313	4395984	99.6476	245.875	69.3	59.5	T926	lineage4	lineage4.2.2	2017	China
NC_000962	1	4411532	6959066	4358369	98.7949	236.509	69.9	59.1	T923	lineage2	lineage2.2.1	2017	China	1308
NC_000962	1	4411532	7222368	4394093	99.6047	245.486	69.2	59.1	T921	lineage2	lineage2.2.1	2017	China
NC_000962	1	4411532	7092063	4395064	99.6267	241.032	69.4	59.1	T920	lineage2	lineage2.2.1	2017	China
NC_000962	1	4411532	6703900	4399370	99.7243	227.848	69.3	59.5	T919	lineage4	lineage4.4.2	2017	China
NC_000962	1	4411532	6799258	4382249	99.3362	231.075	69.3	59.1	T918	lineage2	lineage2.2.1	2017	China
NC_000962	1	4411532	7037046	4365943	98.9666	239.181	69.9	59.2	T917	lineage2	lineage2.2.1	2017	China
NC_000962	1	4411532	6943714	4409761	99.9599	236.001	69.9	59.4	T916	lineage4	lineage4.4.2	2017	China
NC_000962	1	4411532	7026904	4387819	99.4625	238.84	69.8	59.1	T914	lineage2	lineage2.2.1	2017	China	594
NC_000962	1	4411532	6976068	4383715	99.3694	237.113	69.8	59.2	T913	lineage2	lineage2.2.1	2017	China
NC_000962	1	4411532	6984914	4381674	99.3232	237.41	69.8	59.2	T912	lineage2	lineage2.2.1	2017	China
NC_000962	1	4411532	6942292	4383897	99.3736	235.958	69.9	59.1	T911	lineage2	lineage2.2.1	2017	China	732
NC_000962	1	4411532	6989924	4385179	99.4026	237.594	69.8	59.1	T910	lineage2	lineage2.2.1	2017	China
NC_000962	1	4411532	7060636	4357157	98.7674	239.979	69.9	59.1	T907	lineage2	lineage2.2.1	2017	China
NC_000962	1	4411532	7098917	4369175	99.0399	241.286	70.1	59.2	T906	lineage2	lineage2.2.1	2017	China
NC_000962	1	4411532	6902322	4391488	99.5456	234.562	69.4	59.4	T904	lineage4	lineage4.4.2	2017	China
NC_000962	1	4411532	6877785	4376430	99.2043	233.774	69.3	59.2	T903	lineage2	lineage2.2.1	2017	China
NC_000962	1	4411532	7119343	4378323	99.2472	241.944	69.4	59.2	T900	lineage2	lineage2.2.1	2017	China
NC_000962	1	4411532	6997153	4385261	99.4045	237.834	69.8	59.1	T899	lineage2	lineage2.2.1	2017	China
NC_000962	1	4411532	6987580	4358384	98.7952	237.482	69.8	59.2	T898	lineage2	lineage2.2.1	2017	China
NC_000962	1	4411532	7083280	4384660	99.3909	240.776	69.8	59.2	T897	lineage2	lineage2.2.1	2017	China
NC_000962	1	4411532	6901106	4366734	98.9845	234.545	70	59.2	T895	lineage2	lineage2.2.1	2017	China	165
NC_000962	1	4411532	6760571	4374703	99.1652	229.755	69.3	59.2	T889	lineage2	lineage2.2.1	2017	China	1579
NC_000962	1	4411532	7023859	4363548	98.9123	238.736	70	59.1	T887	lineage2	lineage2.2.1	2017	China	536
NC_000962	1	4411532	7096339	4375323	99.1792	241.17	68.9	59.1	T886	lineage2	lineage2.2.1	2017	China	1927
NC_000962	1	4411532	7069049	4372727	99.1204	240.244	69	59.2	T884	lineage2	lineage2.2.1	2017	China
NC_000962	1	4411532	6855331	4346174	98.5185	233.003	69.2	59.2	T883	lineage2	lineage2.2.1	2017	China
NC_000962	1	4411532	7048463	4351922	98.6488	239.565	70	59.3	T882	lineage2	lineage2.2.1	2017	China	901
NC_000962	1	4411532	7128595	4373020	99.127	242.283	69	59.2	T881	lineage2	lineage2.2.1	2017	China	1512
NC_000962	1	4411532	7126819	4362011	98.8775	242.263	70.1	59.2	T875	lineage2	lineage2.2.1	2017	China
NC_000962	1	4411532	7179346	4364413	98.9319	244.003	69.4	59.2	T874	lineage2	lineage2.2.1	2017	China
NC_000962	1	4411532	6970788	4362083	98.8791	236.946	69.8	59.1	T872	lineage2	lineage2.2.1	2017	China	888
NC_000962	1	4411532	6950440	4362188	98.8815	236.254	69.1	59.3	T871	lineage2	lineage2.2.1	2017	China
NC_000962	1	4411532	7208498	4369354	99.0439	245.045	70	59.4	T869	lineage2	lineage2.2.2	2017	China	857
NC_000962	1	4411532	7164039	4390947	99.5334	243.49	69.2	59.5	T865	lineage4	lineage4.4.2	2017	China
NC_000962	1	4411532	7146881	4364403	98.9317	242.943	70	59.3	T864	lineage2	lineage2.2.1	2017	China
NC_000962	1	4411532	7194212	4375873	99.1917	244.531	69	59.2	T863	lineage2	lineage2.2.1	2017	China
NC_000962	1	4411532	7061854	4374943	99.1706	240.036	69	59.3	T862	lineage2	lineage2.2.1	2017	China
NC_000962	1	4411532	7221062	4362123	98.88	245.432	69.2	59.2	T861	lineage2	lineage2.2.1	2017	China
NC_000962	1	4411532	6979367	4380137	99.2883	237.219	70.1	59.1	T860	lineage2	lineage2.2.1	2017	China	1031
NC_000962	1	4411532	7206890	4368590	99.0266	244.988	70.1	59.2	T859	lineage2	lineage2.2.1	2017	China
NC_000962	1	4411532	7178937	4373619	99.1406	243.992	69.4	59.1	T858	lineage2	lineage2.2.1.1	2017	China
NC_000962	1	4411532	6941322	4359769	98.8266	235.904	69.3	59.2	T849	lineage2	lineage2.2.1	2017	China
NC_000962	1	4411532	7342151	4360382	98.8405	249.578	69.2	59.2	T848	lineage2	lineage2.2.1	2017	China
NC_000962	1	4411532	5640723	4363703	98.9158	191.704	69.3	59.2	T847	lineage2	lineage2.2.1	2017	China	1295
NC_000962	1	4411532	7168341	4360023	98.8324	243.647	69.3	59.2	T846	lineage2	lineage2.2.1	2017	China	1381
NC_000962	1	4411532	7218101	4353499	98.6845	245.367	69.7	59.2	T837	lineage2	lineage2.2.1	2017	China
NC_000962	1	4411532	6192329	4380027	99.2858	210.48	68.6	59.2	T834	lineage2	lineage2.2.1	2017	China
NC_000962	1	4411532	6317292	4354294	98.7025	214.722	68.4	59.2	T833	lineage2	lineage2.2.1	2017	China	1579
NC_000962	1	4411532	7170436	4354027	98.6965	243.735	69.6	59.2	T826	lineage2	lineage2.2.1	2017	China	911
NC_000962	1	4411532	7246615	4365731	98.9618	246.288	68.4	59.2	T825	lineage2	lineage2.2.1	2017	China
NC_000962	1	4411532	7174590	4379979	99.2848	243.844	68.7	59.4	T824	lineage2	lineage2.2.2	2017	China
NC_000962	1	4411532	6316301	4348265	98.5659	214.685	68.5	59.2	T823	lineage2	lineage2.2.1	2017	China
NC_000962	1	4411532	7020147	4366175	98.9719	238.613	70	59.1	T822	lineage2	lineage2.2.1	2017	China
NC_000962	1	4411532	7203263	4355012	98.7188	244.818	68.7	59.2	T821	lineage2	lineage2.2.1	2017	China	1220
NC_000962	1	4411532	7056198	4408022	99.9204	239.797	68.9	59.3	T817	lineage4	lineage4.4.2	2017	China
NC_000962	1	4411532	7192303	4358193	98.7909	244.44	68.6	59.2	T816	lineage2	lineage2.2.1	2017	China	1766
NC_000962	1	4411532	7136467	4366363	98.9761	242.53	68.6	59.2	T804	lineage2	lineage2.2.1	2017	China
NC_000962	1	4411532	7153932	4364438	98.9325	243.124	68.6	59.2	T803	lineage2	lineage2.2.1	2017	China
NC_000962	1	4411532	5885708	4353734	98.6898	200.014	68.6	59.2	T802	lineage2	lineage2.2.1	2017	China
NC_000962	1	4411532	6770215	4362424	98.8868	230.093	68.6	59.2	T801	lineage2	lineage2.2.1	2017	China	678
NC_000962	1	4411532	6984394	4368763	99.0305	237.394	70	59.1	T798	lineage2	lineage2.2.1	2017	China
NC_000962	1	4411532	6690672	4382691	99.3462	227.374	69	59.1	T797	lineage2	lineage2.2.1	2017	China	1601
NC_000962	1	4411532	7132106	4360410	98.8412	242.378	68.6	59.1	T796	lineage2	lineage2.2.1	2017	China
NC_000962	1	4411532	6929098	4365516	98.9569	235.478	70.1	59.2	T793	lineage2	lineage2.2.1	2017	China
NC_000962	1	4411532	6488241	4381807	99.3262	220.498	68.9	59.1	T792	lineage2	lineage2.2.1	2017	China
NC_000962	1	4411532	7031743	4353153	98.6767	238.953	68.8	59.1	T791	lineage2	lineage2.2.1	2017	China	529
NC_000962	1	4411532	6933790	4358642	98.8011	235.668	68.5	59.2	T790	lineage2	lineage2.2.1	2017	China
NC_000962	1	4411532	7094421	4360646	98.8465	241.091	68.7	59.2	T789	lineage2	lineage2.2.1	2017	China
NC_000962	1	4411532	6864813	4384397	99.3849	233.277	68.7	59.3	T788	lineage4	lineage4.4.2	2017	China
NC_000962	1	4411532	6209449	4367227	98.9957	211.015	68.7	59.1	T776	lineage2	lineage2.2.1	2017	China
NC_000962	1	4411532	7066457	4372825	99.1226	240.151	69.2	59.1	T775	lineage2	lineage2.2.1	2017	China	590
NC_000962	1	4411532	6618288	4366288	98.9744	224.915	68.6	59.2	T774	lineage2	lineage2.2.1	2017	China
NC_000962	1	4411532	7084339	4366990	98.9903	240.742	68.7	59.1	T773	lineage2	lineage2.2.1.1	2017	China
NC_000962	1	4411532	7203039	4383738	99.37	244.828	68.8	59.1	T772	lineage2	lineage2.2.1	2017	China
NC_000962	1	4411532	7155429	4369399	99.0449	243.201	69	59.2	T770	lineage2	lineage2.2.1	2017	China
NC_000962	1	4411532	7300892	4378791	99.2578	248.159	68.4	59.5	T769	lineage4	lineage4.4.2	2017	China
NC_000962	1	4411532	7115711	4361918	98.8754	241.878	69.9	59.2	T768	lineage2	lineage2.2.1	2017	China
NC_000962	1	4411532	7092386	4338451	98.3434	241.057	68.9	59.3	T766	lineage2	lineage2.2.1	2017	China	1734
NC_000962	1	4411532	7153111	4364708	98.9386	243.113	68.7	59.2	T765	lineage2	lineage2.2.1	2017	China
NC_000962	1	4411532	6989708	4362019	98.8776	237.523	68.9	59.2	T764	lineage2	lineage2.2.1	2017	China
NC_000962	1	4411532	6549439	4358434	98.7964	222.576	68.9	59.2	T762	lineage2	lineage2.2.1	2017	China
NC_000962	1	4411532	6904185	4359659	98.8241	234.648	70.1	59.1	T753	lineage2	lineage2.2.1	2017	China
NC_000962	1	4411532	6645119	4382748	99.3475	225.873	68.7	59.2	T749	lineage2	lineage2.2.1	2017	China
NC_000962	1	4411532	6340016	4381910	99.3285	215.463	68.8	59.1	T740	lineage2	lineage2.2.1	2017	China
NC_000962	1	4411532	6909377	4373440	99.1365	234.766	69.3	59.1	T738	lineage2	lineage2.2.1.1	2017	China
NC_000962	1	4411532	6270133	4362326	98.8846	213.099	68.6	59.2	T735	lineage2	lineage2.2.1	2017	China	1451
NC_000962	1	4411532	6650169	4362991	98.8997	226.003	68.7	59.2	T732	lineage2	lineage2.2.1	2017	China
NC_000962	1	4411532	7200019	4355588	98.7319	244.719	69.2	59.2	T73	lineage2	lineage2.2.1	2016	China
NC_000962	1	4411532	6936555	4362317	98.8844	235.728	68.7	59.2	T723	lineage2	lineage2.2.1	2016	China
NC_000962	1	4411532	6864208	4354969	98.7178	233.259	68.8	59.1	T721	lineage2	lineage2.2.1	2017	China	1313
NC_000962	1	4411532	5789998	4357014	98.7642	196.735	68.7	59.1	T720	lineage2	lineage2.2.1	2017	China
NC_000962	1	4411532	7162670	4352847	98.6697	243.45	69.4	59.2	T72	lineage2	lineage2.2.1	2016	China
NC_000962	1	4411532	6993831	4379781	99.2803	237.677	69	59.1	T719	lineage2	lineage2.2.1	2017	China
NC_000962	1	4411532	6952947	4382893	99.3508	236.312	70	59.1	T717	lineage2	lineage2.2.1	2017	China
NC_000962	1	4411532	6050240	4356525	98.7531	205.619	68.6	59.2	T716	lineage2	lineage2.2.1	2017	China	1239
NC_000962	1	4411532	7052774	4390910	99.5325	239.748	69.8	59.1	T711	lineage2	lineage2.2.1	2017	China
NC_000962	1	4411532	6894558	4344502	98.4806	234.349	69.1	59.2	T71	lineage2	lineage2.2.1	2017	China
NC_000962	1	4411532	7173469	4372280	99.1102	243.811	69.1	59.2	T704	lineage2	lineage2.2.1	2016	China
NC_000962	1	4411532	6981432	4364581	98.9357	237.283	70	59.1	T693	lineage2	lineage2.2.1	2017	China	941
NC_000962	1	4411532	6512845	4362147	98.8805	221.335	68.7	59.2	T692	lineage2	lineage2.2.1	2017	China	307
NC_000962	1	4411532	7191735	4351695	98.6436	244.462	69.9	59.2	T687	lineage2	lineage2.2.1	2017	China
NC_000962	1	4411532	7028529	4372152	99.1073	238.842	69.2	59.2	T686	lineage2	lineage2.2.1	2017	China
NC_000962	1	4411532	7102372	4368112	99.0158	241.355	68.8	59.3	T684	lineage2	lineage2.2.1	2016	China	31
NC_000962	1	4411532	6880179	4379996	99.2851	233.881	69.8	59.2	T683	lineage2	lineage2.2.1	2016	China
NC_000962	1	4411532	6914003	4399724	99.7323	234.986	70	59.4	T682	lineage4	lineage4.5	2017	China
NC_000962	1	4411532	6409105	4358280	98.7929	217.799	68.7	59.1	T681	lineage2	lineage2.2.1	2017	China	1313
NC_000962	1	4411532	6940891	4384162	99.3796	235.909	69.9	59.1	T680	lineage2	lineage2.2.1	2017	China
NC_000962	1	4411532	7084083	4361829	98.8733	240.725	68.7	59.1	T678	lineage2	lineage2.2.1	2017	China
NC_000962	1	4411532	7084653	4359564	98.822	240.798	69.9	59.2	T677	lineage2	lineage2.2.1	2017	China
NC_000962	1	4411532	5797662	4353631	98.6875	197.024	68.6	59.2	T676	lineage2	lineage2.2.1	2017	China	1239
NC_000962	1	4411532	7269291	4365858	98.9647	247.077	68.6	59.3	T673	lineage4	lineage4.5	2017	China	1172
NC_000962	1	4411532	6473442	4353288	98.6797	220.003	68.6	59.2	T667	lineage2	lineage2.2.1	2016	China	1407
NC_000962	1	4411532	6570835	4349778	98.6002	223.325	68.5	59.2	T666	lineage2	lineage2.2.1	2016	China	989
NC_000962	1	4411532	6721659	4386862	99.4408	228.429	70	59.1	T659	lineage2	lineage2.2.1	2016	China
NC_000962	1	4411532	7079198	4355279	98.7249	240.576	68.6	59.2	T657	lineage2	lineage2.2.1	2016	China
NC_000962	1	4411532	6969428	4362195	98.8816	236.852	69.9	59.1	T656	lineage2	lineage2.2.1	2015	China	851
NC_000962	1	4411532	7046637	4359665	98.8243	239.497	69.8	59.2	T654	lineage2	lineage2.2.1	2017	China	1751
NC_000962	1	4411532	7051946	4356624	98.7554	239.679	69.9	59.1	T652	lineage2	lineage2.2.1	2017	China	1485
NC_000962	1	4411532	7126800	4358267	98.7926	242.231	70	59.1	T650	lineage2	lineage2.2.1.1	2017	China
NC_000962	1	4411532	7339996	4352986	98.6729	249.511	69.3	59.2	T65	lineage2	lineage2.2.1	2016	China
NC_000962	1	4411532	7212958	4379154	99.2661	245.169	69.1	59.4	T649	lineage4	lineage4.4	2017	China
NC_000962	1	4411532	7036241	4352262	98.6565	239.169	69.8	59.2	T648	lineage2	lineage2.2.1	2017	China
NC_000962	1	4411532	6958229	4383606	99.367	236.492	70	59.1	T644	lineage2	lineage2.2.1	2016	China
NC_000962	1	4411532	6764867	4353409	98.6825	229.891	68.7	59.2	T642	lineage2	lineage2.2.1	2017	China	165
NC_000962	1	4411532	6547774	4360317	98.8391	222.549	68.5	59.2	T641	lineage2	lineage2.2.1	2017	China
NC_000962	1	4411532	6821854	4369210	99.0407	231.871	69	59.2	T640	lineage2	lineage2.2.1	2016	China
NC_000962	1	4411532	7323922	4353029	98.6739	248.965	69.3	59.3	T64	lineage2	lineage2.2.1	2016	China	871
NC_000962	1	4411532	6883596	4361471	98.8652	233.938	70	59.2	T637	lineage2	lineage2.2.1	2016	China
NC_000962	1	4411532	6966136	4381035	99.3087	236.768	69.9	59.1	T636	lineage2	lineage2.2.1	2016	China
NC_000962	1	4411532	7056979	4357622	98.778	239.857	69.9	59.1	T634	lineage2	lineage2.2.1	2016	China
NC_000962	1	4411532	7287546	4364895	98.9428	247.712	69.3	59.2	T62	lineage2	lineage2.2.1	2016	China
NC_000962	1	4411532	6520866	4342341	98.4316	221.65	69.1	59.2	T61	lineage2	lineage2.2.1	2016	China
NC_000962	1	4411532	7172860	4348827	98.5786	243.8	69.2	59.2	T60	lineage2	lineage2.2.1	2016	China
NC_000962	1	4411532	7041876	4348379	98.5685	239.336	70	59.1	T591	lineage2	lineage2.2.1	2016	China	252
NC_000962	1	4411532	7353928	4356176	98.7452	249.989	69.3	59.3	T59	lineage2	lineage2.2.1	2016	China
NC_000962	1	4411532	6981723	4362109	98.8797	237.286	69.9	59.1	T586	lineage2	lineage2.2.1	2016	China	252
NC_000962	1	4411532	7202235	4353356	98.6813	244.8	69.1	59.3	T584	lineage2	lineage2.2.1	2016	China	13
NC_000962	1	4411532	7177970	4353144	98.6765	243.972	69.3	59.1	T58	lineage2	lineage2.2.1	2016	China
NC_000962	1	4411532	6943181	4380292	99.2919	235.988	69.9	59.2	T579	lineage2	lineage2.2.1	2016	China
NC_000962	1	4411532	7083287	4362555	98.8898	240.76	69.9	59.2	T578	lineage2	lineage2.2.1	2016	China
NC_000962	1	4411532	7029969	4363610	98.9137	238.922	70	59.2	T577	lineage2	lineage2.2.1	2016	China
NC_000962	1	4411532	7158588	4355831	98.7374	243.33	69.9	59.2	T576	lineage2	lineage2.2.1	2016	China
NC_000962	1	4411532	7013852	4373559	99.1392	238.348	69.2	59.2	T575	lineage2	lineage2.2.1	2016	China	1512
NC_000962	1	4411532	7080015	4374132	99.1522	240.618	69.2	59.1	T574	lineage2	lineage2.2.1	2016	China
NC_000962	1	4411532	5743507	4354373	98.7043	195.175	68.6	59.2	T572	lineage2	lineage2.2.1	2016	China	1713
NC_000962	1	4411532	7153901	4368317	99.0204	243.137	69	59.2	T569	lineage2	lineage2.2.1	2016	China	1136
NC_000962	1	4411532	7115013	4375941	99.1932	241.86	69.8	59.2	T568	lineage2	lineage2.2.1	2016	China
NC_000962	1	4411532	7023259	4358318	98.7938	238.703	70.2	59.3	T567	lineage2	lineage2.2.1	2016	China	1413
NC_000962	1	4411532	7121601	4360795	98.8499	242.065	69.9	59.3	T566	lineage2	lineage2.2.1	2016	China
NC_000962	1	4411532	6533911	4367330	98.998	222.043	68.8	59.2	T564	lineage2	lineage2.2.1	2016	China
NC_000962	1	4411532	7040464	4359388	98.818	239.296	69.9	59.2	T562	lineage2	lineage2.2.1	2016	China	1068
NC_000962	1	4411532	6797397	4372584	99.1171	231.029	69.2	59.2	T560	lineage2	lineage2.2.1	2016	China
NC_000962	1	4411532	7324019	4376385	99.2033	248.972	69.4	59.3	T56	lineage4	lineage4.5	2016	China
NC_000962	1	4411532	7048689	4372185	99.1081	239.571	69.9	59.2	T558	lineage2	lineage2.2.1	2016	China
NC_000962	1	4411532	7026969	4366693	98.9836	238.809	69.1	59.2	T557	lineage2	lineage2.2.1	2016	China
NC_000962	1	4411532	5946388	4348274	98.5661	202.088	68.7	59.2	T556	lineage2	lineage2.2.1	2016	China
NC_000962	1	4411532	7084714	4371088	99.0832	240.771	69.2	59.1	T553	lineage2	lineage2.2.1	2016	China	1083
NC_000962	1	4411532	6888290	4381536	99.3201	234.096	70.4	59.3	T552	lineage4	lineage4.4.2	2016	China
NC_000962	1	4411532	7059079	4358640	98.8011	239.933	70	59.2	T550	lineage2	lineage2.2.1	2016	China	1010
NC_000962	1	4411532	6604091	4386905	99.4418	224.461	69	59.4	T546	lineage4	lineage4.4.2	2016	China	1144
NC_000962	1	4411532	7132585	4367089	98.9926	242.44	69.9	59.2	T545	lineage2	lineage2.2.1	2016	China
NC_000962	1	4411532	6716574	4392911	99.5779	228.285	69.9	59.2	T542	lineage2	lineage2.2.1.1	2017	China
NC_000962	1	4411532	6846388	4360242	98.8374	232.644	68.8	59.2	T541	lineage2	lineage2.2.1	2017	China
NC_000962	1	4411532	7059173	4405050	99.8531	239.943	69.9	59.4	T540	lineage4	lineage4.5	2016	China
NC_000962	1	4411532	7035191	4371878	99.1011	239.066	69.2	59.2	T539	lineage2	lineage2.2.1	2017	China
NC_000962	1	4411532	7098044	4363444	98.9099	241.263	69.8	59.2	T537	lineage2	lineage2.2.1	2016	China	1596
NC_000962	1	4411532	7102622	4359204	98.8138	241.424	70.2	59.2	T536	lineage2	lineage2.2.1	2017	China
NC_000962	1	4411532	7059146	4359242	98.8147	239.923	69.9	59.1	T535	lineage2	lineage2.2.1	2017	China
NC_000962	1	4411532	7175882	4355442	98.7286	243.892	69.1	59.2	T531	lineage2	lineage2.2.1	2016	China
NC_000962	1	4411532	7030582	4364389	98.9314	238.96	70	59.2	T523	lineage2	lineage2.2.1	2017	China
NC_000962	1	4411532	7047524	4367659	99.0055	239.523	70	59.2	T5116	lineage2	lineage2.2.1	2016	China
NC_000962	1	4411532	6874515	4353095	98.6754	233.611	69.2	59.2	T5115	lineage2	lineage2.2.1	2016	China	33
NC_000962	1	4411532	6935134	4368430	99.023	235.687	70	59.1	T5114	lineage2	lineage2.2.1	2017	China	252
NC_000962	1	4411532	6488541	4369571	99.0488	220.47	69.2	59.1	T5112	lineage2	lineage2.2.1	2017	China	590
NC_000962	1	4411532	6975483	4369270	99.042	237.066	69.9	59.1	T5111	lineage2	lineage2.2.1	2016	China
NC_000962	1	4411532	7063873	4375825	99.1906	240.043	69.2	59.2	T5110	lineage2	lineage2.2.1	2017	China
NC_000962	1	4411532	7183291	4369365	99.0442	244.148	68.8	59.1	T5109	lineage2	lineage2.2.1	2017	China
NC_000962	1	4411532	6761391	4361423	98.8641	229.781	70	59.2	T5108	lineage2	lineage2.2.1	2017	China
NC_000962	1	4411532	6731517	4378270	99.246	228.764	69.8	59.1	T5107	lineage2	lineage2.2.1	2017	China
NC_000962	1	4411532	6869935	4374391	99.1581	233.503	69.7	59.2	T5106	lineage2	lineage2.2.1	2017	China	1518
NC_000962	1	4411532	6789545	4375875	99.1917	230.758	69.8	59.1	T5104	lineage2	lineage2.2.1	2017	China
NC_000962	1	4411532	6683987	4375350	99.1798	227.139	69.7	59.1	T5103	lineage2	lineage2.2.1	2017	China	1523
NC_000962	1	4411532	6863718	4377032	99.218	233.291	69.7	59.1	T5102	lineage2	lineage2.2.1	2017	China
NC_000962	1	4411532	6841520	4374560	99.1619	232.53	69.7	59.1	T5101	lineage2	lineage2.2.1	2016	China	1161
NC_000962	1	4411532	6662218	4382051	99.3317	226.389	69.7	59.1	T5100	lineage2	lineage2.2.1	2017	China
NC_000962	1	4411532	6025327	4381455	99.3182	204.757	69.9	59.2	T5099	lineage2	lineage2.2.1	2017	China
NC_000962	1	4411532	6722304	4379874	99.2824	228.451	69.8	59.1	T5097	lineage2	lineage2.2.1	2017	China
NC_000962	1	4411532	6676161	4382559	99.3432	226.881	69.8	59.2	T5096	lineage2	lineage2.2.1	2018	China
NC_000962	1	4411532	6796705	4378648	99.2546	231.003	69.7	59.1	T5095	lineage2	lineage2.2.1	2017	China
NC_000962	1	4411532	6750118	4378304	99.2468	229.418	69.7	59.1	T5094	lineage2	lineage2.2.1	2017	China
NC_000962	1	4411532	6932983	4376375	99.2031	235.671	69.6	59.2	T5093	lineage2	lineage2.2.1	2017	China	1799
NC_000962	1	4411532	6531199	4395890	99.6454	221.927	69.9	59.4	T5092	lineage4	lineage4.4.2	2016	China
NC_000962	1	4411532	6753328	4391078	99.5364	229.512	69.7	59.3	T5091	lineage2	lineage2.2.2	2017	China
NC_000962	1	4411532	6762173	4383986	99.3756	229.801	69.8	59.1	T5090	lineage2	lineage2.2.1	2016	China
NC_000962	1	4411532	6919625	4383059	99.3546	235.197	69.6	59.2	T5089	lineage2	lineage2.2.1	2017	China
NC_000962	1	4411532	6819625	4384739	99.3927	231.78	69.7	59.2	T5088	lineage2	lineage2.2.1	2016	China
NC_000962	1	4411532	6815870	4384726	99.3924	231.665	69.6	59.1	T5087	lineage2	lineage2.2.1	2016	China
NC_000962	1	4411532	6761486	4382112	99.3331	229.796	69.7	59.2	T5085	lineage2	lineage2.2.1	2016	China
NC_000962	1	4411532	6709409	4381794	99.3259	228.013	69.7	59.2	T5084	lineage2	lineage2.2.1	2017	China
NC_000962	1	4411532	6757429	4381000	99.3079	229.656	69.7	59.1	T5083	lineage2	lineage2.2.1	2016	China	708
NC_000962	1	4411532	6652677	4383949	99.3748	226.072	69.8	59.1	T5082	lineage2	lineage2.2.1	2016	China
NC_000962	1	4411532	6935701	4385514	99.4102	235.749	69.6	59.1	T5081	lineage2	lineage2.2.1.1	2017	China
NC_000962	1	4411532	6811744	4383826	99.372	231.513	69.6	59.2	T5080	lineage2	lineage2.2.1	2016	China
NC_000962	1	4411532	6831687	4384718	99.3922	232.194	69.7	59.1	T5079	lineage2	lineage2.2.1	2016	China
NC_000962	1	4411532	6704593	4385640	99.4131	227.847	69.8	59.1	T5078	lineage2	lineage2.2.1	2016	China
NC_000962	1	4411532	6767096	4382536	99.3427	229.983	69.9	59.2	T5077	lineage2	lineage2.2.1	2018	China	1814
NC_000962	1	4411532	6708300	4383430	99.363	227.977	69.8	59.1	T5076	lineage2	lineage2.2.1	2016	China
NC_000962	1	4411532	6871717	4385296	99.4053	233.561	69.7	59.3	T5074	lineage2	lineage2.2.1	2017	China
NC_000962	1	4411532	6918955	4385631	99.4129	235.174	69.5	59.2	T5073	lineage2	lineage2.2.1	2016	China
NC_000962	1	4411532	6818023	4385363	99.4068	231.724	69.7	59.1	T5072	lineage2	lineage2.2.1	2016	China
NC_000962	1	4411532	6874730	4384453	99.3862	233.653	69.6	59.2	T5071	lineage2	lineage2.2.1	2017	China	732
NC_000962	1	4411532	6554527	4401927	99.7823	222.722	69.9	59.3	T5070	lineage4	lineage4.4.2	2016	China
NC_000962	1	4411532	6712875	4385359	99.4067	228.129	69.8	59	T5069	lineage2	lineage2.2.1	2016	China
NC_000962	1	4411532	6836967	4383598	99.3668	232.376	69.7	59.3	T5068	lineage2	lineage2.2.2	2017	China
NC_000962	1	4411532	6612165	4402848	99.8032	224.706	69.7	59.3	T5067	lineage4	lineage4.5	2017	China
NC_000962	1	4411532	6812469	4394306	99.6095	231.55	69.7	59.4	T5066	lineage4	lineage4.8	2016	China
NC_000962	1	4411532	6631394	4383407	99.3625	225.347	69.8	59.1	T5065	lineage2	lineage2.2.1	2016	China	708
NC_000962	1	4411532	6661034	4402630	99.7982	226.36	69.8	59.3	T5064	lineage4	lineage4.5	2016	China	1716
NC_000962	1	4411532	6788098	4384799	99.394	230.698	69.7	59	T5063	lineage2	lineage2.2.1	2016	China	199
NC_000962	1	4411532	6765892	4387242	99.4494	229.94	69.8	59.2	T5062	lineage2	lineage2.2.1	2016	China
NC_000962	1	4411532	6856308	4383438	99.3632	233.031	69.7	59.2	T5061	lineage2	lineage2.2.1	2017	China
NC_000962	1	4411532	6544019	4385117	99.4012	222.366	69.8	59.1	T5059	lineage2	lineage2.2.1	2016	China
NC_000962	1	4411532	6827743	4383695	99.369	232.059	69.7	59	T5058	lineage2	lineage2.2.1	2016	China
NC_000962	1	4411532	6658758	4385249	99.4042	226.297	69.8	59.1	T5057	lineage2	lineage2.2.1.1	2016	China
NC_000962	1	4411532	6677176	4382905	99.3511	226.914	69.8	59.2	T5056	lineage2	lineage2.2.1	2017	China	1814
NC_000962	1	4411532	6594442	4385681	99.414	224.083	69.8	59.1	T5055	lineage2	lineage2.2.1	2016	China
NC_000962	1	4411532	6652717	4384595	99.3894	226.084	69.7	59	T5054	lineage2	lineage2.2.1.1	2016	China
NC_000962	1	4411532	6773062	4394228	99.6078	230.184	69.7	59.1	T5053	lineage2	lineage2.2.1	2016	China
NC_000962	1	4411532	6750655	4384999	99.3986	229.43	69.8	59	T5052	lineage2	lineage2.2.1	2016	China
NC_000962	1	4411532	6754318	4385727	99.4151	229.554	69.8	59.2	T5051	lineage2	lineage2.2.1	2016	China
NC_000962	1	4411532	6764340	4382827	99.3493	229.888	69.7	59.2	T5050	lineage2	lineage2.2.1	2018	China	1814
NC_000962	1	4411532	6761883	4385783	99.4163	229.809	69.7	59	T5048	lineage2	lineage2.2.1	2017	China
NC_000962	1	4411532	6238622	4350067	98.6067	212.026	69.2	59.2	T5047	lineage2	lineage2.2.1	2017	China	33
NC_000962	1	4411532	7164751	4386019	99.4217	243.554	69.9	59.4	T5046	lineage4	lineage4.5	2017	China
NC_000962	1	4411532	6919977	4341675	98.4165	235.158	69.3	59.1	T5045	lineage2	lineage2.2.1	2016	China
NC_000962	1	4411532	7104763	4361369	98.8629	241.473	69.7	59.2	T5044	lineage2	lineage2.2.1	2016	China
NC_000962	1	4411532	7116069	4368780	99.0309	241.85	69.4	59.1	T5042	lineage2	lineage2.2.1.1	2016	China	341
NC_000962	1	4411532	7188446	4357606	98.7776	244.316	69.3	59.2	T5041	lineage2	lineage2.2.1	2017	China
NC_000962	1	4411532	7229611	4355730	98.7351	245.737	69.3	59.1	T5040	lineage2	lineage2.2.1	2017	China
NC_000962	1	4411532	7164731	4358100	98.7888	243.517	69.7	59.2	T5038	lineage2	lineage2.2.1	2017	China	1757
NC_000962	1	4411532	7205610	4355475	98.7293	244.905	69.3	59.3	T5037	lineage2	lineage2.2.1	2016	China	901
NC_000962	1	4411532	7104794	4371129	99.0842	241.469	69.5	59.4	T5036	lineage4	lineage4.5	2017	China
NC_000962	1	4411532	7106255	4351102	98.6302	241.511	69.3	59.1	T5035	lineage2	lineage2.2.1	2016	China
NC_000962	1	4411532	7204672	4376077	99.1963	244.886	68.7	59.4	T5034	lineage4	lineage4.5	2017	China	1172
NC_000962	1	4411532	6936522	4359450	98.8194	235.76	69.2	59.2	T5033	lineage2	lineage2.2.1	2016	China
NC_000962	1	4411532	6547987	4356056	98.7425	222.553	69.2	59.2	T5031	lineage2	lineage2.2.1	2016	China
NC_000962	1	4411532	7223095	4350808	98.6235	245.507	69.3	59.2	T5030	lineage2	lineage2.2.1	2017	China	162
NC_000962	1	4411532	7233800	4348340	98.5676	245.876	69.4	59.2	T5029	lineage2	lineage2.2.1	2016	China	1068
NC_000962	1	4411532	7145769	4353999	98.6958	242.871	69.4	59.2	T5027	lineage2	lineage2.2.1	2018	China
NC_000962	1	4411532	6140560	4388183	99.4707	208.69	69.3	59.4	T5026	lineage4	lineage4.5	2017	China	894
NC_000962	1	4411532	7111019	4352673	98.6658	241.68	69.5	59.1	T5025	lineage2	lineage2.2.1	2017	China	1596
NC_000962	1	4411532	7151378	4350795	98.6232	243.06	69.3	59.2	T5024	lineage2	lineage2.2.1	2017	China	584
NC_000962	1	4411532	7177289	4356006	98.7413	243.936	69.2	59.2	T5023	lineage2	lineage2.2.1.1	2017	China
NC_000962	1	4411532	7142878	4355117	98.7212	242.767	69.2	59.2	T5020	lineage2	lineage2.2.1	2018	China	24
NC_000962	1	4411532	7117143	4351375	98.6364	241.887	69.2	59.1	T5019	lineage2	lineage2.2.1	2016	China
NC_000962	1	4411532	7028956	4354324	98.7032	238.874	69.3	59.1	T5018	lineage2	lineage2.2.1.1	2016	China
NC_000962	1	4411532	6457212	4354161	98.6995	219.463	69.2	59.1	T5017	lineage2	lineage2.2.1	2016	China
NC_000962	1	4411532	6281723	4346133	98.5175	213.523	69.3	59.2	T5016	lineage2	lineage2.2.1	2016	China
NC_000962	1	4411532	7100366	4352092	98.6526	241.309	69.2	59.2	T5015	lineage2	lineage2.2.1	2017	China	1430
NC_000962	1	4411532	7065307	4351106	98.6303	240.118	69.5	59.2	T5014	lineage2	lineage2.2.1	2017	China	1299
NC_000962	1	4411532	7196498	4352892	98.6708	244.588	69.4	59.3	T5012	lineage2	lineage2.2.1	2016	China	13
NC_000962	1	4411532	6840913	4357956	98.7855	232.496	69.2	59.2	T5011	lineage2	lineage2.2.1	2016	China	1713
NC_000962	1	4411532	7157757	4352324	98.6579	243.262	69.2	59.2	T5010	lineage2	lineage2.2.1	2016	China
NC_000962	1	4411532	7136674	4356685	98.7567	242.544	69.2	59.1	T5009	lineage2	lineage2.2.1	2016	China	362
NC_000962	1	4411532	7278861	4346926	98.5355	247.407	69.3	59.2	T5007	lineage2	lineage2.2.1	2016	China
NC_000962	1	4411532	7064002	4350529	98.6172	240.066	69.4	59.2	T5006	lineage2	lineage2.2.1	2016	China
NC_000962	1	4411532	7193228	4346608	98.5283	244.485	69.4	59.2	T5005	lineage2	lineage2.2.1	2016	China
NC_000962	1	4411532	7103815	4355522	98.7304	241.416	69.3	59.1	T5004	lineage2	lineage2.2.1	2016	China
NC_000962	1	4411532	7131754	4369386	99.0446	242.36	69.1	59.4	T5003	lineage2	lineage2.2.2	2017	China	824
NC_000962	1	4411532	6987345	4377471	99.2279	237.467	69	59.4	T5002	lineage4	lineage4.5	2016	China
NC_000962	1	4411532	6708331	4355212	98.7233	227.973	69	59.2	T5001	lineage2	lineage2.2.1	2017	China
NC_000962	1	4411532	7227935	4365958	98.9669	245.683	69.2	59.4	T5	lineage4	lineage4.5	2016	China
NC_000962	1	4411532	7228440	4362486	98.8882	245.723	69.9	59.2	T475	lineage2	lineage2.2.1	2016	China	1501
NC_000962	1	4411532	7160062	4352617	98.6645	243.335	68.7	59.2	T473	lineage2	lineage2.2.1	2016	China
NC_000962	1	4411532	7123059	4359030	98.8099	242.121	70	59.2	T472	lineage2	lineage2.2.1	2016	China
NC_000962	1	4411532	6929467	4389689	99.5049	235.511	70	59.3	T469	lineage4	lineage4.4.2	2016	China	1359
NC_000962	1	4411532	6322380	4384759	99.3931	214.894	69.9	59.4	T466	lineage4	lineage4.5	2016	China	715
NC_000962	1	4411532	7215305	4357805	98.7821	245.227	69	59.2	T463	lineage2	lineage2.2.1	2016	China
NC_000962	1	4411532	7342689	4370548	99.071	249.59	68.6	59.5	T430	lineage4	lineage4.4.2	2016	China	1144
NC_000962	1	4411532	7098284	4370410	99.0679	241.242	69.1	59.2	T424	lineage2	lineage2.2.1	2016	China
NC_000962	1	4411532	6933656	4371279	99.0876	235.653	70	59.4	T419	lineage4	lineage4.5	2016	China	488
NC_000962	1	4411532	7226580	4372321	99.1112	245.629	68.9	59.1	T418	lineage2	lineage2.2.1	2015	China
NC_000962	1	4411532	6995370	4365103	98.9476	237.744	69.9	59.2	T417	lineage2	lineage2.2.1	2016	China
NC_000962	1	4411532	5770556	4345917	98.5126	196.132	68.5	59.2	T414	lineage2	lineage2.2.1	2016	China
NC_000962	1	4411532	6085302	4367825	99.0093	206.818	69	59.1	T413	lineage2	lineage2.2.1	2017	China
NC_000962	1	4411532	7155326	4361398	98.8636	243.22	69.9	59.2	T412	lineage2	lineage2.2.1	2015	China
NC_000962	1	4411532	7019776	4360486	98.8429	238.608	69.9	59.2	T411	lineage2	lineage2.2.1	2016	China	33
NC_000962	1	4411532	6239085	4349249	98.5882	212.04	68.5	59.2	T410	lineage2	lineage2.2.1	2016	China
NC_000962	1	4411532	7114606	4360430	98.8416	241.837	69.9	59.1	T409	lineage2	lineage2.2.1	2016	China
NC_000962	1	4411532	5966672	4342299	98.4306	202.768	68.7	59.2	T407	lineage2	lineage2.2.1	2016	China
NC_000962	1	4411532	7023651	4395033	99.626	238.741	69.9	59.2	T406	lineage2	lineage2.2.1	2016	China
NC_000962	1	4411532	7128766	4370880	99.0785	242.289	69.1	59.2	T405	lineage2	lineage2.2.1	2016	China	1512
NC_000962	1	4411532	6900058	4389353	99.4972	234.523	69.1	59.5	T403	lineage4	lineage4.2.2	2016	China
NC_000962	1	4411532	6495391	4347663	98.5522	220.753	68.7	59.1	T400	lineage2	lineage2.2.1	2016	China
NC_000962	1	4411532	6915233	4360626	98.8461	235.022	70.3	59.2	T399	lineage2	lineage2.2.1	2017	China
NC_000962	1	4411532	6569112	4370708	99.0746	223.283	69	59.2	T398	lineage2	lineage2.2.1	2016	China	1485
NC_000962	1	4411532	7027993	4381879	99.3278	238.881	70	59.1	T395	lineage2	lineage2.2.1	2016	China
NC_000962	1	4411532	6980515	4352721	98.6669	237.282	69.9	59.2	T394	lineage2	lineage2.2.1	2016	China	941
NC_000962	1	4411532	7154175	4372677	99.1192	243.162	68.8	59.2	T393	lineage2	lineage2.2.1	2016	China
NC_000962	1	4411532	6744034	4357067	98.7654	229.227	68.6	59.4	T392	lineage4	lineage4	2016	China
NC_000962	1	4411532	7038461	4357697	98.7797	239.225	70.3	59.2	T390	lineage2	lineage2.2.1	2016	China
NC_000962	1	4411532	7096744	4353762	98.6905	241.223	69.9	59.3	T389	lineage2	lineage2.2.1	2016	China
NC_000962	1	4411532	7033781	4371286	99.0877	239.024	69.2	59.1	T388	lineage2	lineage2.2.1	2016	China
NC_000962	1	4411532	7222062	4364611	98.9364	245.474	68.7	59.2	T385	lineage2	lineage2.2.1	2016	China	1501
NC_000962	1	4411532	6377897	4384695	99.3917	216.697	68.9	59.3	T384	lineage4	lineage4.4.2	2017	China	164
NC_000962	1	4411532	6999050	4365575	98.9583	237.881	70	59.2	T383	lineage2	lineage2.2.1	2016	China
NC_000962	1	4411532	7045224	4355534	98.7306	239.471	70.2	59.3	T381	lineage2	lineage2.2.1	2016	China
NC_000962	1	4411532	6692043	4353436	98.6831	227.447	68.7	59.2	T380	lineage2	lineage2.2.1	2016	China
NC_000962	1	4411532	7083729	4358534	98.7986	240.737	68.9	59.2	T379	lineage2	lineage2.2.1	2016	China
NC_000962	1	4411532	6866000	4353462	98.6837	233.342	68.8	59.2	T378	lineage2	lineage2.2.1	2016	China
NC_000962	1	4411532	7136583	4358957	98.8082	242.535	68.9	59.2	T377	lineage2	lineage2.2.1	2016	China
NC_000962	1	4411532	7160386	4356281	98.7476	243.402	69.9	59.2	T376	lineage2	lineage2.2.1	2016	China
NC_000962	1	4411532	7123194	4375430	99.1816	242.108	68.8	59.1	T374	lineage2	lineage2.2.1	2016	China
NC_000962	1	4411532	7170044	4352798	98.6686	243.722	69.9	59.1	T373	lineage2	lineage2.2.1	2016	China	394
NC_000962	1	4411532	6989227	4356079	98.743	237.509	68.8	59.1	T372	lineage2	lineage2.2.1	2016	China
NC_000962	1	4411532	7134117	4344197	98.4737	242.439	68.7	59.3	T371	lineage2	lineage2.2.1	2014	China	1413
NC_000962	1	4411532	7198799	4359545	98.8216	244.684	69	59.2	T370	lineage2	lineage2.2.1	2016	China	1713
NC_000962	1	4411532	7182547	4370418	99.068	244.121	69	59.2	T369	lineage2	lineage2.2.1	2016	China	1674
NC_000962	1	4411532	6999084	4369363	99.0441	237.831	69.3	59.1	T368	lineage2	lineage2.2.1	2016	China	590
NC_000962	1	4411532	6247384	4349771	98.6	212.309	68.8	59.2	T366	lineage2	lineage2.2.1	2016	China	1728
NC_000962	1	4411532	7198876	4373007	99.1267	244.687	68.8	59.2	T364	lineage2	lineage2.2.1	2016	China
NC_000962	1	4411532	7109963	4357291	98.7705	241.681	69.9	59.2	T363	lineage2	lineage2.2.1	2011	China	978
NC_000962	1	4411532	6911400	4397062	99.672	234.879	70	59.5	T361	lineage4	lineage4.4.2	2016	China
NC_000962	1	4411532	6813276	4364988	98.9449	231.519	70	59.1	T359	lineage2	lineage2.2.1	2016	China
NC_000962	1	4411532	7115489	4357880	98.7838	241.877	69.9	59.1	T356	lineage2	lineage2.2.1	2016	China
NC_000962	1	4411532	7192766	4369240	99.0413	244.465	69	59.2	T355	lineage2	lineage2.2.1	2016	China
NC_000962	1	4411532	6940327	4355422	98.7281	235.858	70.1	59.1	T353	lineage2	lineage2.2.1	2016	China	1122
NC_000962	1	4411532	7032014	4379897	99.2829	239.022	69.8	59.2	T351	lineage2	lineage2.2.1	2016	China
NC_000962	1	4411532	7104469	4360759	98.8491	241.475	69.9	59.1	T350	lineage2	lineage2.2.1	2016	China
NC_000962	1	4411532	7050359	4377438	99.2272	239.635	69.9	59.4	T349	lineage4	lineage4.4.2	2016	China
NC_000962	1	4411532	6821950	4360568	98.8448	231.806	70.1	59.1	T348	lineage2	lineage2.2.1	2016	China
NC_000962	1	4411532	7002603	4359407	98.8184	237.931	68.8	59.1	T347	lineage2	lineage2.2.1	2016	China	632
NC_000962	1	4411532	6691597	4361019	98.855	227.429	69.8	59.2	T345	lineage2	lineage2.2.1	2016	China
NC_000962	1	4411532	7149138	4359472	98.8199	243.007	70	59.3	T344	lineage2	lineage2.2.1	2016	China
NC_000962	1	4411532	6627529	4361384	98.8633	225.241	69.8	59.3	T343	lineage2	lineage2.2.1	2016	China
NC_000962	1	4411532	6678429	4361412	98.8639	226.987	69.7	59.3	T341	lineage2	lineage2.2.1	2016	China
NC_000962	1	4411532	7104152	4356132	98.7442	241.475	70.2	59.2	T340	lineage2	lineage2.2.1	2016	China
NC_000962	1	4411532	7293845	4352579	98.6637	247.915	68.8	59.2	T339	lineage2	lineage2.2.1	2016	China
NC_000962	1	4411532	7016475	4375356	99.18	238.487	69.9	59.1	T338	lineage2	lineage2.2.1	2016	China	590
NC_000962	1	4411532	7054864	4361173	98.8585	239.792	70.2	59.2	T337	lineage2	lineage2.2.1	2016	China
NC_000962	1	4411532	5974403	4358049	98.7877	203.006	70	59.2	T335	lineage2	lineage2.2.1	2016	China
NC_000962	1	4411532	6704614	4345698	98.5077	227.881	69.8	59.1	T334	lineage2	lineage2.2.1	2016	China
NC_000962	1	4411532	6621613	4353438	98.6831	225.051	69.8	59.2	T332	lineage2	lineage2.2.1	2016	China
NC_000962	1	4411532	6655591	4347486	98.5482	226.208	69.8	59.2	T331	lineage2	lineage2.2.1	2016	China
NC_000962	1	4411532	6734257	4344119	98.4719	228.897	69.9	59.2	T330	lineage2	lineage2.2.1	2016	China	1522
NC_000962	1	4411532	7271821	4373613	99.1405	247.174	68.5	59.3	T329	lineage2	lineage2.2.1	2016	China	1155
NC_000962	1	4411532	6977568	4358300	98.7933	237.129	70	59.2	T327	lineage2	lineage2.2.1	2016	China
NC_000962	1	4411532	6511450	4354680	98.7113	221.27	70	59.1	T326	lineage2	lineage2.2.1	2016	China	146
NC_000962	1	4411532	6506573	4353487	98.6842	221.109	70	59.1	T325	lineage2	lineage2.2.1	2016	China
NC_000962	1	4411532	6496772	4354922	98.7168	220.779	70	59.1	T324	lineage2	lineage2.2.1	2016	China	928
NC_000962	1	4411532	7086181	4357533	98.776	240.866	70.3	59.1	T318	lineage2	lineage2.2.1	2016	China
NC_000962	1	4411532	6632182	4350447	98.6153	225.424	69.2	59.2	T316	lineage2	lineage2.2.1	2016	China
NC_000962	1	4411532	6394376	4356703	98.7571	217.286	69.9	59.1	T313	lineage2	lineage2.2.1	2016	China
NC_000962	1	4411532	6556119	4351250	98.6335	222.806	69.8	59.2	T312	lineage2	lineage2.2.1	2016	China
NC_000962	1	4411532	6700033	4352687	98.6661	227.717	69.8	59.2	T310	lineage2	lineage2.2.1	2016	China
NC_000962	1	4411532	6489185	4360085	98.8338	220.486	70	59.3	T308	lineage2	lineage2.2.2	2016	China
NC_000962	1	4411532	6624329	4370908	99.0791	225.138	69.9	59.3	T305	lineage4	lineage4.5	2016	China	488
NC_000962	1	4411532	6476340	4355804	98.7368	220.082	69.9	59.2	T303	lineage2	lineage2.2.1	2016	China	435
NC_000962	1	4411532	6802812	4354282	98.7023	231.247	69.8	59.1	T301	lineage2	lineage2.2.1	2016	China
NC_000962	1	4411532	7181134	4367523	99.0024	244.118	70.1	59.2	T3008	lineage2	lineage2.2.1	2018	China
NC_000962	1	4411532	7181433	4361138	98.8577	244.127	70	59.2	T3007	lineage2	lineage2.2.1	2018	China	700
NC_000962	1	4411532	7169002	4362860	98.8967	243.703	70	59.2	T3006	lineage2	lineage2.2.1	2018	China
NC_000962	1	4411532	7187296	4361813	98.873	244.325	70	59.2	T3005	lineage2	lineage2.2.1	2018	China
NC_000962	1	4411532	7158086	4354606	98.7096	243.335	70	59.2	T3001	lineage2	lineage2.2.1	2018	China
NC_000962	1	4411532	7187070	4369745	99.0528	244.325	70	59.4	T3000	lineage4	lineage4.5	2018	China
NC_000962	1	4411532	6861443	4356307	98.7482	233.243	69.8	59.2	T300	lineage2	lineage2.2.1	2016	China
NC_000962	1	4411532	7161631	4362272	98.8834	243.452	70	59.2	T2987	lineage2	lineage2.2.1	2018	China
NC_000962	1	4411532	7118796	4366659	98.9828	241.995	70	59.3	T2986	lineage2	lineage2.2.1	2018	China	871
NC_000962	1	4411532	7122134	4377683	99.2327	242.106	69.9	59.4	T2985	lineage4	lineage4.4.2	2018	China
NC_000962	1	4411532	7139543	4385503	99.41	242.705	69.9	59.3	T2984	lineage4	lineage4.4.2	2018	China
NC_000962	1	4411532	7150820	4368646	99.0279	243.087	69.9	59.2	T2983	lineage2	lineage2.2.1.1	2018	China
NC_000962	1	4411532	7192710	4362476	98.888	244.51	69.9	59.3	T2981	lineage2	lineage2.2.1	2018	China
NC_000962	1	4411532	7174871	4361691	98.8702	243.903	69.9	59.2	T2978	lineage2	lineage2.2.1	2018	China
NC_000962	1	4411532	7157723	4363084	98.9018	243.32	70	59.2	T2977	lineage2	lineage2.2.1	2018	China
NC_000962	1	4411532	7156110	4363811	98.9183	243.265	69.9	59.2	T2976	lineage2	lineage2.2.1	2018	China
NC_000962	1	4411532	7169047	4358209	98.7913	243.704	69.9	59.2	T2974	lineage2	lineage2.2.1	2018	China	362
NC_000962	1	4411532	7099365	4359642	98.8238	241.316	69.8	59.3	T2967	lineage2	lineage2.2.1	2018	China	1351
NC_000962	1	4411532	7120913	4359309	98.8162	242.057	69.9	59.2	T2965	lineage2	lineage2.2.1	2018	China
NC_000962	1	4411532	7107444	4358849	98.8058	241.596	69.9	59.2	T2964	lineage2	lineage2.2.1	2018	China	524
NC_000962	1	4411532	7153854	4365266	98.9512	243.178	69.9	59.2	T2963	lineage2	lineage2.2.1	2018	China	1259
NC_000962	1	4411532	7195201	4364899	98.9429	244.583	69.8	59.3	T2962	lineage2	lineage2.2.1	2018	China
NC_000962	1	4411532	7125637	4360031	98.8326	242.218	69.8	59.3	T2960	lineage2	lineage2.2.1	2018	China
NC_000962	1	4411532	7154861	4358176	98.7905	243.213	70	59.2	T2959	lineage2	lineage2.2.1	2018	China
NC_000962	1	4411532	7202094	4370448	99.0687	244.818	69.8	59.4	T2958	lineage4	lineage4.3.3	2018	China
NC_000962	1	4411532	7151032	4350300	98.612	243.076	69.8	59.3	T2948	lineage2	lineage2.2.1	2018	China
NC_000962	1	4411532	7074986	4361372	98.863	240.485	69.9	59.2	T2947	lineage2	lineage2.2.1	2018	China
NC_000962	1	4411532	7175798	4362886	98.8973	243.93	69.9	59.2	T2946	lineage2	lineage2.2.1	2018	China
NC_000962	1	4411532	7167762	4358469	98.7972	243.66	69.9	59.3	T2944	lineage2	lineage2.2.1	2018	China	435
NC_000962	1	4411532	7158639	4360414	98.8413	243.342	69.9	59.3	T2943	lineage2	lineage2.2.1	2018	China	928
NC_000962	1	4411532	7138834	4360970	98.8539	242.665	69.9	59.3	T2934	lineage2	lineage2.2.1	2018	China	226
NC_000962	1	4411532	7162903	4357687	98.7794	243.491	69.9	59.3	T2933	lineage2	lineage2.2.1	2018	China	1351
NC_000962	1	4411532	7141154	4351925	98.6488	242.747	69.7	59.2	T2931	lineage2	lineage2.2.1	2018	China
NC_000962	1	4411532	7127399	4358932	98.8077	242.275	69.9	59.2	T2930	lineage2	lineage2.2.1	2018	China
NC_000962	1	4411532	7103068	4355777	98.7362	241.445	69.9	59.1	T2928	lineage2	lineage2.2.1	2018	China
NC_000962	1	4411532	7129404	4360405	98.8411	242.345	69.8	59.3	T2927	lineage2	lineage2.2.1	2018	China
NC_000962	1	4411532	7170219	4367473	99.0013	243.735	70	59.2	T2926	lineage2	lineage2.2.1	2016	China
NC_000962	1	4411532	7169006	4363912	98.9206	243.699	69.9	59.3	T2919	lineage2	lineage2.2.1	2018	China
NC_000962	1	4411532	7181977	4388111	99.4691	244.144	69.9	59.4	T2917	lineage4	lineage4.5	2018	China	715
NC_000962	1	4411532	7133442	4354133	98.6989	242.488	69.8	59.2	T2915	lineage2	lineage2.2.1	2018	China	1259
NC_000962	1	4411532	7143238	4359473	98.8199	242.808	69.8	59.2	T2914	lineage2	lineage2.2.1	2018	China
NC_000962	1	4411532	7174513	4353158	98.6768	243.875	69.8	59.2	T2906	lineage2	lineage2.2.1	2018	China
NC_000962	1	4411532	7182129	4393213	99.5847	244.045	70.1	59.5	T2905	lineage4	lineage4.4	2018	China
NC_000962	1	4411532	6990008	4359262	98.8152	237.575	69.9	59.3	T2900	lineage2	lineage2.2.2	2018	China
NC_000962	1	4411532	6912869	4360451	98.8421	234.962	70	59.2	T2898	lineage2	lineage2.2.1	2018	China
NC_000962	1	4411532	7169142	4356564	98.754	243.698	69.9	59.2	T2897	lineage2	lineage2.2.1	2018	China
NC_000962	1	4411532	7087780	4363144	98.9031	240.911	69.9	59.2	T2896	lineage2	lineage2.2.1	2018	China	33
NC_000962	1	4411532	7219752	4358413	98.7959	245.412	70.3	59.3	T2895	lineage2	lineage2.2.1	2018	China	31
NC_000962	1	4411532	7127389	4363118	98.9026	242.237	70.1	59.1	T2894	lineage2	lineage2.2.1	2018	China	362
NC_000962	1	4411532	7147114	4358718	98.8028	242.948	70	59.2	T2893	lineage2	lineage2.2.1	2018	China
NC_000962	1	4411532	7170868	4362978	98.8994	243.756	70	59.2	T2892	lineage2	lineage2.2.1	2018	China
NC_000962	1	4411532	6935087	4366640	98.9824	235.75	70.2	59.2	T2891	lineage2	lineage2.2.1	2018	China
NC_000962	1	4411532	6923980	4366472	98.9786	235.372	70.2	59.2	T2890	lineage2	lineage2.2.1	2018	China
NC_000962	1	4411532	6895185	4366587	98.9812	234.396	70.1	59.2	T2889	lineage2	lineage2.2.1	2018	China
NC_000962	1	4411532	6934483	4369253	99.0416	235.725	70.3	59.2	T2886	lineage2	lineage2.2.1	2018	China
NC_000962	1	4411532	6944525	4360208	98.8366	236.063	70.3	59.2	T2884	lineage2	lineage2.2.1	2018	China	928
NC_000962	1	4411532	6968949	4360508	98.8434	236.91	70.2	59.2	T2883	lineage2	lineage2.2.1	2018	China
NC_000962	1	4411532	6954641	4365882	98.9652	236.413	70.2	59.2	T2882	lineage2	lineage2.2.1	2018	China
NC_000962	1	4411532	6972059	4369913	99.0566	237.014	70.2	59.3	T2881	lineage2	lineage2.2.1	2018	China	13
NC_000962	1	4411532	6907639	4367381	98.9992	234.822	70.1	59.2	T2879	lineage2	lineage2.2.1	2018	China
NC_000962	1	4411532	6901700	4373309	99.1336	234.617	70.2	59.2	T2878	lineage2	lineage2.2.1	2018	China
NC_000962	1	4411532	7038836	4369231	99.0411	239.28	70.2	59.4	T2870	lineage2	lineage2.2.2	2018	China	642
NC_000962	1	4411532	6492670	4372851	99.1232	220.682	68.9	59.2	T287	lineage2	lineage2.2.1	2016	China
NC_000962	1	4411532	6910477	4363510	98.9114	234.922	70.2	59.2	T2867	lineage2	lineage2.2.1	2018	China
NC_000962	1	4411532	6855009	4356969	98.7632	233.02	70.2	59.2	T2866	lineage2	lineage2.2.1	2018	China
NC_000962	1	4411532	6904090	4362233	98.8825	234.698	70.2	59.3	T2865	lineage2	lineage2.2.1	2018	China
NC_000962	1	4411532	6945893	4363769	98.9173	236.117	70.2	59.2	T2864	lineage2	lineage2.2.1	2018	China	678
NC_000962	1	4411532	6938844	4359371	98.8176	235.879	70.2	59.2	T2863	lineage2	lineage2.2.1	2018	China	1265
NC_000962	1	4411532	6886160	4363475	98.9107	234.087	70.1	59.2	T2862	lineage2	lineage2.2.1	2018	China	1422
NC_000962	1	4411532	6907555	4364884	98.9426	234.816	70.2	59.2	T2861	lineage2	lineage2.2.1	2018	China	1678
NC_000962	1	4411532	6951192	4366222	98.9729	236.293	70.2	59.2	T2857	lineage2	lineage2.2.1	2018	China
NC_000962	1	4411532	6971602	4366614	98.9818	236.99	70.2	59.1	T2855	lineage2	lineage2.2.1	2018	China	267
NC_000962	1	4411532	6910095	4365118	98.9479	234.897	70.2	59.4	T2853	lineage2	lineage2.2.2	2018	China
NC_000962	1	4411532	6901307	4360702	98.8478	234.597	70.2	59.2	T2852	lineage2	lineage2.2.1	2018	China
NC_000962	1	4411532	6892957	4361257	98.8604	234.315	70.2	59.1	T2851	lineage2	lineage2.2.1.1	2018	China
NC_000962	1	4411532	6866658	4364989	98.945	233.422	70.1	59.2	T2850	lineage2	lineage2.2.1	2018	China
NC_000962	1	4411532	6904200	4366173	98.9718	234.706	70.1	59.2	T2846	lineage2	lineage2.2.1	2018	China
NC_000962	1	4411532	6911887	4369173	99.0398	234.958	70.2	59.2	T2843	lineage2	lineage2.2.1	2018	China
NC_000962	1	4411532	6971298	4368310	99.0202	236.986	70.2	59.2	T2833	lineage2	lineage2.2.1	2018	China	148
NC_000962	1	4411532	6901892	4362655	98.8921	234.616	70.2	59.3	T2828	lineage2	lineage2.2.1	2018	China	13
NC_000962	1	4411532	6871999	4365073	98.9469	233.603	70.2	59.2	T2827	lineage2	lineage2.2.1	2018	China	738
NC_000962	1	4411532	6877300	4362722	98.8936	233.779	70.2	59.2	T2826	lineage2	lineage2.2.1	2018	China	33
NC_000962	1	4411532	6863458	4379245	99.2681	233.315	70.1	59.5	T2822	lineage4	lineage4	2018	China
NC_000962	1	4411532	6880739	4365670	98.9604	233.899	70.1	59.3	T2821	lineage2	lineage2.2.1	2018	China	1522
NC_000962	1	4411532	6842592	4363420	98.9094	232.602	70.1	59.2	T2820	lineage2	lineage2.2.1	2018	China	632
NC_000962	1	4411532	6850826	4369701	99.0518	232.877	70.1	59.2	T2819	lineage2	lineage2.2.1	2018	China	1422
NC_000962	1	4411532	6888645	4373355	99.1346	234.166	70.1	59.2	T2818	lineage2	lineage2.2.1	2018	China
NC_000962	1	4411532	6924173	4371358	99.0893	235.38	70.2	59.2	T2817	lineage2	lineage2.2.1	2018	China
NC_000962	1	4411532	6837931	4357239	98.7693	232.433	70.2	59.3	T2815	lineage2	lineage2.2.1	2018	China	226
NC_000962	1	4411532	6838107	4363381	98.9085	232.442	70.1	59.2	T2812	lineage2	lineage2.2.1	2018	China	217
NC_000962	1	4411532	6863313	4365434	98.9551	233.307	70.2	59.2	T2811	lineage2	lineage2.2.1	2018	China
NC_000962	1	4411532	6911847	4367452	99.0008	234.959	70.1	59.2	T2806	lineage2	lineage2.2.1	2018	China	1303
NC_000962	1	4411532	6916026	4395349	99.6332	235.103	70.1	59.3	T2804	lineage4	lineage4.5	2018	China
NC_000962	1	4411532	6905450	4385309	99.4056	234.74	70.1	59.2	T2803	lineage2	lineage2.2.1	2018	China
NC_000962	1	4411532	6866014	4364071	98.9242	233.396	70.2	59.3	T2797	lineage2	lineage2.2.1	2018	China	31
NC_000962	1	4411532	6913584	4363620	98.9139	235.022	70.1	59.2	T2788	lineage2	lineage2.2.1.1	2018	China	341
NC_000962	1	4411532	6951036	4353086	98.6752	236.296	70.2	59.1	T2787	lineage2	lineage2.2.1	2018	China	1877
NC_000962	1	4411532	6892115	4356868	98.7609	234.28	70.2	59.2	T2786	lineage2	lineage2.2.1	2018	China	978
NC_000962	1	4411532	6921975	4363190	98.9042	235.3	70.2	59.2	T2784	lineage2	lineage2.2.1	2018	China	1530
NC_000962	1	4411532	6860464	4364572	98.9355	233.208	70.3	59.2	T2783	lineage2	lineage2.2.1	2018	China	1562
NC_000962	1	4411532	6917612	4361601	98.8682	235.157	70.2	59.4	T2781	lineage2	lineage2.2.2	2018	China
NC_000962	1	4411532	7078530	4353982	98.6955	240.607	70.3	59.2	T278	lineage2	lineage2.2.1	2016	China
NC_000962	1	4411532	6908874	4361821	98.8732	234.852	70.1	59.2	T2779	lineage2	lineage2.2.1	2018	China
NC_000962	1	4411532	6918759	4365927	98.9662	235.189	70.2	59.2	T2778	lineage2	lineage2.2.1	2018	China	307
NC_000962	1	4411532	6973858	4366867	98.9875	237.07	70.1	59.2	T2777	lineage2	lineage2.2.1	2018	China
NC_000962	1	4411532	6776496	4363614	98.9138	230.345	70.3	59.1	T2775	lineage2	lineage2.2.1	2018	China	1191
NC_000962	1	4411532	6932234	4358825	98.8052	235.66	70.2	59.1	T2773	lineage2	lineage2.2.1	2017	China	888
NC_000962	1	4411532	6914527	4361776	98.8721	235.042	70.2	59.2	T2772	lineage2	lineage2.2.1	2018	China
NC_000962	1	4411532	6866420	4361800	98.8727	233.412	70.2	59.1	T2769	lineage2	lineage2.2.1	2018	China	1877
NC_000962	1	4411532	6822240	4362893	98.8975	231.901	70.3	59.2	T2766	lineage2	lineage2.2.1	2018	China
NC_000962	1	4411532	6835823	4359535	98.8213	232.366	70.2	59.1	T2765	lineage2	lineage2.2.1	2018	China
NC_000962	1	4411532	6906340	4364103	98.9249	234.77	70.2	59.2	T2764	lineage2	lineage2.2.1	2018	China
NC_000962	1	4411532	6774886	4345307	98.4988	230.267	68.8	59.2	T276	lineage2	lineage2.2.1	2016	China
NC_000962	1	4411532	6841447	4356661	98.7562	232.552	70.2	59.2	T2759	lineage2	lineage2.2.1	2015	China
NC_000962	1	4411532	6871648	4357907	98.7844	233.583	70.2	59.2	T2754	lineage2	lineage2.2.1	2018	China	477
NC_000962	1	4411532	6876423	4390839	99.5309	233.755	70.2	59.4	T2753	lineage4	lineage4.4.2	2018	China
NC_000962	1	4411532	6896468	4364098	98.9248	234.432	70.3	59.1	T2752	lineage2	lineage2.2.1	2018	China
NC_000962	1	4411532	6875322	4361511	98.8661	233.717	70.2	59.1	T2750	lineage2	lineage2.2.1	2018	China	1877
NC_000962	1	4411532	7172734	4369416	99.0453	243.822	70	59.2	T275	lineage2	lineage2.2.1	2017	China	33
NC_000962	1	4411532	6858264	4364480	98.9334	233.135	70.2	59.2	T2749	lineage2	lineage2.2.1	2018	China
NC_000962	1	4411532	6856853	4358828	98.8053	233.084	70.2	59.2	T2735	lineage2	lineage2.2.1.1	2018	China	412
NC_000962	1	4411532	6894875	4358783	98.8043	234.379	70.3	59.1	T2734	lineage2	lineage2.2.1	2018	China	362
NC_000962	1	4411532	6853657	4358804	98.8048	232.975	70.2	59.1	T2732	lineage2	lineage2.2.1	2018	China
NC_000962	1	4411532	6807405	4365434	98.9551	231.383	70.2	59.2	T2731	lineage2	lineage2.2.1	2018	China
NC_000962	1	4411532	6885411	4361627	98.8688	234.06	70.2	59.2	T2730	lineage2	lineage2.2.1	2018	China
NC_000962	1	4411532	7238253	4354427	98.7056	246.025	69.1	59.1	T273	lineage2	lineage2.2.1	2016	China	237
NC_000962	1	4411532	6811143	4390517	99.5236	231.529	70.2	59.4	T2728	lineage4	lineage4.4.2	2018	China
NC_000962	1	4411532	6876826	4359894	98.8295	233.765	70.2	59.2	T2727	lineage2	lineage2.2.1	2018	China	1351
NC_000962	1	4411532	6802995	4382749	99.3476	231.238	70.2	59.4	T2726	lineage4	lineage4.4.2	2018	China
NC_000962	1	4411532	7035753	4377537	99.2294	239.132	69.9	59.1	T2722	lineage2	lineage2.2.1	2018	China
NC_000962	1	4411532	7023473	4375851	99.1912	238.722	69.9	59.2	T2721	lineage2	lineage2.2.1	2018	China	1607
NC_000962	1	4411532	7107666	4378112	99.2424	241.593	69.9	59.2	T2720	lineage2	lineage2.2.1	2018	China	1692
NC_000962	1	4411532	7042629	4374952	99.1708	239.358	69	59.2	T272	lineage2	lineage2.2.1	2016	China
NC_000962	1	4411532	7086295	4376194	99.199	240.856	70	59.2	T2719	lineage2	lineage2.2.1	2018	China
NC_000962	1	4411532	7081206	4375082	99.1738	240.69	69.8	59.2	T2718	lineage2	lineage2.2.1	2018	China	590
NC_000962	1	4411532	6998596	4370101	99.0608	237.864	70	59.2	T2716	lineage2	lineage2.2.1	2018	China	217
NC_000962	1	4411532	6988996	4377339	99.2249	237.541	69.9	59.2	T2715	lineage2	lineage2.2.1	2018	China
NC_000962	1	4411532	7094097	4379433	99.2724	241.132	69.9	59.2	T2713	lineage2	lineage2.2.1	2018	China
NC_000962	1	4411532	7050890	4375597	99.1854	239.659	70	59.2	T2711	lineage2	lineage2.2.1	2018	China	1512
NC_000962	1	4411532	7088453	4378971	99.2619	240.936	69.9	59.2	T2707	lineage2	lineage2.2.1	2018	China
NC_000962	1	4411532	6899063	4380375	99.2937	234.506	70	59.1	T2704	lineage2	lineage2.2.1	2018	China
NC_000962	1	4411532	6947111	4376984	99.2169	236.148	70.1	59.1	T2703	lineage2	lineage2.2.1	2018	China
NC_000962	1	4411532	6844254	4375575	99.1849	232.644	70	59.2	T2702	lineage2	lineage2.2.1	2018	China
NC_000962	1	4411532	6885985	4369354	99.0439	234.065	70.1	59.2	T2701	lineage2	lineage2.2.1	2018	China	33
NC_000962	1	4411532	6900084	4373698	99.1424	234.556	70.1	59.2	T2700	lineage2	lineage2.2.1	2018	China
NC_000962	1	4411532	6700740	4378346	99.2477	227.756	69.1	59.3	T270	lineage4	lineage4.4.2	2016	China
NC_000962	1	4411532	6829820	4381463	99.3184	232.149	69.7	59.1	T2697	lineage2	lineage2.2.1	2018	China
NC_000962	1	4411532	6866501	4379352	99.2705	233.395	69.6	59.1	T2692	lineage2	lineage2.2.1	2018	China	782
NC_000962	1	4411532	6840082	4377769	99.2347	232.488	69.6	59.2	T2691	lineage2	lineage2.2.1	2018	China	1295
NC_000962	1	4411532	6884732	4379285	99.269	234.012	69.7	59	T2690	lineage2	lineage2.2.1	2018	China
NC_000962	1	4411532	6999610	4372810	99.1223	237.915	68.6	59.6	T269	lineage4	lineage4.4.2	2016	China
NC_000962	1	4411532	6925637	4379997	99.2852	235.41	69.6	59.2	T2687	lineage2	lineage2.2.1	2018	China
NC_000962	1	4411532	6817408	4377424	99.2268	231.709	69.7	59.1	T2685	lineage2	lineage2.2.1	2018	China	1607
NC_000962	1	4411532	6915676	4373711	99.1427	235.072	69.6	59.3	T2683	lineage2	lineage2.2.2	2018	China
NC_000962	1	4411532	6905293	4375849	99.1911	234.722	69.6	59.2	T2682	lineage2	lineage2.2.1	2018	China	1303
NC_000962	1	4411532	6741793	4406280	99.8809	229.132	69.7	59.4	T2680	lineage4	lineage4.4.2	2018	China
NC_000962	1	4411532	6976140	4374771	99.1667	237.052	69.2	59.2	T268	lineage2	lineage2.2.1	2016	China
NC_000962	1	4411532	6909926	4376950	99.2161	234.87	69.6	59.2	T2679	lineage2	lineage2.2.1	2018	China
NC_000962	1	4411532	7110885	4353664	98.6883	241.721	70.2	59.3	T267	lineage2	lineage2.2.1	2016	China
NC_000962	1	4411532	6864782	4374070	99.1508	233.333	69.7	59.2	T2668	lineage2	lineage2.2.1	2018	China	1692
NC_000962	1	4411532	6852217	4388174	99.4705	232.893	69.7	59.1	T2666	lineage2	lineage2.2.1	2018	China
NC_000962	1	4411532	6854319	4405181	99.856	232.97	69.6	59.3	T2665	lineage4	lineage4.4.2	2018	China
NC_000962	1	4411532	6762151	4383975	99.3753	229.829	69.7	59.1	T2663	lineage2	lineage2.2.1	2018	China
NC_000962	1	4411532	6838708	4375154	99.1754	232.443	69.7	59.1	T2660	lineage2	lineage2.2.1	2018	China
NC_000962	1	4411532	6936750	4376983	99.2168	235.775	69.6	59.2	T2654	lineage2	lineage2.2.1	2018	China
NC_000962	1	4411532	6880437	4376345	99.2024	233.88	69.6	59.4	T2653	lineage2	lineage2.2.2	2018	China	1577
NC_000962	1	4411532	6909968	4375651	99.1867	234.877	69.7	59.1	T2652	lineage2	lineage2.2.1.1	2018	China
NC_000962	1	4411532	6903619	4371819	99.0998	234.66	69.7	59.1	T2651	lineage2	lineage2.2.1	2018	China
NC_000962	1	4411532	6900630	4374208	99.1539	234.553	69.7	59.4	T2648	lineage2	lineage2.2.2	2018	China
NC_000962	1	4411532	6878294	4375659	99.1868	233.794	69.6	59.2	T2646	lineage2	lineage2.2.1	2018	China
NC_000962	1	4411532	6848680	4371285	99.0877	232.784	69.6	59.2	T2645	lineage2	lineage2.2.1	2018	China
NC_000962	1	4411532	6871306	4372598	99.1174	233.554	69.7	59.1	T2644	lineage2	lineage2.2.1	2018	China
NC_000962	1	4411532	6994906	4377445	99.2273	237.768	69.6	59.2	T2635	lineage2	lineage2.2.1	2018	China
NC_000962	1	4411532	7288419	4351085	98.6298	247.734	69.1	59.2	T2632	lineage2	lineage2.2.1	2018	China
NC_000962	1	4411532	7178429	4352618	98.6645	243.98	69.2	59.2	T2631	lineage2	lineage2.2.1	2018	China	996
NC_000962	1	4411532	7083099	4377174	99.2212	240.725	69.5	59.4	T2630	lineage1	lineage1.1.2	2018	China
NC_000962	1	4411532	7188593	4357248	98.7695	244.374	70.1	59.2	T263	lineage2	lineage2.2.1	2016	China
NC_000962	1	4411532	7209175	4350811	98.6236	245.035	69.5	59.1	T2629	lineage2	lineage2.2.1	2018	China	738
NC_000962	1	4411532	7247819	4351964	98.6497	246.35	69.4	59.1	T2628	lineage2	lineage2.2.1	2018	China
NC_000962	1	4411532	7108115	4350501	98.6166	241.575	69.5	59.2	T2626	lineage2	lineage2.2.1.1	2018	China
NC_000962	1	4411532	7212386	4350314	98.6123	245.14	69.5	59.3	T2625	lineage2	lineage2.2.1	2018	China	1903
NC_000962	1	4411532	7019792	4351386	98.6366	238.573	69.5	59.1	T2617	lineage2	lineage2.2.1.1	2018	China	300
NC_000962	1	4411532	7279195	4347787	98.555	247.426	69.8	59.2	T2613	lineage2	lineage2.2.1	2018	China
NC_000962	1	4411532	7126424	4354308	98.7029	242.203	69.5	59.1	T2612	lineage2	lineage2.2.1	2018	China	890
NC_000962	1	4411532	7103318	4384252	99.3816	241.4	69.7	59.5	T2610	lineage4	lineage4.4.2	2018	China
NC_000962	1	4411532	7190313	4354750	98.7129	244.383	69.3	59.1	T2609	lineage2	lineage2.2.1	2018	China	1246
NC_000962	1	4411532	6842624	4348881	98.5798	232.559	69.3	59.2	T2605	lineage2	lineage2.2.1	2018	China	1005
NC_000962	1	4411532	7024763	4383858	99.3727	238.727	69.3	59.4	T2604	lineage4	lineage4.4.2	2018	China
NC_000962	1	4411532	5779639	4375508	99.1834	196.404	69.4	59.3	T2602	lineage4	lineage4.5	2018	China
NC_000962	1	4411532	7165125	4357564	98.7767	243.531	69.5	59.2	T2601	lineage2	lineage2.2.1	2018	China
NC_000962	1	4411532	6696015	4364971	98.9446	227.582	69.4	59.2	T2600	lineage2	lineage2.2.1	2018	China
NC_000962	1	4411532	7215798	4359010	98.8094	245.236	69.4	59.2	T2599	lineage2	lineage2.2.1	2018	China	584
NC_000962	1	4411532	7241990	4354535	98.708	246.15	69.5	59.2	T2598	lineage2	lineage2.2.1	2018	China
NC_000962	1	4411532	6611155	4345714	98.508	224.708	69.3	59.2	T2592	lineage2	lineage2.2.1	2018	China	362
NC_000962	1	4411532	7220701	4350562	98.6179	245.427	69.4	59.2	T2590	lineage2	lineage2.2.1	2018	China	435
NC_000962	1	4411532	7033047	4348449	98.57	239.04	69.3	59.1	T2588	lineage2	lineage2.2.1	2018	China
NC_000962	1	4411532	7249888	4344463	98.4797	246.429	69.3	59.1	T2587	lineage2	lineage2.2.1	2018	China
NC_000962	1	4411532	7220864	4351897	98.6482	245.433	69.5	59.2	T2586	lineage2	lineage2.2.1	2018	China
NC_000962	1	4411532	7274678	4350602	98.6188	247.268	69.6	59.2	T2581	lineage2	lineage2.2.1	2018	China
NC_000962	1	4411532	6361270	4356467	98.7518	216.216	69.3	59.1	T2580	lineage2	lineage2.2.1	2018	China	612
NC_000962	1	4411532	7110467	4355784	98.7363	241.678	69	59.3	T2579	lineage2	lineage2.2.1	2018	China
NC_000962	1	4411532	7239749	4379311	99.2696	246.075	69.5	59.4	T2578	lineage4	lineage4.5	2018	China
NC_000962	1	4411532	7116783	4356794	98.7592	241.888	69.2	59.1	T2574	lineage2	lineage2.2.1	2018	China
NC_000962	1	4411532	6001065	4346557	98.5272	203.963	69.3	59.1	T2572	lineage2	lineage2.2.1	2018	China	758
NC_000962	1	4411532	6948427	4354060	98.6972	236.138	69.1	59.1	T2571	lineage2	lineage2.2.1	2018	China	890
NC_000962	1	4411532	7261040	4345617	98.5058	246.8	69.4	59.2	T2570	lineage2	lineage2.2.1	2018	China
NC_000962	1	4411532	6442688	4351904	98.6484	218.968	69.3	59.1	T2567	lineage2	lineage2.2.1	2018	China	1246
NC_000962	1	4411532	7127696	4349438	98.5925	242.238	69.3	59.2	T2566	lineage2	lineage2.2.1	2018	China
NC_000962	1	4411532	7211797	4354851	98.7152	245.12	69.3	59.3	T2564	lineage2	lineage2.2.1	2018	China	13
NC_000962	1	4411532	7228205	4350918	98.626	245.687	69.4	59.3	T2563	lineage2	lineage2.2.1	2018	China
NC_000962	1	4411532	7216494	4362148	98.8806	245.276	69.4	59.1	T2561	lineage2	lineage2.2.1	2018	China	1308
NC_000962	1	4411532	6660751	4349178	98.5866	226.384	69.3	59.3	T2560	lineage2	lineage2.2.1	2018	China	1903
NC_000962	1	4411532	7020422	4371212	99.086	238.617	68.8	59.3	T256	lineage2	lineage2.2.1	2016	China
NC_000962	1	4411532	6688316	4343266	98.4526	227.329	69.3	59.3	T2559	lineage2	lineage2.2.1	2018	China
NC_000962	1	4411532	7258475	4355689	98.7342	246.713	69.3	59.2	T2558	lineage2	lineage2.2.1	2018	China	1282
NC_000962	1	4411532	6581099	4353019	98.6736	223.679	69.3	59.2	T2550	lineage2	lineage2.2.1	2018	China	697
NC_000962	1	4411532	7047613	4346629	98.5288	239.546	69.2	59.2	T2549	lineage2	lineage2.2.1	2018	China
NC_000962	1	4411532	7145358	4352409	98.6598	242.865	69.3	59.1	T2548	lineage2	lineage2.2.1	2018	China	1031
NC_000962	1	4411532	7193061	4365766	98.9626	244.48	69.4	59.2	T2542	lineage2	lineage2.2.1	2018	China	540
NC_000962	1	4411532	7242715	4347577	98.5503	246.175	69.3	59.1	T2541	lineage2	lineage2.2.1	2018	China
NC_000962	1	4411532	6838571	4345226	98.497	232.436	69.2	59.2	T2540	lineage2	lineage2.2.1	2018	China
NC_000962	1	4411532	7029596	4363179	98.9039	238.916	70.2	59.2	T254	lineage2	lineage2.2.1	2015	China
NC_000962	1	4411532	7214925	4343948	98.468	245.222	69.3	59.2	T2538	lineage2	lineage2.2.1	2018	China	1773
NC_000962	1	4411532	7220519	4352579	98.6637	245.418	69.6	59.2	T2537	lineage2	lineage2.2.1	2018	China
NC_000962	1	4411532	7227886	4354235	98.7012	245.666	69.4	59.1	T2535	lineage2	lineage2.2.1	2018	China	220
NC_000962	1	4411532	6609242	4367606	99.0043	224.636	68.6	59.5	T253	lineage4	lineage4.5	2016	China
NC_000962	1	4411532	7204874	4356025	98.7418	244.883	69.3	59.3	T2528	lineage2	lineage2.2.1	2018	China	13
NC_000962	1	4411532	7139309	4351340	98.6356	242.644	69.6	59.2	T2527	lineage2	lineage2.2.1	2018	China	165
NC_000962	1	4411532	7210553	4363545	98.9122	245.117	70	59.3	T2523	lineage2	lineage2.2.1	2018	China
NC_000962	1	4411532	6856856	4393602	99.5936	233.015	70.1	59.4	T2522	lineage4	lineage4.4.2	2018	China
NC_000962	1	4411532	7308031	4346814	98.533	248.411	69.4	59.2	T2521	lineage2	lineage2.2.1	2018	China	1725
NC_000962	1	4411532	7195057	4360045	98.8329	244.55	69.1	59.1	T252	lineage2	lineage2.2.1	2017	China
NC_000962	1	4411532	7189137	4365011	98.9455	244.355	69.4	59.4	T2518	lineage4	lineage4.2.2	2018	China
NC_000962	1	4411532	5864050	4342160	98.4275	199.294	69.3	59.2	T2517	lineage2	lineage2.2.1	2018	China
NC_000962	1	4411532	7145673	4359120	98.8119	242.893	69.8	59.2	T251	lineage2	lineage2.2.1	2017	China
NC_000962	1	4411532	7120815	4346145	98.5178	242.037	69.2	59.2	T2508	lineage2	lineage2.2.1	2018	China
NC_000962	1	4411532	7133984	4356903	98.7617	242.459	69.3	59.2	T2507	lineage2	lineage2.2.1	2018	China
NC_000962	1	4411532	7058720	4360689	98.8475	239.917	69.3	59.2	T2505	lineage2	lineage2.2.1	2018	China
NC_000962	1	4411532	6197089	4352074	98.6522	210.63	69.3	59.2	T2502	lineage2	lineage2.2.1	2018	China
NC_000962	1	4411532	7221205	4347460	98.5476	245.439	69	59.2	T250	lineage2	lineage2.2.1	2016	China	234
NC_000962	1	4411532	6668715	4352004	98.6506	226.653	69.4	59.4	T2496	lineage2	lineage2.2.2	2018	China
NC_000962	1	4411532	6704320	4353727	98.6897	227.87	69.3	59.2	T2495	lineage2	lineage2.2.1	2018	China
NC_000962	1	4411532	6496679	4351886	98.648	220.788	69.3	59.4	T2492	lineage2	lineage2.2.2	2018	China
NC_000962	1	4411532	7237243	4349754	98.5996	245.98	69.2	59.2	T2491	lineage2	lineage2.2.1	2018	China	1480
NC_000962	1	4411532	6978233	4376841	99.2136	237.141	69.3	59.2	T249	lineage2	lineage2.2.1	2017	China
NC_000962	1	4411532	7017936	4346531	98.5266	238.486	69.4	59.1	T2486	lineage2	lineage2.2.1	2018	China
NC_000962	1	4411532	7158747	4352543	98.6628	243.32	69.4	59.1	T2482	lineage2	lineage2.2.1	2018	China	612
NC_000962	1	4411532	7091812	4354468	98.7065	241.04	69.3	59.2	T2481	lineage2	lineage2.2.1	2017	China
NC_000962	1	4411532	6246871	4359916	98.83	212.327	69.4	59.3	T248	lineage2	lineage2.2.1	2016	China	901
NC_000962	1	4411532	7327085	4349275	98.5888	249.06	69.6	59.2	T2479	lineage2	lineage2.2.1	2018	China	267
NC_000962	1	4411532	7331373	4329891	98.1494	249.219	69.1	59.3	T2476	lineage2	lineage2.2.1	2018	China
NC_000962	1	4411532	6709184	4346062	98.5159	228.049	69.3	59.2	T2474	lineage2	lineage2.2.1	2018	China	307
NC_000962	1	4411532	7289641	4351451	98.6381	247.785	69.3	59.2	T2472	lineage2	lineage2.2.1	2018	China	252
NC_000962	1	4411532	7205866	4355010	98.7188	244.901	69.4	59.2	T2464	lineage2	lineage2.2.1	2018	China
NC_000962	1	4411532	7206314	4354952	98.7175	244.927	69.4	59.2	T2463	lineage2	lineage2.2.1	2018	China
NC_000962	1	4411532	7125147	4374736	99.1659	242.139	69.6	59.4	T2462	lineage4	lineage4.5	2018	China
NC_000962	1	4411532	7217905	4350849	98.6244	245.314	69.3	59.2	T2461	lineage2	lineage2.2.1	2018	China
NC_000962	1	4411532	7082940	4341277	98.4075	240.777	69.8	59.2	T2460	lineage2	lineage2.2.1	2018	China
NC_000962	1	4411532	6941678	4362891	98.8974	235.908	69.3	59.2	T2458	lineage2	lineage2.2.1	2018	China
NC_000962	1	4411532	7221073	4350858	98.6247	245.431	69.5	59.2	T2456	lineage2	lineage2.2.1	2018	China	1523
NC_000962	1	4411532	7150407	4355021	98.719	243.014	69.4	59.2	T2454	lineage2	lineage2.2.1	2018	China	758
NC_000962	1	4411532	7138797	4355290	98.7251	242.609	69.4	59.2	T2453	lineage2	lineage2.2.1	2018	China	33
NC_000962	1	4411532	7178271	4359547	98.8216	243.959	69.4	59.2	T2452	lineage2	lineage2.2.1	2018	China	138
NC_000962	1	4411532	6904754	4380453	99.2955	234.656	70.3	59.3	T2451	lineage4	lineage4.5	2018	China	1736
NC_000962	1	4411532	7385870	4374760	99.1665	251.082	69.7	59.6	T2450	lineage4	lineage4.4	2018	China
NC_000962	1	4411532	7073772	4380957	99.3069	240.402	69.1	59.1	T2449	lineage2	lineage2.2.1	2018	China
NC_000962	1	4411532	7099596	4379938	99.2838	241.297	69.1	59.1	T2448	lineage2	lineage2.2.1	2018	China
NC_000962	1	4411532	7215058	4369053	99.0371	245.268	70	59.2	T2447	lineage2	lineage2.2.1	2018	China	24
NC_000962	1	4411532	7224489	4356311	98.7483	245.558	69.8	59.1	T2442	lineage2	lineage2.2.1	2018	China	237
NC_000962	1	4411532	7168780	4361494	98.8657	243.637	68.6	59.2	T2440	lineage2	lineage2.2.1	2018	China
NC_000962	1	4411532	6270055	4346582	98.5277	213.078	68.6	59.2	T2439	lineage2	lineage2.2.1	2018	China
NC_000962	1	4411532	7221392	4357701	98.7798	245.44	69.7	59.2	T2437	lineage2	lineage2.2.1	2018	China	1596
NC_000962	1	4411532	7228255	4380520	99.297	245.679	69.1	59.2	T2435	lineage2	lineage2.2.1	2018	China
NC_000962	1	4411532	7209297	4356948	98.7627	245.029	69.4	59.2	T2431	lineage2	lineage2.2.1	2018	China	33
NC_000962	1	4411532	7207727	4351136	98.631	244.967	68.8	59.2	T2430	lineage2	lineage2.2.1	2018	China
NC_000962	1	4411532	7255761	4360115	98.8345	246.62	69.7	59.2	T2429	lineage2	lineage2.2.1	2018	China
NC_000962	1	4411532	7157917	4378017	99.2403	243.285	68.8	59.4	T2425	lineage2	lineage2.2.2	2018	China	1577
NC_000962	1	4411532	6927105	4361441	98.8645	235.423	69.5	59.2	T2424	lineage2	lineage2.2.1	2018	China	1155
NC_000962	1	4411532	7197231	4377760	99.2345	244.62	69	59.1	T2420	lineage2	lineage2.2.1.1	2018	China
NC_000962	1	4411532	6959303	4378328	99.2473	236.535	69.9	59.1	T2419	lineage2	lineage2.2.1	2018	China	1607
NC_000962	1	4411532	6986464	4360077	98.8336	237.454	70.2	59.2	T2418	lineage2	lineage2.2.1	2018	China	1220
NC_000962	1	4411532	6894004	4369522	99.0477	234.34	69.4	59.5	T2417	lineage4	lineage4.4	2018	China
NC_000962	1	4411532	7004588	4384318	99.3831	238.07	70.1	59.3	T2415	lineage4	lineage4.4.2	2018	China
NC_000962	1	4411532	6350272	4377652	99.232	215.815	69	59.2	T2414	lineage2	lineage2.2.1	2018	China
NC_000962	1	4411532	7108686	4356821	98.7598	241.613	69.5	59.2	T2413	lineage2	lineage2.2.1	2018	China
NC_000962	1	4411532	7034956	4345805	98.5101	239.083	68.8	59.2	T2412	lineage2	lineage2.2.1	2018	China
NC_000962	1	4411532	7060507	4348917	98.5807	239.952	68.8	59.1	T2411	lineage2	lineage2.2.1	2018	China
NC_000962	1	4411532	7025132	4367898	99.0109	238.767	69.9	59.3	T2410	lineage2	lineage2.2.1	2018	China	13
NC_000962	1	4411532	7008445	4381173	99.3118	238.154	69.1	59.2	T2397	lineage2	lineage2.2.1	2018	China
NC_000962	1	4411532	7138391	4353043	98.6742	242.606	69.2	59.2	T2396	lineage2	lineage2.2.1	2016	China	1825
NC_000962	1	4411532	7141867	4358386	98.7953	242.729	69.5	59.2	T2395	lineage2	lineage2.2.1	2018	China	524
NC_000962	1	4411532	7047044	4364104	98.9249	239.523	70.2	59.2	T2394	lineage2	lineage2.2.1	2018	China
NC_000962	1	4411532	6899338	4362582	98.8904	234.499	69.5	59.2	T2393	lineage2	lineage2.2.1	2018	China
NC_000962	1	4411532	6723768	4353129	98.6761	228.527	69.4	59.2	T2392	lineage2	lineage2.2.1	2018	China	33
NC_000962	1	4411532	7100410	4376175	99.1985	241.354	69.8	59.2	T2391	lineage2	lineage2.2.1	2016	China
NC_000962	1	4411532	6039890	4377438	99.2272	205.296	69.4	59.4	T2384	lineage4	lineage4.4.2	2018	China
NC_000962	1	4411532	7143149	4357299	98.7707	242.817	70.3	59.2	T2383	lineage2	lineage2.2.1	2018	China
NC_000962	1	4411532	7203356	4367896	99.0109	244.86	69.9	59.2	T2372	lineage2	lineage2.2.1	2018	China
NC_000962	1	4411532	7141793	4359087	98.8112	242.76	69.9	59.2	T2371	lineage2	lineage2.2.1	2018	China	1265
NC_000962	1	4411532	7108755	4376862	99.2141	241.646	69.8	59.2	T2370	lineage2	lineage2.2.1.1	2018	China	1078
NC_000962	1	4411532	7149548	4361540	98.8668	243.032	70.2	59.2	T2369	lineage2	lineage2.2.1	2018	China
NC_000962	1	4411532	7165910	4358580	98.7997	243.584	69.9	59.2	T2366	lineage2	lineage2.2.1	2018	China
NC_000962	1	4411532	7210496	4380928	99.3063	245.077	69.1	59.2	T2364	lineage2	lineage2.2.1	2018	China
NC_000962	1	4411532	7117482	4381072	99.3095	241.95	69.8	59.2	T2363	lineage2	lineage2.2.1	2018	China
NC_000962	1	4411532	7147444	4363124	98.9027	242.946	69.9	59.1	T2362	lineage2	lineage2.2.1	2018	China	1725
NC_000962	1	4411532	6419254	4361367	98.8629	218.174	69.4	59.2	T2361	lineage2	lineage2.2.1	2018	China	1265
NC_000962	1	4411532	6676168	4345215	98.4967	226.899	68.6	59.2	T2360	lineage2	lineage2.2.1	2018	China
NC_000962	1	4411532	7153537	4363859	98.9194	243.156	70	59.3	T2359	lineage2	lineage2.2.1	2018	China	13
NC_000962	1	4411532	7106237	4383500	99.3646	241.554	69.8	59.2	T2358	lineage2	lineage2.2.1	2018	China
NC_000962	1	4411532	7148510	4361510	98.8661	242.99	69.9	59.3	T2357	lineage2	lineage2.2.1	2018	China	13
NC_000962	1	4411532	7175871	4380495	99.2965	243.894	69.1	59.1	T2356	lineage2	lineage2.2.1	2018	China
NC_000962	1	4411532	6819027	4348599	98.5734	231.797	69.3	59.3	T2355	lineage2	lineage2.2.1	2018	China	1908
NC_000962	1	4411532	7171597	4362636	98.8916	243.779	70	59.2	T2352	lineage2	lineage2.2.1	2018	China
NC_000962	1	4411532	7251803	4378498	99.2512	246.499	69.4	59.4	T2350	lineage4	lineage4.5	2018	China	1715
NC_000962	1	4411532	7176236	4370333	99.0661	243.902	69.1	59.2	T235	lineage2	lineage2.2.1	2016	China
NC_000962	1	4411532	6094542	4357081	98.7657	207.147	69.4	59.2	T2349	lineage2	lineage2.2.1	2018	China
NC_000962	1	4411532	7128628	4372466	99.1145	242.306	69.4	59.4	T2348	lineage4	lineage4.4.2	2018	China	1144
NC_000962	1	4411532	7170496	4365047	98.9463	243.73	70	59.2	T2346	lineage2	lineage2.2.1	2018	China
NC_000962	1	4411532	7113022	4379626	99.2768	241.782	69.9	59.3	T2345	lineage4	lineage4.5	2018	China
NC_000962	1	4411532	7243601	4348061	98.5612	246.189	68.7	59.2	T234	lineage2	lineage2.2.1	2016	China	1430
NC_000962	1	4411532	7101377	4382924	99.3515	241.388	70	59.2	T2338	lineage2	lineage2.2.1	2018	China
NC_000962	1	4411532	5947332	4380337	99.2929	202.127	69.2	59.1	T2337	lineage2	lineage2.2.1	2018	China
NC_000962	1	4411532	6373554	4360661	98.8469	216.631	70	59.2	T2336	lineage2	lineage2.2.1	2018	China
NC_000962	1	4411532	7021796	4384628	99.3901	238.676	70	59.1	T2333	lineage2	lineage2.2.1	2018	China	736
NC_000962	1	4411532	7104490	4364355	98.9306	241.48	69.9	59.2	T2331	lineage2	lineage2.2.1	2018	China	1265
NC_000962	1	4411532	7242238	4355098	98.7208	246.174	69.4	59.2	T2330	lineage2	lineage2.2.1	2018	China
NC_000962	1	4411532	6989359	4408069	99.9215	237.576	70	59.3	T2322	lineage4	lineage4.4	2017	China
NC_000962	1	4411532	6850684	4378491	99.251	232.812	70.1	59.3	T2315	lineage4	lineage4.5	2018	China
NC_000962	1	4411532	7073725	4380772	99.3027	240.448	69.8	59.3	T2311	lineage2	lineage2.2.1	2018	China
NC_000962	1	4411532	6851157	4359219	98.8142	232.892	69.9	59.2	T2310	lineage2	lineage2.2.1	2018	China
NC_000962	1	4411532	7074077	4358070	98.7881	240.453	70.2	59.2	T231	lineage2	lineage2.2.1	2016	China	996
NC_000962	1	4411532	6990980	4358166	98.7903	237.634	70.2	59.1	T2309	lineage2	lineage2.2.1	2018	China
NC_000962	1	4411532	7097037	4360194	98.8363	241.232	70	59.2	T2308	lineage2	lineage2.2.1	2018	China	700
NC_000962	1	4411532	7088502	4361966	98.8764	240.935	69.9	59.2	T2307	lineage2	lineage2.2.1	2018	China	477
NC_000962	1	4411532	7226911	4352972	98.6726	245.642	69.3	59.2	T2306	lineage2	lineage2.2.1	2017	China
NC_000962	1	4411532	7141852	4363476	98.9107	242.764	70	59.3	T2304	lineage2	lineage2.2.2	2018	China
NC_000962	1	4411532	7200942	4387882	99.4639	244.758	69.6	59.4	T2303	lineage4	lineage4.4.2	2018	China
NC_000962	1	4411532	7078360	4380267	99.2913	240.563	69.2	59.1	T2301	lineage2	lineage2.2.1	2018	China
NC_000962	1	4411532	7064095	4366953	98.9895	240.102	69.9	59.1	T2300	lineage2	lineage2.2.1	2018	China
NC_000962	1	4411532	7206419	4365755	98.9623	244.939	69.6	59.1	T2287	lineage2	lineage2.2.1	2017	China	1485
NC_000962	1	4411532	7075441	4379850	99.2818	240.462	69.2	59.1	T2283	lineage2	lineage2.2.1	2018	China
NC_000962	1	4411532	6821726	4356641	98.7557	231.851	69	59.2	T2280	lineage2	lineage2.2.1	2018	China	1678
NC_000962	1	4411532	7294046	4347520	98.549	247.942	69.3	59.2	T2279	lineage2	lineage2.2.1	2018	China
NC_000962	1	4411532	7073327	4363100	98.9022	240.425	69.9	59.3	T2277	lineage2	lineage2.2.1	2018	China	13
NC_000962	1	4411532	7116582	4358627	98.8008	241.906	70.2	59.2	T2276	lineage2	lineage2.2.1	2017	China	1518
NC_000962	1	4411532	7088114	4385041	99.3995	240.933	69.9	59.3	T2275	lineage4	lineage4.5	2018	China
NC_000962	1	4411532	7092227	4357417	98.7733	241.068	69.4	59.1	T2274	lineage2	lineage2.2.1	2018	China	220
NC_000962	1	4411532	7104906	4358342	98.7943	241.506	70.2	59.3	T2273	lineage2	lineage2.2.1	2018	China	226
NC_000962	1	4411532	7062976	4394170	99.6064	240.085	69.8	59.3	T2272	lineage4	lineage4.4.2	2018	China
NC_000962	1	4411532	7228141	4378660	99.2549	245.68	68.9	59.2	T2271	lineage2	lineage2.2.1	2018	China
NC_000962	1	4411532	7309350	4358753	98.8036	248.463	69.3	59.2	T2270	lineage2	lineage2.2.1	2018	China
NC_000962	1	4411532	7309097	4353732	98.6898	248.459	69.3	59.2	T2269	lineage2	lineage2.2.1	2017	China	1732
NC_000962	1	4411532	7298549	4355874	98.7384	248.094	69.4	59.2	T2268	lineage2	lineage2.2.1	2018	China
NC_000962	1	4411532	7020193	4382820	99.3492	238.618	69.8	59.2	T2267	lineage2	lineage2.2.1	2018	China
NC_000962	1	4411532	7009346	4363476	98.9107	238.236	69.9	59.2	T2266	lineage2	lineage2.2.1	2018	China	226
NC_000962	1	4411532	6993198	4403351	99.8146	237.695	69.9	59.1	T2265	lineage2	lineage2.2.1	2018	China	736
NC_000962	1	4411532	7176074	4408788	99.9378	243.951	69.8	59.4	T2264	lineage4	lineage4.4.2	2018	China
NC_000962	1	4411532	7062127	4381169	99.3117	240.051	69.9	59.3	T2263	lineage2	lineage2.2.2	2018	China
NC_000962	1	4411532	7109334	4381866	99.3275	241.624	69	59.1	T2262	lineage2	lineage2.2.1	2018	China
NC_000962	1	4411532	6724361	4350496	98.6164	228.558	69.4	59.4	T2255	lineage2	lineage2.2.2	2017	China
NC_000962	1	4411532	7108052	4385349	99.4065	241.614	69.9	59.2	T2254	lineage2	lineage2.2.1	2017	China
NC_000962	1	4411532	6985797	4399480	99.7268	237.444	69.9	59.3	T2251	lineage4	lineage4.4.2	2017	China
NC_000962	1	4411532	7148923	4371475	99.092	242.953	68.9	59.2	T2248	lineage2	lineage2.2.1	2017	China	536
NC_000962	1	4411532	6871446	4408747	99.9369	233.547	69.9	59.4	T2246	lineage4	lineage4.4.2	2017	China
NC_000962	1	4411532	6954989	4381646	99.3225	236.352	69.1	59.1	T2241	lineage2	lineage2.2.1	2017	China
NC_000962	1	4411532	7187886	4374839	99.1682	244.305	69	59.3	T224	lineage2	lineage2.2.1	2017	China	1329
NC_000962	1	4411532	7043345	4378873	99.2597	239.407	69.9	59.2	T2239	lineage2	lineage2.2.1	2017	China
NC_000962	1	4411532	6691454	4369828	99.0547	227.446	68.8	59.5	T2238	lineage4	lineage4.2.2	2017	China
NC_000962	1	4411532	7183863	4354354	98.7039	244.165	68.7	59.2	T2236	lineage2	lineage2.2.1	2017	China	33
NC_000962	1	4411532	7113586	4358463	98.797	241.79	69.9	59.1	T2232	lineage2	lineage2.2.1	2017	China
NC_000962	1	4411532	7207507	4371610	99.0951	244.983	68.8	59.4	T2231	lineage4	lineage4.4.2	2017	China	721
NC_000962	1	4411532	7125170	4409290	99.9492	242.172	69	59.3	T2229	lineage4	lineage4.4.2	2017	China
NC_000962	1	4411532	6990481	4393702	99.5958	237.607	69.8	59.1	T2226	lineage2	lineage2.2.1	2017	China
NC_000962	1	4411532	7216682	4350900	98.6256	245.303	68.9	59.2	T2224	lineage2	lineage2.2.1	2017	China	1501
NC_000962	1	4411532	7101367	4357708	98.7799	241.362	68.9	59.2	T2222	lineage2	lineage2.2.1	2017	China	748
NC_000962	1	4411532	7208334	4354897	98.7162	245.017	68.9	59.2	T2216	lineage2	lineage2.2.1	2017	China	748
NC_000962	1	4411532	7055045	4386596	99.4348	239.808	69.8	59.2	T2213	lineage2	lineage2.2.1	2017	China	594
NC_000962	1	4411532	7020223	4361083	98.8564	238.609	70.2	59.2	T2209	lineage2	lineage2.2.1	2017	China	1922
NC_000962	1	4411532	7124408	4360334	98.8395	242.161	69.9	59.2	T2208	lineage2	lineage2.2.1	2017	China	1083
NC_000962	1	4411532	7095585	4358859	98.806	241.195	70.3	59.4	T220	lineage2	lineage2.2.2	2016	China
NC_000962	1	4411532	7114217	4351907	98.6484	241.792	68.9	59.4	T2199	lineage2	lineage2.2.2	2017	China
NC_000962	1	4411532	7125132	4371096	99.0834	242.199	70.1	59.3	T219	lineage2	lineage2.2.2	2016	China
NC_000962	1	4411532	7063557	4358969	98.8085	240.08	69.9	59.2	T2189	lineage2	lineage2.2.1	2017	China	33
NC_000962	1	4411532	7112113	4358296	98.7933	241.742	69.8	59.2	T2183	lineage2	lineage2.2.1	2017	China
NC_000962	1	4411532	7048902	4376808	99.2129	239.56	69.1	59.1	T2179	lineage2	lineage2.2.1	2017	China
NC_000962	1	4411532	7262975	4354752	98.7129	246.868	69.4	59.3	T2176	lineage2	lineage2.2.1	2017	China	435
NC_000962	1	4411532	7042153	4385287	99.4051	239.37	69.9	59.3	T2173	lineage2	lineage2.2.1	2017	China
NC_000962	1	4411532	7155461	4354169	98.6997	243.202	69.6	59.1	T2168	lineage2	lineage2.2.1	2017	China	362
NC_000962	1	4411532	6774601	4354782	98.7136	230.242	68.9	59.2	T2167	lineage2	lineage2.2.1	2017	China	33
NC_000962	1	4411532	6886175	4348386	98.5686	234.057	69.3	59.2	T2166	lineage2	lineage2.2.1	2017	China
NC_000962	1	4411532	6987761	4383611	99.3671	237.509	70	59.1	T2165	lineage2	lineage2.2.1	2017	China
NC_000962	1	4411532	6575684	4378307	99.2469	223.48	69.5	59.4	T2160	lineage4	lineage4.4.2	2017	China
NC_000962	1	4411532	7110704	4349984	98.6048	241.672	69.3	59.2	T2157	lineage2	lineage2.2.1	2017	China	1451
NC_000962	1	4411532	7029208	4374653	99.164	238.929	70.3	59.4	T2155	lineage4	lineage4.5	2017	China
NC_000962	1	4411532	7160278	4380333	99.2928	243.361	69.1	59.2	T2154	lineage2	lineage2.2.1	2017	China
NC_000962	1	4411532	7132961	4382411	99.3399	242.422	68.9	59.2	T2151	lineage2	lineage2.2.1	2017	China
NC_000962	1	4411532	7188986	4379965	99.2844	244.343	68.9	59.2	T2150	lineage2	lineage2.2.1	2017	China
NC_000962	1	4411532	7021307	4359990	98.8317	238.661	70.2	59.2	T215	lineage2	lineage2.2.1	2016	China	1351
NC_000962	1	4411532	7138492	4386373	99.4297	242.66	69.9	59.2	T2146	lineage2	lineage2.2.1	2017	China
NC_000962	1	4411532	7142889	4388745	99.4835	242.808	70.1	59.4	T2142	lineage4	lineage4.4.2	2017	China
NC_000962	1	4411532	5676290	4388099	99.4688	192.934	68.7	59.4	T214	lineage4	lineage4.4.2	2016	China
NC_000962	1	4411532	7219845	4379886	99.2827	245.396	68.9	59.2	T2137	lineage2	lineage2.2.1	2017	China
NC_000962	1	4411532	7163769	4362138	98.8803	243.526	70.1	59.2	T2129	lineage2	lineage2.2.1	2017	China
NC_000962	1	4411532	7165368	4360077	98.8336	243.574	69.8	59.3	T2125	lineage2	lineage2.2.1	2017	China	13
NC_000962	1	4411532	6821751	4375406	99.1811	231.868	68.7	59.2	T2123	lineage2	lineage2.2.1	2017	China
NC_000962	1	4411532	7151959	4376400	99.2036	243.072	69.1	59.2	T212	lineage2	lineage2.2.1	2017	China
NC_000962	1	4411532	7111118	4380686	99.3008	241.716	70.2	59.4	T2119	lineage4	lineage4.4.2	2017	China
NC_000962	1	4411532	7230287	4378710	99.256	245.755	69.1	59.3	T2116	lineage2	lineage2.2.1	2016	China
NC_000962	1	4411532	7322370	4356643	98.7558	248.902	69.6	59.2	T2111	lineage2	lineage2.2.1	2014	China
NC_000962	1	4411532	7121487	4355268	98.7246	242.081	70.1	59.1	T2110	lineage2	lineage2.2.1	2017	China
NC_000962	1	4411532	7066250	4366111	98.9704	240.186	70.1	59.2	T211	lineage2	lineage2.2.1	2016	China
NC_000962	1	4411532	7237054	4354695	98.7116	245.992	69.3	59.2	T2109	lineage2	lineage2.2.1	2017	China	138
NC_000962	1	4411532	7266588	4362613	98.8911	247.003	69.4	59.2	T2107	lineage2	lineage2.2.1	2017	China
NC_000962	1	4411532	7067355	4357105	98.7663	240.236	70.2	59.2	T2104	lineage2	lineage2.2.1	2017	China
NC_000962	1	4411532	7136496	4369573	99.0489	242.586	70	59.2	T2101	lineage2	lineage2.2.1	2017	China	146
NC_000962	1	4411532	7106082	4354192	98.7002	241.531	69.2	59.3	T21	lineage2	lineage2.2.2	2016	China
NC_000962	1	4411532	7078856	4361361	98.8627	240.623	70.2	59.2	T2095	lineage2	lineage2.2.1	2017	China
NC_000962	1	4411532	7096519	4376413	99.2039	241.176	69.1	59.2	T2093	lineage2	lineage2.2.1	2017	China	732
NC_000962	1	4411532	7163330	4380113	99.2878	243.464	69.1	59.1	T2090	lineage2	lineage2.2.1	2017	China
NC_000962	1	4411532	6804135	4370972	99.0806	231.249	69	59.2	T209	lineage2	lineage2.2.1	2016	China
NC_000962	1	4411532	7193248	4381405	99.3171	244.499	68.8	59.3	T2088	lineage2	lineage2.2.1	2017	China	31
NC_000962	1	4411532	7147903	4361558	98.8672	242.972	69.9	59.2	T2087	lineage2	lineage2.2.1	2017	China
NC_000962	1	4411532	7159739	4359450	98.8194	243.373	69.9	59.2	T2085	lineage2	lineage2.2.1	2017	China	1291
NC_000962	1	4411532	7122867	4380260	99.2911	242.07	69	59.2	T2081	lineage2	lineage2.2.1	2018	China
NC_000962	1	4411532	7180457	4375471	99.1826	244.053	68.7	59.2	T2080	lineage2	lineage2.2.1	2017	China
NC_000962	1	4411532	7116589	4358364	98.7948	241.903	69.8	59.3	T208	lineage2	lineage2.2.1	2016	China
NC_000962	1	4411532	7303195	4360161	98.8355	248.246	69.3	59.2	T2079	lineage2	lineage2.2.1	2018	China	529
NC_000962	1	4411532	7063555	4359362	98.8174	240.093	70.2	59.2	T2078	lineage2	lineage2.2.1	2018	China	1825
NC_000962	1	4411532	7044166	4358878	98.8064	239.434	70.1	59.2	T2077	lineage2	lineage2.2.1	2017	China	510
NC_000962	1	4411532	7251225	4378351	99.2479	246.464	69	59.2	T2073	lineage2	lineage2.2.1	2018	China
NC_000962	1	4411532	7100187	4354316	98.703	241.358	70.1	59.2	T2071	lineage2	lineage2.2.1	2018	China	33
NC_000962	1	4411532	6698192	4378175	99.2439	227.188	70.5	59.1	T2070	lineage2	lineage2.2.1	2017	China
NC_000962	1	4411532	6477212	4380968	99.3072	220.144	69	59.2	T2069	lineage2	lineage2.2.1	2018	China
NC_000962	1	4411532	7055105	4380433	99.2951	239.767	69	59.2	T2067	lineage2	lineage2.2.1	2017	China
NC_000962	1	4411532	7335866	4372835	99.1228	249.371	69.2	59.4	T2066	lineage4	lineage4.5	2018	China	1715
NC_000962	1	4411532	6966231	4387130	99.4469	236.764	69.9	59.1	T2065	lineage2	lineage2.2.1	2018	China
NC_000962	1	4411532	7013889	4354668	98.711	238.378	69.1	59.2	T2060	lineage2	lineage2.2.1	2018	China	33
NC_000962	1	4411532	7016758	4366842	98.987	238.47	69.9	59.1	T206	lineage2	lineage2.2.1	2017	China
NC_000962	1	4411532	6672263	4358811	98.8049	226.781	69.2	59.2	T2055	lineage2	lineage2.2.1	2017	China
NC_000962	1	4411532	7226489	4355847	98.7377	245.637	69.4	59.2	T205	lineage2	lineage2.2.1	2016	China	301
NC_000962	1	4411532	6692700	4399339	99.7236	227.479	69.5	59.4	T2049	lineage4	lineage4.5	2017	China	1716
NC_000962	1	4411532	7040510	4380809	99.3036	239.281	68.7	59.2	T2047	lineage2	lineage2.2.1	2018	China
NC_000962	1	4411532	7005702	4362734	98.8939	238.121	70.2	59.2	T2046	lineage2	lineage2.2.1	2018	China
NC_000962	1	4411532	7179032	4359400	98.8183	244.012	69.3	59.2	T2043	lineage2	lineage2.2.1	2017	China
NC_000962	1	4411532	7068959	4378907	99.2605	240.222	69.2	59.2	T2041	lineage2	lineage2.2.1	2018	China	732
NC_000962	1	4411532	6966557	4354456	98.7062	236.771	69.2	59.2	T2036	lineage2	lineage2.2.1	2018	China
NC_000962	1	4411532	7222806	4356247	98.7468	245.502	69.5	59.3	T2031	lineage2	lineage2.2.1	2015	China	13
NC_000962	1	4411532	7287703	4347008	98.5374	247.694	68.8	59.2	T203	lineage2	lineage2.2.1	2016	China
NC_000962	1	4411532	7033399	4377747	99.2342	239.058	69.9	59.4	T2027	lineage4	lineage4.4.2	2017	China	1729
NC_000962	1	4411532	6933339	4382095	99.3327	235.595	69	59.2	T2024	lineage2	lineage2.2.1	2018	China
NC_000962	1	4411532	6221324	4363236	98.9052	211.446	69.2	59.2	T2023	lineage2	lineage2.2.1	2017	China
NC_000962	1	4411532	6912772	4383353	99.3612	234.925	70	59.1	T2022	lineage2	lineage2.2.1	2017	China
NC_000962	1	4411532	7104553	4357790	98.7818	241.483	69.9	59.2	T2020	lineage2	lineage2.2.1	2017	China
NC_000962	1	4411532	6511459	4372901	99.1243	221.305	69.2	59.4	T2018	lineage4	lineage4.4.2	2017	China	1729
NC_000962	1	4411532	6918670	4390960	99.5337	235.142	69.9	59.3	T2016	lineage4	lineage4.4.2	2017	China	1359
NC_000962	1	4411532	7079014	4358218	98.7915	240.614	70.1	59.2	T2015	lineage2	lineage2.2.1	2018	China
NC_000962	1	4411532	7114528	4382016	99.3309	241.791	68.6	59.2	T2013	lineage2	lineage2.2.1	2017	China
NC_000962	1	4411532	6805921	4409617	99.9566	231.245	68.8	59.4	T2012	lineage4	lineage4.4.2	2017	China
NC_000962	1	4411532	6691649	4375269	99.178	227.422	69.4	59.1	T2011	lineage2	lineage2.2.1	2018	China
NC_000962	1	4411532	6998339	4354328	98.7033	237.867	70.2	59.1	T2010	lineage2	lineage2.2.1	2017	China
NC_000962	1	4411532	7069905	4374065	99.1507	239.767	70.3	59.1	T2009	lineage2	lineage2.2.1	2018	China
NC_000962	1	4411532	7050187	4355039	98.7194	239.638	69.9	59.1	T2008	lineage2	lineage2.2.1	2017	China
NC_000962	1	4411532	7173572	4355564	98.7313	243.81	69.4	59.1	T20	lineage2	lineage2.2.1	2016	China
NC_000962	1	4411532	6367367	4352491	98.6617	216.434	70.2	59.2	T1992	lineage2	lineage2.2.1	2017	China
NC_000962	1	4411532	7118339	4381514	99.3196	241.92	69	59.1	T1990	lineage2	lineage2.2.1	2017	China	199
NC_000962	1	4411532	7110633	4382902	99.351	241.652	69	59.1	T1989	lineage2	lineage2.2.1	2017	China
NC_000962	1	4411532	5940305	4354817	98.7144	201.903	69.4	59.1	T1988	lineage2	lineage2.2.1	2017	China
NC_000962	1	4411532	7140333	4372467	99.1145	242.696	69.8	59.2	T1987	lineage2	lineage2.2.1	2017	China
NC_000962	1	4411532	7235200	4358075	98.7882	245.932	69.5	59.2	T1985	lineage2	lineage2.2.1	2017	China
NC_000962	1	4411532	7125640	4362276	98.8835	242.201	69.9	59.2	T1981	lineage2	lineage2.2.1	2017	China
NC_000962	1	4411532	7250050	4353289	98.6798	246.428	69.5	59.2	T1978	lineage2	lineage2.2.1	2017	China
NC_000962	1	4411532	7039054	4354538	98.7081	239.262	69.8	59.3	T1977	lineage2	lineage2.2.1	2017	China	1734
NC_000962	1	4411532	6299102	4361073	98.8562	214.104	69.9	59.2	T1975	lineage2	lineage2.2.1	2017	China
NC_000962	1	4411532	7051307	4360875	98.8517	239.686	69.7	59.2	T1973	lineage2	lineage2.2.1	2017	China
NC_000962	1	4411532	6961757	4359490	98.8203	236.623	70	59.2	T1969	lineage2	lineage2.2.1	2017	China	444
NC_000962	1	4411532	6999361	4355927	98.7396	237.915	69.7	59.3	T1968	lineage2	lineage2.2.2	2017	China
NC_000962	1	4411532	6974679	4361377	98.8631	237.062	69.9	59.2	T1963	lineage2	lineage2.2.1	2017	China
NC_000962	1	4411532	6944700	4360355	98.8399	236.04	69.8	59.2	T1962	lineage2	lineage2.2.1	2017	China
NC_000962	1	4411532	6909936	4355757	98.7357	234.859	69.8	59.1	T1960	lineage2	lineage2.2.1	2017	China
NC_000962	1	4411532	7037943	4349780	98.6002	239.229	69.9	59.2	T1956	lineage2	lineage2.2.1	2017	China	513
NC_000962	1	4411532	7092808	4354472	98.7066	241.102	69.8	59.4	T1953	lineage2	lineage2.2.2	2018	China
NC_000962	1	4411532	7071411	4362544	98.8895	240.369	70	59.2	T1952	lineage2	lineage2.2.1	2017	China	540
NC_000962	1	4411532	6995846	4361005	98.8547	237.783	69.9	59.2	T1951	lineage2	lineage2.2.1	2017	China
NC_000962	1	4411532	6984112	4360212	98.8367	237.39	69.8	59.2	T1950	lineage2	lineage2.2.1	2018	China
NC_000962	1	4411532	7030870	4358823	98.8052	238.994	69.7	59.2	T1948	lineage2	lineage2.2.1	2017	China
NC_000962	1	4411532	6971635	4355092	98.7206	236.964	69.8	59.3	T1946	lineage2	lineage2.2.1	2017	China
NC_000962	1	4411532	7005806	4346000	98.5145	238.128	70	59.2	T1944	lineage2	lineage2.2.1	2017	China
NC_000962	1	4411532	6982359	4377246	99.2228	237.331	70	59.4	T1942	lineage4	lineage4.4.2	2017	China	1880
NC_000962	1	4411532	7052471	4388154	99.4701	239.724	69.9	59.4	T1941	lineage4	lineage4.5	2017	China
NC_000962	1	4411532	7027539	4375264	99.1779	238.872	69.9	59.1	T1938	lineage2	lineage2.2.1	2017	China	1732
NC_000962	1	4411532	7096620	4380788	99.3031	241.22	69.8	59.3	T1933	lineage2	lineage2.2.1	2017	China	13
NC_000962	1	4411532	7062533	4353303	98.6801	240.06	69.8	59.2	T1932	lineage2	lineage2.2.1	2017	China
NC_000962	1	4411532	7039011	4351647	98.6425	239.258	69.9	59.2	T1931	lineage2	lineage2.2.1	2017	China
NC_000962	1	4411532	7021360	4354174	98.6998	238.656	69.7	59.2	T1930	lineage2	lineage2.2.1	2017	China
NC_000962	1	4411532	6977773	4346200	98.5191	237.155	69.8	59.1	T1929	lineage2	lineage2.2.1.1	2017	China
NC_000962	1	4411532	7071081	4351822	98.6465	240.35	70	59.1	T1928	lineage2	lineage2.2.1	2017	China
NC_000962	1	4411532	7056236	4357551	98.7764	239.847	70.2	59.2	T1923	lineage2	lineage2.2.1	2017	China
NC_000962	1	4411532	7036334	4365073	98.9469	239.156	70	59.2	T1922	lineage2	lineage2.2.1	2017	China	1299
NC_000962	1	4411532	7100825	4363127	98.9028	241.362	70	59.2	T1914	lineage2	lineage2.2.1	2017	China	252
NC_000962	1	4411532	6979340	4365525	98.9571	237.217	70.1	59.1	T1912	lineage2	lineage2.2.1	2017	China
NC_000962	1	4411532	6977562	4365523	98.9571	237.155	70.1	59.2	T1911	lineage2	lineage2.2.1	2017	China
NC_000962	1	4411532	7027605	4355280	98.7249	238.854	70	59.1	T1910	lineage2	lineage2.2.1	2017	China
NC_000962	1	4411532	6983316	4357882	98.7839	237.356	70	59.2	T1909	lineage2	lineage2.2.1	2017	China	1225
NC_000962	1	4411532	7044063	4359490	98.8203	239.43	70	59.2	T1908	lineage2	lineage2.2.1	2017	China
NC_000962	1	4411532	7002550	4356419	98.7507	238.013	70.1	59.1	T1907	lineage2	lineage2.2.1	2017	China	1760
NC_000962	1	4411532	7173288	4365091	98.9473	243.826	69.9	59.2	T1905	lineage2	lineage2.2.1	2017	China
NC_000962	1	4411532	7131934	4361470	98.8652	242.424	70	59.2	T1901	lineage2	lineage2.2.1	2017	China	444
NC_000962	1	4411532	7116986	4362114	98.8798	241.914	70	59.2	T1900	lineage2	lineage2.2.1	2017	China
NC_000962	1	4411532	6989281	4382713	99.3467	237.564	70.1	59.4	T1899	lineage4	lineage4.4.2	2017	China	1880
NC_000962	1	4411532	7018079	4355128	98.7214	238.553	70.1	59.2	T1898	lineage2	lineage2.2.1	2017	China
NC_000962	1	4411532	7017021	4369377	99.0444	238.511	70	59.2	T1897	lineage2	lineage2.2.1	2017	China
NC_000962	1	4411532	6955954	4355046	98.7196	236.429	70.1	59.1	T1896	lineage2	lineage2.2.1	2017	China
NC_000962	1	4411532	6993091	4364185	98.9267	237.691	70.1	59.1	T1894	lineage2	lineage2.2.1	2017	China	1773
NC_000962	1	4411532	6998148	4358272	98.7927	237.861	70.1	59.1	T1893	lineage2	lineage2.2.1	2017	China	697
NC_000962	1	4411532	7053486	4362075	98.8789	239.761	70	59.2	T1890	lineage2	lineage2.2.1	2017	China	57
NC_000962	1	4411532	7184619	4363326	98.9073	244.237	70.1	59.3	T1889	lineage2	lineage2.2.1	2017	China
NC_000962	1	4411532	7030737	4357028	98.7645	238.977	70	59.2	T1888	lineage2	lineage2.2.1	2017	China
NC_000962	1	4411532	6883874	4356561	98.7539	233.963	70.1	59	T1887	lineage2	lineage2.2.1	2017	China
NC_000962	1	4411532	7112775	4358112	98.7891	241.775	70.1	59.3	T1886	lineage2	lineage2.2.1	2017	China	435
NC_000962	1	4411532	7152300	4361867	98.8742	243.118	70.1	59.2	T1884	lineage2	lineage2.2.1	2017	China	1480
NC_000962	1	4411532	7063510	4374997	99.1718	240.093	70	59.2	T1883	lineage2	lineage2.2.1	2017	China	1381
NC_000962	1	4411532	7009017	4392271	99.5634	238.228	70.1	59.4	T1882	lineage4	lineage4.8	2017	China
NC_000962	1	4411532	7010481	4371339	99.0889	238.299	70.1	59.2	T1875	lineage2	lineage2.2.1	2017	China	1631
NC_000962	1	4411532	7070941	4361953	98.8762	240.344	70.1	59.2	T1874	lineage2	lineage2.2.1	2017	China
NC_000962	1	4411532	7115273	4365227	98.9504	241.855	70.1	59.3	T1870	lineage2	lineage2.2.1	2016	China	13
NC_000962	1	4411532	6980042	4366272	98.9741	237.249	70	59.2	T1868	lineage2	lineage2.2.1	2017	China
NC_000962	1	4411532	7150412	4370442	99.0686	243.064	70	59.2	T1866	lineage2	lineage2.2.1	2017	China	911
NC_000962	1	4411532	7055404	4363423	98.9095	239.823	70.1	59.2	T1865	lineage2	lineage2.2.1	2017	China	851
NC_000962	1	4411532	7136918	4360952	98.8535	242.606	70	59.2	T1864	lineage2	lineage2.2.1	2017	China
NC_000962	1	4411532	7055097	4359006	98.8093	239.807	70.1	59.1	T1863	lineage2	lineage2.2.1	2017	China
NC_000962	1	4411532	6999888	4366958	98.9896	237.924	70	59.2	T1862	lineage2	lineage2.2.1	2017	China	444
NC_000962	1	4411532	7278912	4392814	99.5757	247.419	68.7	59.4	T186	lineage4	lineage4.5	2017	China
NC_000962	1	4411532	7056270	4362766	98.8946	239.839	70	59.1	T1859	lineage2	lineage2.2.1	2017	China
NC_000962	1	4411532	7025488	4367595	99.004	238.797	70.1	59.2	T1857	lineage2	lineage2.2.1	2017	China
NC_000962	1	4411532	7029212	4371280	99.0876	238.919	70.1	59.2	T1856	lineage2	lineage2.2.1	2017	China	938
NC_000962	1	4411532	6979089	4368769	99.0307	237.211	70.1	59.1	T1852	lineage2	lineage2.2.1	2017	China
NC_000962	1	4411532	6172630	4371065	99.0827	209.79	69	59.1	T185	lineage2	lineage2.2.1	2017	China
NC_000962	1	4411532	7078607	4366790	98.9858	240.616	70	59.4	T1849	lineage2	lineage2.2.2	2017	China
NC_000962	1	4411532	6225142	4369794	99.0539	211.594	70.1	59.2	T1848	lineage2	lineage2.2.1	2017	China
NC_000962	1	4411532	7022378	4366853	98.9872	238.686	70	59.2	T1847	lineage2	lineage2.2.1	2017	China	1795
NC_000962	1	4411532	7155722	4366717	98.9841	243.247	70	59.2	T1846	lineage2	lineage2.2.1	2017	China	1530
NC_000962	1	4411532	7161367	4364597	98.9361	243.446	70.1	59.3	T1845	lineage2	lineage2.2.1	2017	China
NC_000962	1	4411532	6909563	4389140	99.4924	234.84	70	59.3	T1841	lineage4	lineage4.4.2	2017	China
NC_000962	1	4411532	7029273	4373432	99.1364	238.917	70.1	59.3	T1837	lineage2	lineage2.2.1	2017	China	13
NC_000962	1	4411532	7000088	4369592	99.0493	237.92	70.1	59.1	T1824	lineage2	lineage2.2.1	2017	China
NC_000962	1	4411532	7087197	4347046	98.5382	240.905	69.3	59.2	T182	lineage2	lineage2.2.1	2017	China
NC_000962	1	4411532	6992464	4383336	99.3609	237.674	70.1	59.4	T1817	lineage4	lineage4.4.2	2017	China
NC_000962	1	4411532	6975253	4372283	99.1103	237.083	69.9	59.1	T1816	lineage2	lineage2.2.1	2017	China	1683
NC_000962	1	4411532	7095457	4363333	98.9074	241.187	70	59.2	T1814	lineage2	lineage2.2.1	2017	China
NC_000962	1	4411532	7065439	4362060	98.8786	240.156	70	59.2	T1812	lineage2	lineage2.2.1	2017	China	33
NC_000962	1	4411532	7133010	4376956	99.2162	242.472	70	59.4	T1811	lineage4	lineage4.2.2	2017	China
NC_000962	1	4411532	6991865	4376597	99.2081	237.645	70.1	59.2	T1809	lineage2	lineage2.2.1	2017	China
NC_000962	1	4411532	6681473	4355686	98.7341	227.101	69.8	59.2	T1805	lineage2	lineage2.2.1	2017	China
NC_000962	1	4411532	6632559	4356338	98.7489	225.429	69.9	59.1	T1804	lineage2	lineage2.2.1	2017	China	938
NC_000962	1	4411532	7183238	4379582	99.2758	244.189	70	59.6	T1802	lineage4	lineage4.2.2	2017	China
NC_000962	1	4411532	6610963	4361968	98.8765	224.681	69.9	59.1	T1797	lineage2	lineage2.2.1	2017	China
NC_000962	1	4411532	6628468	4357959	98.7856	225.281	70	59.2	T1796	lineage2	lineage2.2.1	2017	China
NC_000962	1	4411532	6583363	4362932	98.8983	223.738	70	59.1	T1795	lineage2	lineage2.2.1	2017	China
NC_000962	1	4411532	6648659	4359993	98.8317	225.967	69.9	59.2	T1793	lineage2	lineage2.2.1	2017	China	165
NC_000962	1	4411532	6624533	4364937	98.9438	225.139	69.9	59	T1792	lineage2	lineage2.2.1	2017	China
NC_000962	1	4411532	6689484	4359049	98.8103	227.368	70	59.2	T1790	lineage2	lineage2.2.1	2017	China	1329
NC_000962	1	4411532	6729507	4356906	98.7617	228.743	69.9	59.2	T1789	lineage2	lineage2.2.1	2017	China
NC_000962	1	4411532	6785530	4361637	98.869	230.628	69.9	59.1	T1788	lineage2	lineage2.2.1	2017	China	162
NC_000962	1	4411532	6664708	4365721	98.9616	226.517	69.9	59	T1787	lineage2	lineage2.2.1	2017	China
NC_000962	1	4411532	6663665	4365609	98.959	226.49	69.9	59.2	T1786	lineage2	lineage2.2.1	2017	China
NC_000962	1	4411532	6652095	4367336	98.9982	226.085	70	59.1	T1784	lineage2	lineage2.2.1	2017	China	670
NC_000962	1	4411532	6717721	4367831	99.0094	228.323	69.9	59.2	T1783	lineage2	lineage2.2.1	2017	China
NC_000962	1	4411532	6676384	4366152	98.9713	226.922	69.9	59.1	T1781	lineage2	lineage2.2.1	2017	China	1889
NC_000962	1	4411532	6508278	4391777	99.5522	221.172	70	59.3	T1777	lineage4	lineage4.5	2017	China	1736
NC_000962	1	4411532	7138445	4368717	99.0295	242.66	70	59.2	T1776	lineage2	lineage2.2.1	2017	China	1887
NC_000962	1	4411532	6639541	4367141	98.9938	225.661	70	59.1	T1772	lineage2	lineage2.2.1	2017	China	307
NC_000962	1	4411532	6674681	4364000	98.9226	226.857	70	59.1	T1770	lineage2	lineage2.2.1	2017	China	234
NC_000962	1	4411532	6776996	4364266	98.9286	230.335	69.9	59.1	T1769	lineage2	lineage2.2.1	2017	China
NC_000962	1	4411532	6638017	4366024	98.9684	225.612	70	59.1	T1765	lineage2	lineage2.2.1	2017	China	1512
NC_000962	1	4411532	6688042	4366248	98.9735	227.316	70	59.1	T1764	lineage2	lineage2.2.1	2017	China
NC_000962	1	4411532	7150938	4365385	98.9539	243.091	70.1	59.3	T1760	lineage2	lineage2.2.1	2017	China
NC_000962	1	4411532	7365890	4365729	98.9617	250.393	69.5	59.4	T176	lineage4	lineage4.4.2	2017	China
NC_000962	1	4411532	6734117	4366023	98.9684	228.893	69.9	59.1	T1759	lineage2	lineage2.2.1	2017	China
NC_000962	1	4411532	7129075	4361736	98.8712	242.337	70.1	59.2	T1755	lineage2	lineage2.2.1	2017	China
NC_000962	1	4411532	7145250	4356775	98.7588	242.835	69	59.2	T1753	lineage2	lineage2.2.1	2017	China
NC_000962	1	4411532	7115026	4354063	98.6973	241.806	68.9	59.1	T1750	lineage2	lineage2.2.1	2017	China
NC_000962	1	4411532	7196808	4357009	98.7641	244.597	68.9	59.1	T1746	lineage2	lineage2.2.1	2017	China	280
NC_000962	1	4411532	7022028	4357640	98.7784	238.638	69	59.1	T1744	lineage2	lineage2.2.1	2017	China
NC_000962	1	4411532	7154588	4360745	98.8488	243.156	69	59.2	T1743	lineage2	lineage2.2.1	2017	China	630
NC_000962	1	4411532	7001551	4383891	99.3734	237.973	70.2	59.4	T1741	lineage4	lineage4.4.2	2017	China
NC_000962	1	4411532	7156738	4356541	98.7535	243.27	69.9	59.2	T174	lineage2	lineage2.2.1	2017	China
NC_000962	1	4411532	7213006	4360196	98.8363	245.168	69	59.3	T1734	lineage2	lineage2.2.1	2017	China
NC_000962	1	4411532	7146592	4362361	98.8854	242.885	69	59.1	T1726	lineage2	lineage2.2.1	2017	China	1795
NC_000962	1	4411532	7096186	4360895	98.8522	241.162	68.9	59.2	T1724	lineage2	lineage2.2.1	2017	China
NC_000962	1	4411532	7076786	4363157	98.9034	240.483	69.1	59.1	T1720	lineage2	lineage2.2.1	2017	China
NC_000962	1	4411532	6724472	4347599	98.5508	228.54	68.7	59.2	T172	lineage2	lineage2.2.1	2017	China
NC_000962	1	4411532	7101572	4361233	98.8598	241.325	69.1	59.4	T1717	lineage2	lineage2.2.2	2017	China
NC_000962	1	4411532	6808606	4358032	98.7873	231.397	69	59.2	T1715	lineage2	lineage2.2.1	2017	China
NC_000962	1	4411532	7128219	4362510	98.8888	242.254	69.1	59.2	T1708	lineage2	lineage2.2.1	2017	China
NC_000962	1	4411532	7164915	4362275	98.8834	243.515	68.9	59.1	T1707	lineage2	lineage2.2.1	2017	China
NC_000962	1	4411532	7054725	4366457	98.9782	239.748	68.9	59.1	T1704	lineage2	lineage2.2.1	2017	China
NC_000962	1	4411532	7050261	4368349	99.0211	239.588	69	59.2	T1698	lineage2	lineage2.2.1	2017	China
NC_000962	1	4411532	7049282	4370364	99.0668	239.563	68.9	59.2	T1694	lineage2	lineage2.2.1	2017	China
NC_000962	1	4411532	7052450	4367606	99.0043	239.672	69	59.1	T1693	lineage2	lineage2.2.1	2017	China	1927
NC_000962	1	4411532	7046872	4365484	98.9562	239.48	69.1	59.1	T1692	lineage2	lineage2.2.1	2017	China	782
NC_000962	1	4411532	6718027	4363347	98.9077	228.276	69.1	59.1	T1690	lineage2	lineage2.2.1	2017	China	1136
NC_000962	1	4411532	6849787	4370362	99.0668	232.81	68.7	59.5	T1686	lineage4	lineage4.4.2	2017	China	1144
NC_000962	1	4411532	7315355	4352427	98.6602	248.658	69.6	59.2	T168	lineage2	lineage2.2.1	2017	China
NC_000962	1	4411532	6987010	4354761	98.7131	237.418	68.9	59.2	T1679	lineage2	lineage2.2.1	2017	China
NC_000962	1	4411532	7225057	4356596	98.7547	245.573	68.6	59.2	T1678	lineage2	lineage2.2.1	2017	China	33
NC_000962	1	4411532	7232428	4380465	99.2958	245.829	69.1	59.1	T167	lineage2	lineage2.2.1	2017	China
NC_000962	1	4411532	7055556	4366173	98.9718	239.764	68.9	59.4	T1668	lineage2	lineage2.2.2	2017	China
NC_000962	1	4411532	6712572	4354695	98.7116	228.119	68.6	59.1	T1667	lineage2	lineage2.2.1	2017	China
NC_000962	1	4411532	6776785	4349730	98.5991	230.321	68.5	59.1	T1666	lineage2	lineage2.2.1	2017	China	1766
NC_000962	1	4411532	6887298	4347169	98.541	234.087	68.6	59.2	T1665	lineage2	lineage2.2.1	2017	China
NC_000962	1	4411532	6683184	4383417	99.3627	227.109	68.7	59.2	T1663	lineage2	lineage2.2.1	2017	China
NC_000962	1	4411532	7229784	4341323	98.4085	245.721	68.8	59.2	T166	lineage2	lineage2.2.1	2017	China
NC_000962	1	4411532	6716983	4352624	98.6647	228.258	68.6	59.2	T1659	lineage2	lineage2.2.1	2017	China	989
NC_000962	1	4411532	7139486	4350304	98.6121	242.658	68.8	59.2	T1655	lineage2	lineage2.2.1	2017	China	1294
NC_000962	1	4411532	6706919	4356137	98.7443	227.902	68.7	59.1	T1647	lineage2	lineage2.2.1	2017	China	252
NC_000962	1	4411532	6722484	4357891	98.7841	228.44	68.6	59.1	T1645	lineage2	lineage2.2.1	2017	China
NC_000962	1	4411532	6485703	4353516	98.6849	220.396	68.6	59.1	T1644	lineage2	lineage2.2.1	2017	China
NC_000962	1	4411532	6773623	4347444	98.5473	230.188	68.7	59.2	T1642	lineage2	lineage2.2.1	2017	China	165
NC_000962	1	4411532	6603374	4351810	98.6462	224.382	68.7	59.2	T1640	lineage2	lineage2.2.1	2017	China	165
NC_000962	1	4411532	7219139	4407426	99.9069	245.375	69.1	59.3	T164	lineage4	lineage4.4.2	2017	China
NC_000962	1	4411532	6971900	4373588	99.1399	236.938	70.1	59.2	T1636	lineage2	lineage2.2.1	2017	China	1737
NC_000962	1	4411532	6948215	4370154	99.062	236.144	70.1	59.4	T1634	lineage2	lineage2.2.2	2016	China	642
NC_000962	1	4411532	6914714	4384492	99.3871	235.001	70.1	59.4	T1630	lineage4	lineage4.5	2017	China
NC_000962	1	4411532	7175360	4366101	98.9702	243.911	70.3	59.2	T163	lineage2	lineage2.2.1.1	2017	China	412
NC_000962	1	4411532	6767432	4356567	98.7541	229.969	70.2	59.2	T1628	lineage2	lineage2.2.1	2017	China	165
NC_000962	1	4411532	6818499	4356955	98.7629	231.713	70.2	59.1	T1626	lineage2	lineage2.2.1	2017	China
NC_000962	1	4411532	6885397	4363969	98.9218	233.997	70.3	59.2	T1625	lineage2	lineage2.2.1	2017	China
NC_000962	1	4411532	6970968	4361294	98.8612	236.932	70.3	59.2	T1622	lineage2	lineage2.2.1	2017	China
NC_000962	1	4411532	7042869	4349984	98.6048	239.395	70.2	59.2	T162	lineage2	lineage2.2.1	2017	China
NC_000962	1	4411532	6976989	4360870	98.8516	237.127	70.3	59.2	T1619	lineage2	lineage2.2.1	2017	China	165
NC_000962	1	4411532	6969719	4365297	98.952	236.886	70.2	59.1	T1617	lineage2	lineage2.2.1	2016	China	280
NC_000962	1	4411532	6949499	4363064	98.9013	236.195	70.2	59.1	T1615	lineage2	lineage2.2.1	2017	China	148
NC_000962	1	4411532	7000140	4366335	98.9755	237.919	70.2	59.2	T1614	lineage2	lineage2.2.1	2017	China
NC_000962	1	4411532	6937347	4360333	98.8394	235.779	70.2	59.2	T1613	lineage2	lineage2.2.1	2017	China
NC_000962	1	4411532	6983644	4351697	98.6437	237.372	70.2	59.1	T1611	lineage2	lineage2.2.1	2017	China
NC_000962	1	4411532	7171555	4367446	99.0007	243.776	70.1	59.2	T161	lineage2	lineage2.2.1	2017	China	444
NC_000962	1	4411532	7071128	4358847	98.8057	240.35	70.3	59.2	T1606	lineage2	lineage2.2.1	2017	China
NC_000962	1	4411532	6938761	4359651	98.824	235.817	69.3	59.2	T1604	lineage2	lineage2.2.1	2017	China	989
NC_000962	1	4411532	6972777	4360674	98.8472	236.983	69.2	59.2	T1586	lineage2	lineage2.2.1	2017	China
NC_000962	1	4411532	6979977	4366634	98.9823	237.217	69.2	59.1	T1585	lineage2	lineage2.2.1	2017	China	513
NC_000962	1	4411532	7111326	4360467	98.8425	241.717	69.1	59.1	T1581	lineage2	lineage2.2.1	2017	China	394
NC_000962	1	4411532	6833988	4366038	98.9687	232.234	69.3	59.1	T1580	lineage2	lineage2.2.1	2017	China	670
NC_000962	1	4411532	6811582	4367080	98.9924	231.458	69.3	59.2	T1579	lineage2	lineage2.2.1	2017	China
NC_000962	1	4411532	6925278	4349603	98.5962	235.341	69.3	59.1	T1575	lineage2	lineage2.2.1	2017	China
NC_000962	1	4411532	6779003	4353572	98.6862	230.367	69.3	59.2	T1570	lineage2	lineage2.2.1	2017	China
NC_000962	1	4411532	7060328	4351154	98.6314	239.985	69.1	59.2	T1564	lineage2	lineage2.2.1	2017	China
NC_000962	1	4411532	6838428	4358461	98.797	232.387	69.2	59.1	T1555	lineage2	lineage2.2.1.1	2017	China	1161
NC_000962	1	4411532	6924014	4360850	98.8511	235.303	69.1	59.2	T1553	lineage2	lineage2.2.1	2017	China
NC_000962	1	4411532	6907298	4360140	98.8351	234.747	69.2	59	T1552	lineage2	lineage2.2.1	2017	China
NC_000962	1	4411532	7028614	4354166	98.6996	238.897	69.1	59.3	T1551	lineage2	lineage2.2.1	2017	China
NC_000962	1	4411532	6897333	4356531	98.7532	234.397	69	59.1	T1547	lineage2	lineage2.2.1	2017	China
NC_000962	1	4411532	7042614	4352216	98.6554	239.369	69.2	59.2	T1545	lineage2	lineage2.2.1	2017	China
NC_000962	1	4411532	6525791	4350813	98.6236	221.808	69	59.2	T1544	lineage2	lineage2.2.1	2017	China
NC_000962	1	4411532	6816257	4355395	98.7275	231.629	69.3	59.2	T1543	lineage2	lineage2.2.1	2017	China
NC_000962	1	4411532	6926160	4356365	98.7495	235.382	69.2	59.3	T1541	lineage2	lineage2.2.2	2017	China
NC_000962	1	4411532	6989642	4358676	98.8019	237.541	69.2	59.2	T1535	lineage2	lineage2.2.1	2017	China
NC_000962	1	4411532	6931163	4357756	98.781	235.555	69.2	59.1	T1534	lineage2	lineage2.2.1	2017	China
NC_000962	1	4411532	6917130	4361001	98.8546	235.09	70.3	59.1	T1533	lineage2	lineage2.2.1	2017	China	1683
NC_000962	1	4411532	6881969	4354710	98.712	233.886	70.1	59.2	T1532	lineage2	lineage2.2.1	2017	China
NC_000962	1	4411532	6932203	4356438	98.7511	235.598	70.4	59.1	T1531	lineage2	lineage2.2.1	2017	China	1010
NC_000962	1	4411532	6989398	4354245	98.7014	237.555	70.3	59.1	T1511	lineage2	lineage2.2.1	2017	China
NC_000962	1	4411532	7044244	4356494	98.7524	239.43	70.3	59.1	T1509	lineage2	lineage2.2.1	2017	China
NC_000962	1	4411532	7156385	4369767	99.0533	243.278	70.1	59.4	T1507	lineage4	lineage4.5	2017	China
NC_000962	1	4411532	7086286	4368269	99.0193	240.878	70.1	59.2	T1495	lineage2	lineage2.2.1	2017	China
NC_000962	1	4411532	6947020	4355176	98.7225	236.101	69.3	59.1	T1491	lineage2	lineage2.2.1	2017	China	1005
NC_000962	1	4411532	6881996	4355422	98.7281	233.869	69.3	59.1	T1490	lineage2	lineage2.2.1	2017	China
NC_000962	1	4411532	6906732	4354955	98.7175	234.711	69.3	59.1	T1487	lineage2	lineage2.2.1	2017	China	444
NC_000962	1	4411532	7004830	4359110	98.8117	238.064	70	59.1	T1486	lineage2	lineage2.2.1	2017	China
NC_000962	1	4411532	6963319	4352744	98.6674	236.661	69.3	59.2	T1485	lineage2	lineage2.2.1.1	2017	China
NC_000962	1	4411532	7136024	4355019	98.719	242.555	69.4	59.2	T1482	lineage2	lineage2.2.2	2017	China
NC_000962	1	4411532	7127385	4365995	98.9678	242.258	70	59.2	T148	lineage2	lineage2.2.1	2017	China
NC_000962	1	4411532	6938116	4349867	98.6022	235.799	69.2	59.2	T1478	lineage2	lineage2.2.1	2017	China	1294
NC_000962	1	4411532	6875055	4356039	98.7421	233.647	69.3	59.1	T1477	lineage2	lineage2.2.1	2017	China
NC_000962	1	4411532	7010459	4356093	98.7433	238.269	69.3	59.3	T1476	lineage2	lineage2.2.2	2017	China
NC_000962	1	4411532	6992297	4350220	98.6102	237.642	69.3	59.3	T1475	lineage2	lineage2.2.2	2017	China
NC_000962	1	4411532	6871551	4357453	98.7741	233.512	69.2	59.2	T1474	lineage2	lineage2.2.1	2017	China
NC_000962	1	4411532	6475193	4347587	98.5505	220.05	69.3	59.1	T1473	lineage2	lineage2.2.1	2017	China
NC_000962	1	4411532	7082630	4372150	99.1073	240.741	70.1	59.2	T146	lineage2	lineage2.2.1	2017	China
NC_000962	1	4411532	7181458	4357077	98.7656	244.109	69.9	59.2	T145	lineage2	lineage2.2.1	2017	China	1757
NC_000962	1	4411532	6186230	4346702	98.5304	210.244	69.2	59.1	T1414	lineage2	lineage2.2.1	2017	China
NC_000962	1	4411532	6458650	4347761	98.5544	219.532	69.2	59.2	T1412	lineage2	lineage2.2.1	2017	China
NC_000962	1	4411532	6974445	4380440	99.2952	237.045	69.9	59.3	T141	lineage4	lineage4.4.2	2017	China	721
NC_000962	1	4411532	7067549	4347413	98.5466	240.221	69.2	59.2	T1406	lineage2	lineage2.2.1	2017	China
NC_000962	1	4411532	7143855	4367718	99.0068	242.805	68.6	59.4	T140	lineage4	lineage4.4.2	2017	China
NC_000962	1	4411532	6956644	4350021	98.6057	236.428	69.2	59.1	T1398	lineage2	lineage2.2.1	2017	China
NC_000962	1	4411532	6998684	4352218	98.6555	237.868	69.2	59.2	T1390	lineage2	lineage2.2.1	2017	China
NC_000962	1	4411532	7144131	4362303	98.8841	242.838	70	59.2	T139	lineage2	lineage2.2.1	2017	China	1631
NC_000962	1	4411532	6925466	4351824	98.6465	235.362	69.2	59.2	T1389	lineage2	lineage2.2.1	2017	China
NC_000962	1	4411532	6853191	4352337	98.6582	232.897	70.1	59.2	T1387	lineage2	lineage2.2.1	2017	China
NC_000962	1	4411532	6523173	4346392	98.5234	221.706	69.3	59.1	T1386	lineage2	lineage2.2.1	2017	China
NC_000962	1	4411532	7021082	4350476	98.616	238.631	69.2	59.2	T1383	lineage2	lineage2.2.1	2017	China
NC_000962	1	4411532	6356003	4344381	98.4778	216.05	69.1	59.2	T1381	lineage2	lineage2.2.1	2017	China	33
NC_000962	1	4411532	7094363	4378791	99.2578	241.109	69.2	59.3	T138	lineage2	lineage2.2.1	2017	China
NC_000962	1	4411532	6882895	4352984	98.6728	233.93	69.3	59.1	T1376	lineage2	lineage2.2.1	2017	China	1523
NC_000962	1	4411532	6915886	4353781	98.6909	235.03	69.2	59.1	T1374	lineage2	lineage2.2.1	2017	China	1816
NC_000962	1	4411532	6926288	4353849	98.6924	235.386	69.3	59.1	T1370	lineage2	lineage2.2.1	2017	China
NC_000962	1	4411532	6940769	4372930	99.125	235.913	68.7	59.4	T137	lineage4	lineage4.5	2017	China
NC_000962	1	4411532	6977385	4348625	98.574	237.138	69.2	59.2	T1364	lineage2	lineage2.2.1	2017	China
NC_000962	1	4411532	7051558	4332427	98.2069	239.689	69	59.1	T1362	lineage2	lineage2.2.1	2017	China
NC_000962	1	4411532	7019186	4349482	98.5935	238.57	69.3	59.2	T1360	lineage2	lineage2.2.1	2017	China
NC_000962	1	4411532	6957335	4377481	99.2281	236.464	68.8	59.2	T136	lineage2	lineage2.2.1	2017	China
NC_000962	1	4411532	6986730	4362620	98.8913	237.475	69	59.2	T1359	lineage2	lineage2.2.1	2017	China
NC_000962	1	4411532	6998060	4351339	98.6356	237.845	69.3	59.1	T1358	lineage2	lineage2.2.1	2017	China	220
NC_000962	1	4411532	6943197	4379733	99.2792	235.971	69.3	59.4	T1353	lineage4	lineage4.5	2017	China	894
NC_000962	1	4411532	6932689	4347385	98.5459	235.601	69.2	59.1	T1351	lineage2	lineage2.2.1	2017	China
NC_000962	1	4411532	6968430	4386177	99.4253	236.837	69.9	59.1	T1348	lineage2	lineage2.2.1	2017	China
NC_000962	1	4411532	6965993	4357210	98.7686	236.755	70.3	59.2	T1345	lineage2	lineage2.2.1	2017	China
NC_000962	1	4411532	6890754	4386177	99.4253	234.183	69.9	59.1	T1344	lineage2	lineage2.2.1	2017	China
NC_000962	1	4411532	7018017	4359092	98.8113	238.536	70.1	59.2	T1343	lineage2	lineage2.2.1	2017	China
NC_000962	1	4411532	7188244	4372949	99.1254	244.355	69.9	59.4	T1340	lineage4	lineage4.2.2	2017	China
NC_000962	1	4411532	6396103	4378421	99.2494	217.386	68.8	59.2	T134	lineage2	lineage2.2.1	2017	China	1799
NC_000962	1	4411532	7194441	4371394	99.0902	244.569	69.9	59.2	T1339	lineage2	lineage2.2.1	2017	China
NC_000962	1	4411532	7106232	4359182	98.8133	241.539	69.9	59.2	T1337	lineage2	lineage2.2.1	2017	China	1737
NC_000962	1	4411532	7103329	4358312	98.7936	241.439	70.1	59.2	T1336	lineage2	lineage2.2.1	2017	China	33
NC_000962	1	4411532	6647557	4369123	99.0387	225.924	70	59.1	T1333	lineage2	lineage2.2.1	2017	China	1523
NC_000962	1	4411532	6816426	4360952	98.8535	231.695	69.9	59.1	T1331	lineage2	lineage2.2.1	2017	China
NC_000962	1	4411532	7173976	4378740	99.2567	243.841	68.9	59.2	T133	lineage2	lineage2.2.1	2017	China
NC_000962	1	4411532	7138999	4353126	98.6761	242.675	70.2	59.3	T1324	lineage2	lineage2.2.1	2017	China	13
NC_000962	1	4411532	7149602	4355734	98.7352	242.978	69.4	59.1	T132	lineage2	lineage2.2.1.1	2017	China
NC_000962	1	4411532	6679988	4350508	98.6167	227.038	69.8	59.1	T1319	lineage2	lineage2.2.1	2017	China
NC_000962	1	4411532	6762233	4371927	99.1022	229.863	69.9	59.5	T1318	lineage4	lineage4.2.2	2017	China
NC_000962	1	4411532	6698867	4356890	98.7614	227.671	70	59.1	T1311	lineage2	lineage2.2.1	2017	China
NC_000962	1	4411532	6715817	4357817	98.7824	228.256	70	59.1	T1310	lineage2	lineage2.2.1.1	2017	China
NC_000962	1	4411532	6661845	4359295	98.8159	226.422	69.9	59.1	T1309	lineage2	lineage2.2.1	2017	China	630
NC_000962	1	4411532	6749023	4357452	98.7741	229.408	69.8	59.3	T1308	lineage2	lineage2.2.2	2017	China
NC_000962	1	4411532	6761543	4348220	98.5649	229.814	70	58.9	T1307	lineage2	lineage2.2.1	2017	China
NC_000962	1	4411532	6431836	4350393	98.6141	218.582	69.3	59.2	T130	lineage2	lineage2.2.1	2017	China	1728
NC_000962	1	4411532	6561397	4361447	98.8647	222.987	69.9	59.1	T1295	lineage2	lineage2.2.1.1	2017	China
NC_000962	1	4411532	6704608	4390049	99.513	227.881	70	59.4	T1294	lineage4	lineage4.5	2017	China	894
NC_000962	1	4411532	6981873	4375973	99.194	237.288	69.2	59.3	T1293	lineage4	lineage4.4.2	2017	China
NC_000962	1	4411532	6986676	4345856	98.5113	237.451	69.2	59.2	T1292	lineage2	lineage2.2.1	2017	China	748
NC_000962	1	4411532	6914221	4368116	99.0159	234.981	69.3	59.3	T1291	lineage4	lineage4.4.2	2017	China	721
NC_000962	1	4411532	6852188	4347539	98.5494	232.864	69.3	59.1	T1289	lineage2	lineage2.2.1.1	2017	China
NC_000962	1	4411532	6946070	4353163	98.6769	236.068	69.3	59.3	T1287	lineage2	lineage2.2.1	2017	China	13
NC_000962	1	4411532	6875848	4344456	98.4795	233.67	69.2	59.1	T1285	lineage2	lineage2.2.1	2017	China	391
NC_000962	1	4411532	7054686	4355560	98.7312	239.791	70.2	59.1	T1283	lineage2	lineage2.2.1	2017	China	220
NC_000962	1	4411532	6899071	4345594	98.5053	234.461	69.3	59.1	T1280	lineage2	lineage2.2.1	2017	China
NC_000962	1	4411532	6940645	4351072	98.6295	235.896	70.3	59.1	T1274	lineage2	lineage2.2.1	2017	China	57
NC_000962	1	4411532	6917970	4354406	98.7051	235.113	69.2	59.1	T1273	lineage2	lineage2.2.1	2017	China	391
NC_000962	1	4411532	6843781	4353961	98.695	232.579	69.2	59.2	T1270	lineage2	lineage2.2.1	2017	China
NC_000962	1	4411532	6962934	4351562	98.6406	236.645	69.4	59.2	T1269	lineage2	lineage2.2.1	2017	China	1010
NC_000962	1	4411532	6947704	4353030	98.6739	236.126	69.2	59.1	T1267	lineage2	lineage2.2.1	2017	China
NC_000962	1	4411532	6932708	4351177	98.6319	235.618	69.2	59.1	T1266	lineage2	lineage2.2.1	2017	China
NC_000962	1	4411532	7109726	4362607	98.891	241.67	68.9	59.4	T1265	lineage4	lineage4.4.2	2017	China
NC_000962	1	4411532	6651596	4353632	98.6875	226.059	69.3	59.2	T126	lineage2	lineage2.2.1	2017	China
NC_000962	1	4411532	6963368	4384609	99.3897	236.661	69.2	59.3	T1258	lineage4	lineage4.4.2	2017	China	721
NC_000962	1	4411532	6989821	4357253	98.7696	237.562	69.2	59.1	T1257	lineage2	lineage2.2.1	2017	China
NC_000962	1	4411532	6931990	4358568	98.7994	235.591	69.3	59.2	T1256	lineage2	lineage2.2.1	2017	China
NC_000962	1	4411532	6930254	4355335	98.7261	235.53	69.3	59.1	T1254	lineage2	lineage2.2.1	2017	China	1918
NC_000962	1	4411532	6967397	4363525	98.9118	236.766	69.2	59.2	T1253	lineage2	lineage2.2.1	2017	China	1291
NC_000962	1	4411532	6200889	4350611	98.6191	210.762	69.2	59.2	T125	lineage2	lineage2.2.1	2017	China
NC_000962	1	4411532	5669886	4353759	98.6904	192.708	69.1	59.1	T1249	lineage2	lineage2.2.1	2017	China
NC_000962	1	4411532	7025954	4378377	99.2484	238.796	69	59.3	T1248	lineage4	lineage4.4.2	2017	China	721
NC_000962	1	4411532	6966640	4363080	98.9017	236.775	69.2	59.3	T1247	lineage2	lineage2.2.1	2017	China
NC_000962	1	4411532	7080424	4370293	99.0652	240.646	69.2	59.1	T1244	lineage2	lineage2.2.1	2017	China	1485
NC_000962	1	4411532	6758893	4355583	98.7318	229.691	68.9	59.2	T1241	lineage2	lineage2.2.1	2017	China
NC_000962	1	4411532	6721760	4354343	98.7036	228.429	68.8	59.1	T1240	lineage2	lineage2.2.1	2017	China	1191
NC_000962	1	4411532	6627098	4381700	99.3238	225.242	69.2	59.6	T124	lineage4	lineage4.4.2	2017	China
NC_000962	1	4411532	6697864	4352029	98.6512	227.606	68.7	59.2	T1239	lineage2	lineage2.2.1	2017	China	524
NC_000962	1	4411532	6871033	4346648	98.5292	233.528	68.6	59.1	T1235	lineage2	lineage2.2.1	2017	China
NC_000962	1	4411532	6798602	4349690	98.5982	231.051	68.6	59.2	T1233	lineage2	lineage2.2.1	2017	China	1922
NC_000962	1	4411532	6829830	4350824	98.6239	232.111	68.7	59.1	T1231	lineage2	lineage2.2.1	2017	China
NC_000962	1	4411532	6775457	4347556	98.5498	230.252	68.8	59.2	T1229	lineage2	lineage2.2.1	2017	China	33
NC_000962	1	4411532	6722344	4347091	98.5393	228.441	68.5	59.2	T1223	lineage2	lineage2.2.1	2017	China
NC_000962	1	4411532	6756901	4352169	98.6544	229.624	68.7	59.3	T1222	lineage2	lineage2.2.1	2017	China	13
NC_000962	1	4411532	6714357	4357840	98.7829	228.176	68.7	59.1	T1220	lineage2	lineage2.2.1	2016	China	1191
NC_000962	1	4411532	6894203	4348022	98.5604	234.307	68.4	59.3	T1219	lineage2	lineage2.2.1	2017	China
NC_000962	1	4411532	6842628	4351029	98.6285	232.557	68.7	59.2	T1216	lineage2	lineage2.2.1	2017	China	1760
NC_000962	1	4411532	6578576	4352863	98.6701	223.542	68.6	59.2	T1209	lineage2	lineage2.2.1	2017	China	1579
NC_000962	1	4411532	6772421	4356558	98.7539	230.147	68.7	59.1	T1208	lineage2	lineage2.2.1	2017	China
NC_000962	1	4411532	7178383	4355854	98.7379	244.013	69.8	59.2	T1203	lineage2	lineage2.2.1	2017	China	280
NC_000962	1	4411532	6783662	4377043	99.2182	230.571	68.6	59.4	T1191	lineage4	lineage4.4.2	2017	China
NC_000962	1	4411532	6950733	4351561	98.6406	236.26	69.2	59.2	T119	lineage2	lineage2.2.1	2016	China
NC_000962	1	4411532	6858659	4339098	98.3581	233.102	68.4	59.2	T1184	lineage2	lineage2.2.1	2017	China
NC_000962	1	4411532	6928579	4342975	98.446	235.471	69.2	59.2	T1183	lineage2	lineage2.2.1	2017	China
NC_000962	1	4411532	6780189	4356044	98.7422	230.397	68.7	59.1	T1180	lineage2	lineage2.2.1	2017	China	394
NC_000962	1	4411532	6588223	4354013	98.6962	223.946	69.2	59.2	T118	lineage2	lineage2.2.1	2017	China	394
NC_000962	1	4411532	6892956	4341983	98.4235	234.247	69.3	59.1	T1179	lineage2	lineage2.2.1	2017	China
NC_000962	1	4411532	6631966	4353250	98.6789	225.364	68.8	59.2	T1177	lineage2	lineage2.2.1	2017	China
NC_000962	1	4411532	6695120	4352437	98.6604	227.515	69.6	59.2	T1174	lineage2	lineage2.2.1	2017	China
NC_000962	1	4411532	6927253	4349315	98.5897	235.445	69.1	59.2	T117	lineage2	lineage2.2.1	2017	China
NC_000962	1	4411532	6874319	4354060	98.6972	233.65	69.5	59.3	T1169	lineage2	lineage2.2.2	2017	China
NC_000962	1	4411532	6794372	4351307	98.6348	230.913	69.5	59.2	T1164	lineage2	lineage2.2.1	2017	China
NC_000962	1	4411532	6867639	4347156	98.5407	233.428	69.5	59.4	T1161	lineage2	lineage2.2.2	2017	China	857
NC_000962	1	4411532	6744925	4374326	99.1566	229.23	69.5	59.3	T1160	lineage4	lineage4.5	2017	China
NC_000962	1	4411532	6150253	4343170	98.4504	209.039	69.1	59.1	T116	lineage2	lineage2.2.1	2017	China
NC_000962	1	4411532	6573496	4351567	98.6407	223.365	69.6	59.2	T1158	lineage2	lineage2.2.1	2017	China	1470
NC_000962	1	4411532	6852356	4365320	98.9525	232.891	69.7	59.1	T1157	lineage2	lineage2.2.1	2017	China
NC_000962	1	4411532	6793800	4386614	99.4352	230.898	69.6	59.3	T1152	lineage4	lineage4.4.2	2017	China	164
NC_000962	1	4411532	6779621	4371285	99.0877	230.419	69.5	59.1	T1151	lineage2	lineage2.2.1.1	2017	China
NC_000962	1	4411532	6577671	4346692	98.5302	223.567	69.1	59.2	T115	lineage2	lineage2.2.1	2017	China	1562
NC_000962	1	4411532	6867509	4353219	98.6782	233.421	69.5	59.2	T1148	lineage2	lineage2.2.1	2017	China
NC_000962	1	4411532	6686907	4360380	98.8405	227.273	69.3	59.4	T114	lineage2	lineage2.2.2	2017	China
NC_000962	1	4411532	6928397	4369615	99.0498	235.481	70.3	59.2	T1139	lineage4	lineage4.4.2	2017	China
NC_000962	1	4411532	7136690	4358321	98.7938	242.611	70.2	59.2	T1138	lineage2	lineage2.2.1	2017	China	1501
NC_000962	1	4411532	6970168	4364476	98.9333	236.902	70.3	59.4	T1136	lineage2	lineage2.2.2	2017	China	824
NC_000962	1	4411532	6934009	4362405	98.8864	235.675	70.2	59.2	T1132	lineage2	lineage2.2.1	2017	China
NC_000962	1	4411532	7241450	4357189	98.7682	246.14	69.2	59.2	T113	lineage2	lineage2.2.1	2017	China	510
NC_000962	1	4411532	7014836	4370299	99.0653	238.437	70.3	59.1	T1128	lineage2	lineage2.2.1	2017	China
NC_000962	1	4411532	7229348	4357656	98.7787	245.732	69.3	59.3	T112	lineage2	lineage2.2.1	2017	China
NC_000962	1	4411532	7138592	4370286	99.065	242.672	70.2	59.1	T1118	lineage2	lineage2.2.1	2017	China	1674
NC_000962	1	4411532	6551039	4366814	98.9863	222.653	70.3	59.2	T1114	lineage2	lineage2.2.1	2017	China
NC_000962	1	4411532	6940631	4359640	98.8237	235.895	70.3	59.1	T1112	lineage2	lineage2.2.1.1	2017	China	300
NC_000962	1	4411532	6776353	4349567	98.5954	230.294	69.5	59.2	T1109	lineage2	lineage2.2.1	2017	China
NC_000962	1	4411532	7057676	4353373	98.6817	239.901	70.2	59.1	T1108	lineage2	lineage2.2.1	2017	China	1011
NC_000962	1	4411532	7136955	4360540	98.8441	242.611	70.2	59.2	T1102	lineage2	lineage2.2.1	2017	China	493
NC_000962	1	4411532	6944800	4346686	98.5301	236.061	69.4	59.1	T1094	lineage2	lineage2.2.1	2017	China
NC_000962	1	4411532	7185385	4364952	98.9441	244.242	69.8	59.2	T1081	lineage2	lineage2.2.1	2017	China
NC_000962	1	4411532	7144914	4359617	98.8232	242.857	69.8	59.2	T1075	lineage2	lineage2.2.1	2016	China	1751
NC_000962	1	4411532	7112948	4353726	98.6897	241.775	69.7	59.1	T1066	lineage2	lineage2.2.1	2016	China
NC_000962	1	4411532	7313289	4347581	98.5504	248.592	69.2	59.2	T104	lineage2	lineage2.2.1	2017	China	1381
NC_000962	1	4411532	7093459	4383288	99.3598	241.102	69.2	59.3	T1	lineage4	lineage4.4.2	2015	China
NC_000962	1	4411532	3643809	4362107	98.8796	123.839	68.7	59.3	S99	lineage4	lineage4.5	2016	China
NC_000962	1	4411532	3629763	4348065	98.5613	123.361	68.5	59.2	S98	lineage2	lineage2.2.1	2016	China
NC_000962	1	4411532	3592850	4350966	98.6271	122.104	68.8	59.1	S97	lineage2	lineage2.2.1	2016	China
NC_000962	1	4411532	3515570	4358192	98.7909	119.445	68.9	59.1	S96	lineage2	lineage2.2.1	2016	China
NC_000962	1	4411532	3581211	4384084	99.3778	121.706	68.8	59.4	S95	lineage4	lineage4.4.2	2016	China
NC_000962	1	4411532	3605379	4383790	99.3711	122.527	68.8	59.4	S94	lineage4	lineage4.4.2	2016	China
NC_000962	1	4411532	3563393	4358238	98.7919	121.085	68.9	59.1	S93	lineage2	lineage2.2.1	2016	China
NC_000962	1	4411532	3537996	4356464	98.7517	120.222	68.7	59.1	S92	lineage2	lineage2.2.1	2016	China
NC_000962	1	4411532	3602772	4341969	98.4232	122.44	68.7	59.2	S91	lineage2	lineage2.2.1	2016	China
NC_000962	1	4411532	3477840	4389672	99.5045	118.15	67.7	59.5	S90	lineage4	lineage4.4.2	2016	China
NC_000962	1	4411532	3510703	4369893	99.0561	119.245	67.4	59.1	S9	lineage2	lineage2.2.1	2016	China
NC_000962	1	4411532	3530936	4400624	99.7527	119.982	68.5	59.5	S89	lineage4	lineage4.4.2	2016	China
NC_000962	1	4411532	3483882	4375570	99.1848	118.371	68.5	59.1	S88	lineage2	lineage2.2.1	2016	China
NC_000962	1	4411532	3382923	4378329	99.2474	114.906	67.7	59.1	S87	lineage2	lineage2.2.1	2016	China
NC_000962	1	4411532	3516166	4380277	99.2915	119.46	67.9	59.2	S86	lineage2	lineage2.2.1	2016	China
NC_000962	1	4411532	3413048	4380538	99.2974	115.944	67.6	59.1	S85	lineage2	lineage2.2.1	2016	China
NC_000962	1	4411532	3491195	4380502	99.2966	118.617	68.5	59.2	S84	lineage2	lineage2.2.1.1	2016	China	685
NC_000962	1	4411532	3520089	4380913	99.3059	119.608	68.7	59.1	S83	lineage2	lineage2.2.1	2016	China
NC_000962	1	4411532	3507759	4369632	99.0502	119.161	67.6	59.1	S82	lineage2	lineage2.2.1.1	2016	China
NC_000962	1	4411532	3537229	4375706	99.1879	120.193	68.5	59.2	S81	lineage2	lineage2.2.1	2016	China
NC_000962	1	4411532	3487053	4380087	99.2872	118.489	68.5	59.2	S80	lineage2	lineage2.2.1	2016	China
NC_000962	1	4411532	3535857	4366140	98.9711	120.107	67.5	59.2	S8	lineage2	lineage2.2.1	2015	China
NC_000962	1	4411532	3502468	4379325	99.2699	118.998	68.3	59.1	S79	lineage2	lineage2.2.1	2016	China	1236
NC_000962	1	4411532	3538488	4380028	99.2859	120.233	68.4	59.1	S78	lineage2	lineage2.2.1	2016	China	1236
NC_000962	1	4411532	3549281	4389595	99.5027	120.605	68.5	59.3	S77	lineage4	lineage4.5	2016	China
NC_000962	1	4411532	3533197	4377606	99.231	120.055	68.5	59.2	S76	lineage2	lineage2.2.1	2016	China
NC_000962	1	4411532	3534202	4376733	99.2112	120.094	68.6	59.2	S75	lineage2	lineage2.2.1	2016	China
NC_000962	1	4411532	3445939	4378774	99.2574	117.059	67.6	59.1	S74	lineage2	lineage2.2.1	2016	China
NC_000962	1	4411532	3480242	4371642	99.0958	118.23	67.6	59.2	S73	lineage2	lineage2.2.1	2016	China
NC_000962	1	4411532	3507973	4372690	99.1195	119.169	67.6	59.1	S72	lineage2	lineage2.2.1	2016	China
NC_000962	1	4411532	3475836	4378183	99.244	118.073	67.5	59.2	S71	lineage2	lineage2.2.1	2016	China
NC_000962	1	4411532	3498725	4377653	99.232	118.854	67.6	59.3	S70	lineage2	lineage2.2.1	2016	China
NC_000962	1	4411532	3548276	4362160	98.8808	120.564	68.2	59.2	S7	lineage2	lineage2.2.1	2016	China
NC_000962	1	4411532	3503978	4379180	99.2666	119.057	68.6	59.1	S69	lineage2	lineage2.2.1	2016	China
NC_000962	1	4411532	3461337	4376477	99.2054	117.576	67.5	59.2	S68	lineage2	lineage2.2.1	2016	China	1885
NC_000962	1	4411532	3478169	4374276	99.1555	118.156	67.6	59.1	S67	lineage2	lineage2.2.1	2016	China	1885
NC_000962	1	4411532	3501453	4403560	99.8193	118.944	67.3	59.4	S66	lineage4	lineage4.4.2	2016	China
NC_000962	1	4411532	3508166	4371202	99.0858	119.176	67.6	59.1	S65	lineage2	lineage2.2.1	2016	China
NC_000962	1	4411532	3543477	4379654	99.2774	120.407	68.5	59.2	S64	lineage2	lineage2.2.1	2016	China
NC_000962	1	4411532	3509789	4376801	99.2127	119.226	67.5	59.2	S63	lineage2	lineage2.2.1	2016	China
NC_000962	1	4411532	3502837	4375898	99.1923	118.996	67.7	59.1	S62	lineage2	lineage2.2.1	2016	China
NC_000962	1	4411532	3498940	4406963	99.8964	118.866	67.5	59.4	S61	lineage4	lineage4.4.2	2016	China
NC_000962	1	4411532	3466585	4362125	98.88	117.769	68	59.2	S60	lineage2	lineage2.2.1	2016	China
NC_000962	1	4411532	3606387	4342064	98.4253	122.562	68.5	59.2	S6	lineage2	lineage2.2.1	2016	China
NC_000962	1	4411532	3448278	4373504	99.138	117.131	67.7	59.1	S59	lineage2	lineage2.2.1	2016	China
NC_000962	1	4411532	3476191	4371232	99.0865	118.077	67.7	59.2	S58	lineage2	lineage2.2.1	2016	China
NC_000962	1	4411532	3560116	4400792	99.7565	120.975	68.5	59.5	S57	lineage4	lineage4.4.2	2016	China
NC_000962	1	4411532	3440605	4366634	98.9823	116.871	67.8	59.2	S56	lineage2	lineage2.2.1	2016	China	1044
NC_000962	1	4411532	3450221	4367678	99.0059	117.202	67.8	59.2	S55	lineage2	lineage2.2.1	2016	China
NC_000962	1	4411532	3492844	4372418	99.1134	118.66	67.9	59.2	S54	lineage2	lineage2.2.1	2016	China	1044
NC_000962	1	4411532	3530011	4372525	99.1158	119.909	67.1	59.2	S53	lineage2	lineage2.2.1	2016	China
NC_000962	1	4411532	3485710	4375596	99.1854	118.401	67.8	59.1	S52	lineage2	lineage2.2.1	2016	China
NC_000962	1	4411532	3465822	4372784	99.1217	117.72	67.6	59.1	S51	lineage2	lineage2.2.1	2016	China
NC_000962	1	4411532	3491297	4365889	98.9654	118.602	67.8	59.3	S50	lineage2	lineage2.2.1	2016	China
NC_000962	1	4411532	3497193	4352776	98.6681	118.825	67.8	59.1	S5	lineage2	lineage2.2.1.1	2016	China
NC_000962	1	4411532	3518900	4359335	98.8168	119.546	67.9	59.2	S49	lineage2	lineage2.2.1	2016	China
NC_000962	1	4411532	3519427	4355583	98.7318	119.553	67.8	59.2	S47	lineage2	lineage2.2.1	2016	China
NC_000962	1	4411532	3500656	4374643	99.1638	118.916	67.8	59.4	S46	lineage4	lineage4.5	2016	China
NC_000962	1	4411532	3481499	4370794	99.0766	118.261	67.8	59.1	S45	lineage2	lineage2.2.1.1	2016	China	1161
NC_000962	1	4411532	3530955	4358038	98.7874	119.951	67.9	59.1	S44	lineage2	lineage2.2.1	2016	China
NC_000962	1	4411532	3500955	4364597	98.9361	118.934	67.8	59.1	S43	lineage2	lineage2.2.1.1	2016	China
NC_000962	1	4411532	3483617	4364910	98.9432	118.335	67.1	59.1	S42	lineage2	lineage2.2.1	2016	China
NC_000962	1	4411532	3492787	4364745	98.9394	118.658	67.9	59.1	S41	lineage2	lineage2.2.1	2016	China
NC_000962	1	4411532	3464251	4361675	98.8698	117.678	67.9	59.1	S40	lineage2	lineage2.2.1	2016	China	1407
NC_000962	1	4411532	3500064	4350383	98.6139	118.928	68.4	59.1	S4	lineage2	lineage2.2.1	2016	China
NC_000962	1	4411532	3451429	4352472	98.6612	117.207	67	59.2	S39	lineage2	lineage2.2.1	2016	China
NC_000962	1	4411532	3492652	4366004	98.968	118.659	67.9	59.1	S38	lineage2	lineage2.2.1.1	2016	China
NC_000962	1	4411532	3436007	4357258	98.7697	116.722	68	59.1	S37	lineage2	lineage2.2.1	2016	China	1282
NC_000962	1	4411532	3474117	4363716	98.9161	118.024	68.1	59.1	S36	lineage2	lineage2.2.1	2016	China
NC_000962	1	4411532	3569298	4384766	99.3933	121.259	67.6	59.4	S35	lineage4	lineage4.5	2016	China
NC_000962	1	4411532	3502320	4364777	98.9402	118.966	67.6	59.1	S34	lineage2	lineage2.2.1	2016	China
NC_000962	1	4411532	3473925	4390715	99.5281	118.017	67.9	59.3	S33	lineage4	lineage4.5	2016	China
NC_000962	1	4411532	3543828	4361826	98.8733	120.381	67.5	59.2	S32	lineage2	lineage2.2.1	2016	China
NC_000962	1	4411532	3499124	4357869	98.7836	118.871	68	59.1	S31	lineage2	lineage2.2.1	2016	China
NC_000962	1	4411532	3457736	4355936	98.7398	117.464	67.9	59.1	S30	lineage2	lineage2.2.1	2016	China
NC_000962	1	4411532	3503204	4354900	98.7163	119.03	67.5	59.1	S3	lineage2	lineage2.2.1	2016	China
NC_000962	1	4411532	3415820	4364389	98.9314	116.034	67.9	59.2	S29	lineage2	lineage2.2.1	2016	China
NC_000962	1	4411532	3501919	4366206	98.9726	118.973	68	59.2	S28	lineage2	lineage2.2.1	2016	China
NC_000962	1	4411532	3428404	4370221	99.0636	116.464	67.9	59.1	S27	lineage2	lineage2.2.1	2016	China
NC_000962	1	4411532	3462154	4379262	99.2685	117.623	67.9	59.4	S26	lineage4	lineage4.4.2	2016	China
NC_000962	1	4411532	3484874	4365329	98.9527	118.393	68	59	S25	lineage2	lineage2.2.1	2016	China
NC_000962	1	4411532	3462779	4368870	99.0329	117.633	67.9	59.1	S24	lineage2	lineage2.2.1	2016	China
NC_000962	1	4411532	3518644	4363226	98.905	119.525	67.7	59.2	S23	lineage2	lineage2.2.1	2016	China
NC_000962	1	4411532	3536418	4359311	98.8163	120.17	68.5	59.2	S22	lineage2	lineage2.2.1.1	2016	China	1078
NC_000962	1	4411532	3584269	4382149	99.334	121.765	67.7	59.4	S21	lineage4	lineage4.5	2016	China
NC_000962	1	4411532	3517125	4363978	98.9221	119.475	67.5	59.1	S20	lineage2	lineage2.2.1	2016	China
NC_000962	1	4411532	3548672	4352576	98.6636	120.581	68.7	59.1	S2	lineage2	lineage2.2.1	2016	China
NC_000962	1	4411532	3546846	4358416	98.796	120.481	67.7	59.2	S19	lineage2	lineage2.2.1	2016	China
NC_000962	1	4411532	3568530	4357074	98.7656	121.225	67.5	59.2	S18	lineage2	lineage2.2.1	2016	China
NC_000962	1	4411532	3548747	4369704	99.0518	120.548	67.5	59.2	S17	lineage2	lineage2.2.1	2016	China
NC_000962	1	4411532	3484533	4371010	99.0815	118.392	68.3	59.1	S16	lineage2	lineage2.2.1	2016	China
NC_000962	1	4411532	3475382	4373137	99.1297	118.034	67	59.1	S15	lineage2	lineage2.2.1	2016	China
NC_000962	1	4411532	3520906	4367724	99.007	119.596	67.4	59.3	S14	lineage2	lineage2.2.2	2016	China
NC_000962	1	4411532	3523020	4386554	99.4338	119.671	67.6	59.3	S12	lineage4	lineage4.4.2	2016	China
NC_000962	1	4411532	3565014	4367669	99.0057	121.1	67.6	59.2	S101	lineage2	lineage2.2.1	2016	China
NC_000962	1	4411532	3608361	4350844	98.6243	122.626	68.6	59.2	S100	lineage2	lineage2.2.1	2016	China
NC_000962	1	4411532	3507799	4398377	99.7018	119.177	68	59.3	S10	lineage4	lineage4.4.2	2016	China
NC_000962	1	4411532	3550789	4349220	98.5875	120.661	68.3	59.1	S1	lineage2	lineage2.2.1	2016	China
NC_000962	1	4411532	3610421	4371902	99.1017	122.695	69.2	59.1	R99	lineage2	lineage2.2.1	2013	China	205
NC_000962	1	4411532	3609875	4375283	99.1783	122.679	69.2	59.1	R98	lineage2	lineage2.2.1	2012	China	205
NC_000962	1	4411532	3583574	4376174	99.1985	121.77	69	59.2	R97	lineage2	lineage2.2.1	2012	China
NC_000962	1	4411532	3585442	4375624	99.186	121.837	69.2	59.3	R96	lineage2	lineage2.2.1	2012	China
NC_000962	1	4411532	3622168	4370985	99.0809	123.099	69.2	59.1	R95	lineage2	lineage2.2.1	2012	China	705
NC_000962	1	4411532	3574190	4367571	99.0035	121.457	69.1	59.1	R94	lineage2	lineage2.2.1	2012	China	705
NC_000962	1	4411532	3597091	4364865	98.9422	122.238	69.3	59.1	R93	lineage2	lineage2.2.1	2012	China	705
NC_000962	1	4411532	3501929	4366387	98.9767	118.975	69	59.1	R92	lineage2	lineage2.2.1	2012	China	705
NC_000962	1	4411532	3560012	4368493	99.0244	120.973	69.4	59.2	R91	lineage2	lineage2.2.1	2012	China	705
NC_000962	1	4411532	3626749	4373750	99.1436	123.25	69.4	59.1	R90	lineage2	lineage2.2.1.1	2015	China
NC_000962	1	4411532	3555962	4376887	99.2147	120.796	67.6	59.1	R9	lineage2	lineage2.2.1	2015	China
NC_000962	1	4411532	3495037	4363971	98.9219	118.732	68.1	59.1	R89	lineage2	lineage2.2.1	2013	China
NC_000962	1	4411532	3549555	4363944	98.9213	120.617	68.8	59.2	R88	lineage2	lineage2.2.1	2013	China
NC_000962	1	4411532	3517994	4357601	98.7775	119.531	68.7	59.2	R87	lineage2	lineage2.2.1	2013	China
NC_000962	1	4411532	3426064	4404373	99.8377	116.394	68.6	59.3	R86	lineage4	lineage4.5	2015	China
NC_000962	1	4411532	3566210	4359987	98.8316	121.182	68.9	59.2	R85	lineage2	lineage2.2.1	2012	China	752
NC_000962	1	4411532	3539844	4363902	98.9203	120.275	68.7	59.1	R84	lineage2	lineage2.2.1	2013	China
NC_000962	1	4411532	3610556	4390401	99.521	122.691	69	59.4	R83	lineage4	lineage4.4.2	2015	China
NC_000962	1	4411532	3593190	4357884	98.7839	122.105	68.6	59.2	R82	lineage2	lineage2.2.1	2012	China
NC_000962	1	4411532	3587037	4367042	98.9915	121.904	69.1	59.2	R81	lineage2	lineage2.2.1	2012	China	825
NC_000962	1	4411532	3506985	4367080	98.9924	119.153	68.4	59.2	R80	lineage2	lineage2.2.1	2012	China	1503
NC_000962	1	4411532	3562205	4379556	99.2752	121.049	69.6	59.2	R8	lineage2	lineage2.2.1	2013	China
NC_000962	1	4411532	3516734	4376204	99.1992	119.491	68.7	59.3	R79	lineage2	lineage2.2.1	2015	China
NC_000962	1	4411532	3531282	4361236	98.8599	119.987	68.8	59.3	R78	lineage2	lineage2.2.1	2012	China	1908
NC_000962	1	4411532	3607179	4360514	98.8435	122.585	68.9	59.2	R77	lineage2	lineage2.2.1	2012	China
NC_000962	1	4411532	3499576	4362829	98.896	118.917	68.8	59.2	R76	lineage2	lineage2.2.1	2012	China
NC_000962	1	4411532	3586365	4345680	98.5073	121.877	68.9	59.1	R75	lineage2	lineage2.2.1	2012	China
NC_000962	1	4411532	3552605	4366697	98.9837	120.739	69.1	59.1	R74	lineage2	lineage2.2.1	2015	China	1005
NC_000962	1	4411532	3637711	4336105	98.2902	123.64	68.8	59.2	R73	lineage2	lineage2.2.1	2013	China	752
NC_000962	1	4411532	3507193	4367987	99.0129	119.171	68.9	59.2	R72	lineage2	lineage2.2.1	2013	China	1503
NC_000962	1	4411532	3587520	4366854	98.9872	121.919	69.1	59.3	R71	lineage2	lineage2.2.2	2014	China
NC_000962	1	4411532	3512119	4372536	99.116	119.333	68.7	59.4	R70	lineage2	lineage2.2.2	2015	China
NC_000962	1	4411532	3514292	4376159	99.1982	119.41	68.6	59.1	R7	lineage2	lineage2.2.1	2011	China	1454
NC_000962	1	4411532	3576509	4366016	98.9682	121.535	68.7	59.2	R69	lineage2	lineage2.2.1	2011	China	1503
NC_000962	1	4411532	3571467	4362646	98.8919	121.37	68.9	59.1	R68	lineage2	lineage2.2.1	2011	China
NC_000962	1	4411532	3546170	4360675	98.8472	120.497	69	59.2	R67	lineage2	lineage2.2.1	2011	China
NC_000962	1	4411532	3533567	4363186	98.9041	120.073	68.7	59.2	R66	lineage2	lineage2.2.1	2012	China
NC_000962	1	4411532	3557179	4365150	98.9486	120.865	68.6	59.2	R65	lineage2	lineage2.2.1	2015	China	1161
NC_000962	1	4411532	3550150	4393568	99.5928	120.639	68.6	59.3	R64	lineage4	lineage4.5	2015	China
NC_000962	1	4411532	3522469	4376796	99.2126	119.694	68.6	59.1	R63	lineage2	lineage2.2.1	2012	China
NC_000962	1	4411532	3522232	4379878	99.2825	119.683	68.6	59.2	R62	lineage2	lineage2.2.1	2012	China	685
NC_000962	1	4411532	3550925	4367939	99.0118	120.657	68.4	59.2	R61	lineage2	lineage2.2.1	2013	China	1503
NC_000962	1	4411532	3503921	4378577	99.253	119.059	68.7	59.1	R60	lineage2	lineage2.2.1	2015	China	402
NC_000962	1	4411532	3627953	4333611	98.2337	123.3	67.7	59.2	R6	lineage2	lineage2.2.1	2011	China
NC_000962	1	4411532	3491018	4376254	99.2003	118.617	68.6	59.1	R59	lineage2	lineage2.2.1	2011	China
NC_000962	1	4411532	3519274	4374339	99.1569	119.579	68.6	59.1	R58	lineage2	lineage2.2.1	2012	China	702
NC_000962	1	4411532	3518592	4370979	99.0808	119.558	68.5	59.2	R57	lineage2	lineage2.2.1	2015	China
NC_000962	1	4411532	3536338	4392653	99.5721	120.165	68.7	59.4	R56	lineage4	lineage4.5	2012	China
NC_000962	1	4411532	3518326	4373800	99.1447	119.538	68.4	59.2	R55	lineage2	lineage2.2.1	2011	China
NC_000962	1	4411532	3562059	4375682	99.1874	121.04	68.5	59.2	R54	lineage2	lineage2.2.1	2011	China
NC_000962	1	4411532	3562162	4374733	99.1658	121.04	68.8	59.3	R53	lineage2	lineage2.2.1	2011	China
NC_000962	1	4411532	3557992	4379613	99.2765	120.898	68.6	59.2	R52	lineage2	lineage2.2.1	2015	China
NC_000962	1	4411532	3572755	4371307	99.0882	121.386	68	59.3	R51	lineage2	lineage2.2.1	2012	China
NC_000962	1	4411532	3597944	4372446	99.114	122.265	68.7	59.1	R50	lineage2	lineage2.2.1	2015	China
NC_000962	1	4411532	3600415	4407929	99.9183	122.35	69	59.3	R5	lineage4	lineage4.4.2	2010	China
NC_000962	1	4411532	3576625	4404467	99.8399	121.535	68.7	59.4	R49	lineage4	lineage4.4.2	2012	China
NC_000962	1	4411532	3557157	4362729	98.8937	120.869	68.6	59.3	R48	lineage2	lineage2.2.2	2012	China
NC_000962	1	4411532	3577505	4367306	98.9975	121.561	68.5	59.2	R47	lineage2	lineage2.2.1	2015	China
NC_000962	1	4411532	3468232	4375472	99.1826	117.837	68.5	59.2	R45	lineage2	lineage2.2.1	2013	China	702
NC_000962	1	4411532	3496854	4379604	99.2763	118.817	68.6	59.1	R44	lineage2	lineage2.2.1	2012	China	1653
NC_000962	1	4411532	3596012	4372477	99.1147	122.206	68.3	59.2	R43	lineage2	lineage2.2.1	2015	China
NC_000962	1	4411532	3560666	4376789	99.2125	120.986	68.4	59.1	R42	lineage2	lineage2.2.1	2015	China	402
NC_000962	1	4411532	3552245	4374803	99.1674	120.695	68.1	59.2	R41	lineage2	lineage2.2.1	2011	China
NC_000962	1	4411532	3465841	4365103	98.9476	117.74	67.9	59.3	R40	lineage2	lineage2.2.1	2011	China	231
NC_000962	1	4411532	3617122	4379413	99.2719	122.93	69.4	59.2	R4	lineage2	lineage2.2.1	2009	China
NC_000962	1	4411532	3486295	4369726	99.0523	118.413	67.7	59.1	R39	lineage2	lineage2.2.1.1	2011	China
NC_000962	1	4411532	3513621	4370050	99.0597	119.359	67.7	59.2	R38	lineage2	lineage2.2.1	2012	China
NC_000962	1	4411532	3475334	4362916	98.898	118.064	67.9	59.1	R37	lineage2	lineage2.2.1	2011	China
NC_000962	1	4411532	3492743	4364970	98.9445	118.657	67.9	59.2	R36	lineage2	lineage2.2.1	2015	China
NC_000962	1	4411532	3601130	4345387	98.5006	122.397	68.9	59.1	R35	lineage2	lineage2.2.1	2012	China	1043
NC_000962	1	4411532	3402178	4365823	98.9639	115.565	68	59.3	R34	lineage2	lineage2.2.2	2013	China
NC_000962	1	4411532	3501161	4372202	99.1085	118.933	67.7	59.2	R33	lineage2	lineage2.2.1	2013	China
NC_000962	1	4411532	3555896	4365650	98.96	120.798	67.6	59.2	R32	lineage2	lineage2.2.1	2015	China
NC_000962	1	4411532	3530681	4368264	99.0192	119.934	67.6	59.2	R31	lineage2	lineage2.2.1	2011	China	1161
NC_000962	1	4411532	3494145	4366478	98.9787	118.688	67.7	59.1	R30	lineage2	lineage2.2.1	2011	China
NC_000962	1	4411532	3617042	4372697	99.1197	122.915	69.2	59.2	R3	lineage2	lineage2.2.1	2015	China
NC_000962	1	4411532	3387235	4381048	99.309	115.069	68.5	59.1	R29	lineage2	lineage2.2.1	2011	China
NC_000962	1	4411532	3546053	4361735	98.8712	120.457	67.6	59.4	R28	lineage2	lineage2.2.2	2015	China	1384
NC_000962	1	4411532	3585789	4372596	99.1174	121.804	67.6	59.2	R27	lineage2	lineage2.2.1	2012	China	825
NC_000962	1	4411532	3462251	4377020	99.2177	117.592	67.7	59.2	R26	lineage2	lineage2.2.1	2011	China
NC_000962	1	4411532	3516455	4374585	99.1625	119.444	67.7	59.2	R25	lineage2	lineage2.2.1	2015	China
NC_000962	1	4411532	3596737	4375842	99.191	122.227	69.2	59.2	R24	lineage2	lineage2.2.1	2013	China
NC_000962	1	4411532	3480834	4374280	99.1556	118.253	68.9	59.1	R23	lineage2	lineage2.2.1	2014	China	702
NC_000962	1	4411532	3547387	4371768	99.0986	120.499	67.7	59.2	R22	lineage2	lineage2.2.1	2011	China
NC_000962	1	4411532	3541994	4368120	99.0159	120.358	69	59.2	R21	lineage2	lineage2.2.1	2011	China	210
NC_000962	1	4411532	3477870	4359163	98.8129	118.18	68.9	59.2	R20	lineage2	lineage2.2.1	2011	China	210
NC_000962	1	4411532	3563986	4374772	99.1667	121.094	69.1	59.1	R2	lineage2	lineage2.2.1	2009	China
NC_000962	1	4411532	3508633	4372795	99.1219	119.181	67.5	59.2	R19	lineage2	lineage2.2.1	2015	China
NC_000962	1	4411532	3461391	4373611	99.1404	117.582	67.5	59.1	R18	lineage2	lineage2.2.1	2011	China
NC_000962	1	4411532	3518711	4388322	99.4739	119.558	68.7	59.1	R16	lineage2	lineage2.2.1	2011	China
NC_000962	1	4411532	3558909	4405805	99.8702	120.933	68.9	59.4	R15	lineage4	lineage4.4.2	2011	China	1021
NC_000962	1	4411532	3493005	4369767	99.0533	118.67	69	59.2	R14	lineage2	lineage2.2.1	2015	China
NC_000962	1	4411532	3514020	4374131	99.1522	119.411	69.1	59.2	R13	lineage2	lineage2.2.1	2011	China
NC_000962	1	4411532	3550552	4363958	98.9216	120.645	68.8	59.2	R12	lineage2	lineage2.2.1	2012	China	210
NC_000962	1	4411532	3583134	4340871	98.3983	121.786	68.7	59.1	R117	lineage2	lineage2.2.1	2013	China	1043
NC_000962	1	4411532	3557249	4351398	98.6369	120.899	68.6	59.2	R115	lineage2	lineage2.2.1	2015	China
NC_000962	1	4411532	3628358	4345512	98.5035	123.32	68.8	59.2	R114	lineage2	lineage2.2.1	2015	China
NC_000962	1	4411532	3650492	4358794	98.8045	124.078	68.8	59.3	R112	lineage2	lineage2.2.1	2013	China	231
NC_000962	1	4411532	3619563	4346699	98.5304	123.02	69.3	59.4	R111	lineage2	lineage2.2.2	2015	China	1384
NC_000962	1	4411532	3645940	4332760	98.2144	123.92	68.9	59.2	R110	lineage2	lineage2.2.1	2014	China
NC_000962	1	4411532	3537610	4376266	99.2006	120.2	68.2	59.2	R11	lineage2	lineage2.2.1	2012	China	1454
NC_000962	1	4411532	3549769	4374880	99.1692	120.616	68.9	59.1	R109	lineage2	lineage2.2.1	2013	China
NC_000962	1	4411532	3565194	4375654	99.1867	121.15	69.2	59.2	R108	lineage2	lineage2.2.1	2013	China	702
NC_000962	1	4411532	3626523	4380027	99.2858	123.236	69	59.1	R107	lineage2	lineage2.2.1	2014	China
NC_000962	1	4411532	3579532	4407218	99.9022	121.629	67.7	59.4	R106	lineage4	lineage4.4.2	2014	China	1021
NC_000962	1	4411532	3601975	4378276	99.2462	122.406	69.1	59.3	R105	lineage2	lineage2.2.2	2014	China
NC_000962	1	4411532	3490141	4376666	99.2097	118.599	69.3	59.2	R104	lineage2	lineage2.2.1	2014	China	702
NC_000962	1	4411532	3587486	4379200	99.2671	121.91	69.2	59.1	R103	lineage2	lineage2.2.1	2014	China	1653
NC_000962	1	4411532	3592613	4364033	98.9233	122.067	68.4	59.1	R102	lineage2	lineage2.2.1	2013	China	1887
NC_000962	1	4411532	3547286	4372479	99.1148	120.536	68.5	59.3	R101	lineage2	lineage2.2.2	2015	China
NC_000962	1	4411532	3553380	4366006	98.968	120.751	69.4	59.2	R100	lineage2	lineage2.2.1	2016	China
NC_000962	1	4411532	3563332	4379937	99.2838	121.097	69.3	59.2	R10	lineage2	lineage2.2.1	2012	China
NC_000962	1	4411532	3626875	4370078	99.0603	123.251	69.1	59.1	R1	lineage2	lineage2.2.1	2015	China

## Sheet: Table S2
#rname	startpos	endpos	numreads	covbases	coverage	meandepth	meanbaseq	meanmapq	sample_name	main_lin	sub_lin	Collect_data	Conutry	Cluster
Chromosome	1	4411532	10075459	4366645	98.9825	206.494	34.9	58.9	SRR960992	lineage2	lineage2.2.1	2009	China
Chromosome	1	4411532	20030966	4380754	99.3023	420.384	35	58.9	SRR960991	lineage2	lineage2.2.1	2010	China	421
Chromosome	1	4411532	15443008	4380003	99.2853	324.599	35	58.8	SRR960990	lineage2	lineage2.2.1.1	2009	China
Chromosome	1	4411532	31797463	4375021	99.1724	668.145	35	58.9	SRR960989	lineage2	lineage2.2.1.1	2010	China	214
Chromosome	1	4411532	6583706	4345452	98.5021	137.4	35.6	59.1	SRR960988	lineage2	lineage2.2.1.1	2009	China
Chromosome	1	4411532	15338825	4376122	99.1973	321.954	34.9	58.9	SRR960987	lineage2	lineage2.2.1.1	2009	China	214
Chromosome	1	4411532	18989043	4370253	99.0643	400.165	35	58.9	SRR960986	lineage2	lineage2.2.1	2009	China
Chromosome	1	4411532	9485498	4380697	99.301	198.942	34.9	59	SRR960985	lineage2	lineage2.2.1	2009	China
Chromosome	1	4411532	13929871	4380394	99.2942	291.811	34.9	58.9	SRR960984	lineage2	lineage2.2.1	2009	China
Chromosome	1	4411532	15131365	4380914	99.306	317.838	35	58.9	SRR960983	lineage2	lineage2.2.1	2009	China
Chromosome	1	4411532	8240425	4374333	99.1568	162.162	34.6	58.9	SRR960982	lineage2	lineage2.2.1	2010	China	81
Chromosome	1	4411532	7345013	4374933	99.1704	139.438	34.4	59	SRR960981	lineage2	lineage2.2.1	2010	China	163
Chromosome	1	4411532	8542067	4372065	99.1054	170.369	34.6	58.9	SRR960979	lineage2	lineage2.2.1	2010	China	81
Chromosome	1	4411532	22218132	4377966	99.2391	455.84	34.9	59	SRR960978	lineage2	lineage2.2.1	2010	China
Chromosome	1	4411532	10018344	4375436	99.1818	190.205	34.4	58.9	SRR960971	lineage2	lineage2.2.1	2010	China	163
Chromosome	1	4411532	19693467	4377773	99.2348	405.472	34.9	59	SRR960970	lineage2	lineage2.2.1	2010	China
Chromosome	1	4411532	12877990	4380992	99.3077	265.239	35	59	SRR960969	lineage2	lineage2.2.1	2010	China
Chromosome	1	4411532	17740159	4374301	99.1561	359.194	34.8	58.9	SRR960968	lineage2	lineage2.2.1	2010	China
Chromosome	1	4411532	20570555	4382108	99.333	432.43	35	58.9	SRR960967	lineage2	lineage2.2.1	2010	China
Chromosome	1	4411532	17341494	4378797	99.258	351.275	34.8	59	SRR960966	lineage2	lineage2.2.1	2010	China
Chromosome	1	4411532	14524779	4374790	99.1671	292.876	34.7	59	SRR960963	lineage2	lineage2.2.1	2010	China
Chromosome	1	4411532	15186103	4375639	99.1864	318.268	34.9	59	SRR960961	lineage2	lineage2.2.1	2010	China
Chromosome	1	4411532	19174489	4372282	99.1103	386.587	34.7	59	SRR960960	lineage2	lineage2.2.1	2010	China	81
Chromosome	1	4411532	4635303	4367449	99.0007	86.1092	34.2	59	SRR960959	lineage2	lineage2.2.1	2010	China	150
Chromosome	1	4411532	3916596	4356642	98.7558	72.9566	34.2	58.9	SRR960958	lineage2	lineage2.2.1	2010	China
Chromosome	1	4411532	7322535	4368400	99.0223	136.971	34.3	59	SRR960957	lineage2	lineage2.2.1	2009	China	150
Chromosome	1	4411532	7545574	4373395	99.1355	138.649	34.1	59	SRR960956	lineage2	lineage2.2.1	2009	China
Chromosome	1	4411532	7656114	4367900	99.011	142.386	34.2	58.9	SRR960955	lineage2	lineage2.2.1	2009	China
Chromosome	1	4411532	10226268	4373892	99.1468	195.716	34.7	59	SRR960951	lineage2	lineage2.2.1	2009	China
Chromosome	1	4411532	4696262	4361166	98.8583	85.9414	34.1	59	SRR960950	lineage2	lineage2.2.1	2009	China	150
Chromosome	1	4411532	12131261	4395623	99.6394	254.388	35	58.9	SRR958237	lineage2	lineage2.2.1	2008	South Africa
Chromosome	1	4411532	13101582	4398162	99.6969	273.899	35	58.9	SRR958234	lineage2	lineage2.2.1	2008	South Africa
Chromosome	1	4411532	5657770	4387466	99.4545	118.533	35	58.8	SRR958231	lineage2	lineage2.2.1	2008	South Africa
Chromosome	1	4411532	14152184	4394643	99.6172	298.217	35	58.9	SRR958228	lineage2	lineage2.2.1.1		South Africa
Chromosome	1	4411532	14322201	4396554	99.6605	300.587	35	59	SRR958225	lineage4	lineage4.3.3	2008	South Africa
Chromosome	1	4411532	10787283	4399372	99.7244	226.007	35	59	SRR958224	lineage4	lineage4.3.2.1	2008	South Africa
Chromosome	1	4411532	12184601	4400510	99.7502	254.005	35	58.9	SRR958221	lineage4	lineage4.3.2.1	2008	South Africa
Chromosome	1	4411532	15325756	4396551	99.6604	321.4	35	59.1	SRR958216	lineage4	lineage4.1.2	2008	South Africa
Chromosome	1	4411532	12603235	4399189	99.7202	263.356	35	59.1	SRR958210	lineage4	lineage4.1.2.1	2008	South Africa
Chromosome	1	4411532	11816919	4387028	99.4445	247.911	35.1	59.1	SRR958207	lineage4	lineage4.3.4.2.1	2008	South Africa
Chromosome	1	4411532	12900249	4394244	99.6081	271.603	35.1	59	SRR958204	lineage4	lineage4.3.3	2008	South Africa
Chromosome	1	4411532	12471193	4400769	99.756	262.092	35	59	SRR958201	lineage4	lineage4.3.2.1	2008	South Africa
Chromosome	1	4411532	9393742	4388493	99.4778	196.162	35	58.8	SRR958198	lineage2	lineage2.2.1	2008	South Africa
Chromosome	1	4411532	11531633	4397359	99.6787	241.579	35	59	SRR958195	lineage4	lineage4.3.3	2009	South Africa	575
Chromosome	1	4411532	6563350	4362403	98.8864	130.96	36	58.8	SRR924710	lineage2	lineage2.2.1	2008	South Africa
Chromosome	1	4411532	6681060	4372762	99.1212	134.021	36	58.9	SRR924709	lineage2	lineage2.2.1	2008	South Africa
Chromosome	1	4411532	6995410	4374439	99.1592	139.68	36	58.9	SRR924708	lineage2	lineage2.2.1.1		South Africa
Chromosome	1	4411532	7396340	4382532	99.3426	147.716	36	59.1	SRR924707	lineage4	lineage4.3.3	2008	South Africa
Chromosome	1	4411532	6621868	4386976	99.4434	132.377	35.9	59.1	SRR924706	lineage4	lineage4.3.2.1	2008	South Africa
Chromosome	1	4411532	7428420	4391106	99.537	148.805	35.9	59	SRR924705	lineage4	lineage4.3.2.1	2008	South Africa
Chromosome	1	4411532	6225973	4366309	98.9749	126.112	36	58.8	SRR924704	lineage2	lineage2.2.1	2008	South Africa
Chromosome	1	4411532	5574745	4355246	98.7241	113.417	36	59.1	SRR924703	lineage4	lineage4.1.2	2008	South Africa
Chromosome	1	4411532	6082535	4380374	99.2937	120.851	36	59.2	SRR924702	lineage4	lineage4.1.2.1	2008	South Africa
Chromosome	1	4411532	6124146	4353485	98.6842	123.188	36	59.2	SRR924701	lineage4	lineage4.3.4.2.1	2008	South Africa
Chromosome	1	4411532	6581636	4378564	99.2527	132.869	36	59	SRR924700	lineage4	lineage4.3.3	2008	South Africa
Chromosome	1	4411532	7411176	4389949	99.5108	146.566	36	59.1	SRR924699	lineage4	lineage4.3.2.1	2008	South Africa
Chromosome	1	4411532	6377468	4371407	99.0905	127.336	36	58.9	SRR924698	lineage2	lineage2.2.1	2008	South Africa
Chromosome	1	4411532	4377591	4370940	99.0799	88.4587	36.1	59	SRR924697	lineage4	lineage4.3.3	2010	South Africa	947
Chromosome	1	4411532	6773351	4379968	99.2845	135.073	36	59.1	SRR924696	lineage4	lineage4.3.3	2009	South Africa	930
Chromosome	1	4411532	7110903	4369591	99.0493	140.17	36	59.1	SRR924694	lineage4	lineage4.3.3	2008	South Africa	372
Chromosome	1	4411532	4642286	4371747	99.0982	92.6601	36	59.1	SRR924692	lineage4	lineage4.3.3	2008	South Africa	215
Chromosome	1	4411532	6612137	4338831	98.352	121.287	35.6	59.1	SRR924241	lineage4	lineage4.4.1.1.1	2011	South Africa
Chromosome	1	4411532	6794396	4346176	98.5185	125.669	35.6	58.7	SRR924240	lineage2	lineage2.2.1	2012	South Africa
Chromosome	1	4411532	6701583	4325886	98.0586	122.422	35.6	59.2	SRR924239	lineage4	lineage4.3.4.2.1	2012	South Africa
Chromosome	1	4411532	7436884	4360980	98.8541	135.754	35.5	59.1	SRR924237	lineage4	lineage4.1.2.1	2012	South Africa
Chromosome	1	4411532	5401100	4343727	98.463	100.54	35.7	59	SRR924236	lineage4	lineage4.4.1.1.1	2011	South Africa
Chromosome	1	4411532	4050713	4339234	98.3612	75.8509	35.7	58.9	SRR924235	lineage4	lineage4.3.3	2011	South Africa	657
Chromosome	1	4411532	7620476	4368237	99.0186	139.32	35.5	59.1	SRR924234	lineage4	lineage4.3.3	2011	South Africa	480
Chromosome	1	4411532	7632575	4364560	98.9352	142.242	35.6	58.9	SRR924233	lineage4	lineage4.3.3	2011	South Africa
Chromosome	1	4411532	5068734	4344285	98.4757	94.7915	35.6	58.9	SRR924232	lineage4	lineage4.3.3	2011	South Africa	295
Chromosome	1	4411532	8162672	4371924	99.1022	149.242	35.5	58.9	SRR924231	lineage4	lineage4.3.3	2011	South Africa	1491
Chromosome	1	4411532	8457433	4364931	98.9437	154.336	35.5	59	SRR924230	lineage4	lineage4.3.3	2011	South Africa	268
Chromosome	1	4411532	7623538	4338909	98.3538	138.607	35.6	59	SRR924229	lineage2	lineage2.2.2	2011	South Africa
Chromosome	1	4411532	7023703	4365389	98.954	128.726	35.6	59	SRR924228	lineage4	lineage4.3.3	2011	South Africa	63
Chromosome	1	4411532	8594169	4375521	99.1837	157.019	35.5	59.1	SRR924227	lineage4	lineage4.3.3	2011	South Africa	480
Chromosome	1	4411532	7819598	4370763	99.0759	142.677	35.5	59.1	SRR924226	lineage4	lineage4.3.3	2011	South Africa	480
Chromosome	1	4411532	4599019	4362363	98.8854	85.9082	35.7	58.9	SRR924225	lineage4	lineage4.3.3	2011	South Africa	1257
Chromosome	1	4411532	7324794	4368393	99.0221	132.803	35.5	59.2	SRR924224	lineage4	lineage4.3.3	2011	South Africa
Chromosome	1	4411532	7851062	4364750	98.9396	143.214	35.6	59.1	SRR924223	lineage4	lineage4.3.3	2011	South Africa	63
Chromosome	1	4411532	8574498	4355490	98.7296	157.182	35.6	59	SRR924222	lineage4	lineage4.3.3	2011	South Africa	213
Chromosome	1	4411532	6766232	4370481	99.0695	122.898	35.6	59.1	SRR924221	lineage4	lineage4.4.1.1	2011	South Africa
Chromosome	1	4411532	7469082	4361371	98.863	136.484	35.5	59	SRR924220	lineage4	lineage4.3.3	2011	South Africa	497
Chromosome	1	4411532	8616144	4370072	99.0602	157.285	35.5	59.1	SRR924219	lineage4	lineage4.3.3	2011	South Africa	522
Chromosome	1	4411532	7381990	4359724	98.8256	135.203	35.5	59.3	SRR924218	lineage4	lineage4.1.1.3	2010	South Africa
Chromosome	1	4411532	7247663	4366328	98.9753	131.969	35.5	59.4	SRR924217	lineage4	lineage4.1.1.3	2010	South Africa	834
Chromosome	1	4411532	8115315	4362353	98.8852	147.988	35.6	59.1	SRR924216	lineage4	lineage4.3.3	2010	South Africa	495
Chromosome	1	4411532	8081057	4352511	98.6621	147.401	35.6	59	SRR924215	lineage4	lineage4.3.3	2010	South Africa	268
Chromosome	1	4411532	7204594	4365538	98.9574	130.279	35.6	59	SRR924214	lineage4	lineage4.3.3	2010	South Africa	372
Chromosome	1	4411532	8055832	4363566	98.9127	146.414	35.5	59	SRR924213	lineage4	lineage4.3.3	2010	South Africa	1175
Chromosome	1	4411532	8302819	4368611	99.0271	151.947	35.5	58.9	SRR924212	lineage4	lineage4.3.3	2010	South Africa	372
Chromosome	1	4411532	8378639	4370590	99.0719	152.672	35.5	59.1	SRR924211	lineage4	lineage4.3.3	2010	South Africa	123
Chromosome	1	4411532	6187933	4344042	98.4701	114.718	35.6	58.7	SRR924210	lineage2	lineage2.2.1	2010	South Africa
Chromosome	1	4411532	7618729	4358393	98.7955	138.796	35.5	58.9	SRR924209	lineage2	lineage2.2.1	2010	South Africa
Chromosome	1	4411532	8267901	4357291	98.7705	150.281	35.6	59	SRR924207	lineage4	lineage4.3.3	2010	South Africa	1316
Chromosome	1	4411532	8303853	4374524	99.1611	151.863	35.6	59	SRR924206	lineage4	lineage4.3.3	2010	South Africa	58
Chromosome	1	4411532	8052190	4370553	99.0711	147.378	35.5	59	SRR924205	lineage4	lineage4.3.3	2010	South Africa	372
NC_000962	1	4411532	9360834	4376218	99.1995	296.603	37.8	59	SRR8651663	lineage2	lineage2.2.1	2016	China
Chromosome	1	4411532	8810209	4390734	99.5286	266.713	39.8	58.9	SRR8651661	lineage2	lineage2.2.1	2014	China	1780
NC_000962	1	4411532	6885842	4407403	99.9064	233.716	39.4	59.2	SRR8651660	lineage4	lineage4.4.2	2014	China
NC_000962	1	4411532	4602390	4377965	99.2391	157.029	39.8	59.1	SRR8651659	lineage2	lineage2.2.1	2014	China
NC_000962	1	4411532	2883967	4378303	99.2468	97.898	37.8	59	SRR8651658	lineage2	lineage2.2.1	2014	China
NC_000962	1	4411532	6367442	4382269	99.3367	216.046	39.5	59.5	SRR8651657	lineage4	lineage4.2.2	2014	China
NC_000962	1	4411532	5702929	4375034	99.1727	193.499	39.6	59	SRR8651656	lineage2	lineage2.2.1	2014	China
NC_000962	1	4411532	5429035	4385198	99.4031	185.64	39.7	58.9	SRR8651655	lineage2	lineage2.2.1	2014	China	371
NC_000962	1	4411532	5266347	4392953	99.5789	178.616	39.7	58.9	SRR8651654	lineage2	lineage2.2.1	2014	China
NC_000962	1	4411532	5332127	4381304	99.3148	180.792	39.6	59.4	SRR8651653	lineage2	lineage2.2.2	2014	China
NC_000962	1	4411532	5186568	4393476	99.5907	175.975	39.6	58.9	SRR8651652	lineage2	lineage2.1	2014	China
NC_000962	1	4411532	4806738	4400644	99.7532	164.029	39.7	59	SRR8651651	lineage2	lineage2.2.1	2014	China
NC_000962	1	4411532	6518133	4405009	99.8521	221.239	39.6	59.2	SRR8651650	lineage4	lineage4.1.2.1	2014	China
NC_000962	1	4411532	6390952	4380167	99.289	216.898	39.5	59.1	SRR8651649	lineage2	lineage2.2.1	2014	China	1614
NC_000962	1	4411532	5069824	4364550	98.935	171.876	39.6	59.1	SRR8651648	lineage2	lineage2.2.1	2014	China
NC_000962	1	4411532	6736681	4390153	99.5154	228.735	39.5	59.2	SRR8651647	lineage2	lineage2.2.2	2014	China
NC_000962	1	4411532	6113916	4378661	99.2549	207.439	39.5	59	SRR8651646	lineage2	lineage2.2.1	2014	China	1780
NC_000962	1	4411532	6565490	4384186	99.3801	222.827	39.5	59.1	SRR8651645	lineage2	lineage2.2.1	2014	China	1614
NC_000962	1	4411532	5272862	4375921	99.1928	179.986	39.7	58.9	SRR8651644	lineage2	lineage2.2.1.1	2014	China
NC_000962	1	4411532	6701482	4394222	99.6076	227.456	39.5	59.4	SRR8651643	lineage4	lineage4.4.2	2014	China	1938
NC_000962	1	4411532	1362831	4381073	99.3096	57.5661	36.4	59.4	SRR8651642	lineage4	lineage4.5	2014	China
NC_000962	1	4411532	1965545	4372440	99.1139	65.8862	37	59.2	SRR8651641	lineage2	lineage2.2.2	2016	China
NC_000962	1	4411532	6153536	4399770	99.7334	210.327	39.6	59.5	SRR8651640	lineage4	lineage4.4.2	2016	China
Chromosome	1	4411532	7902092	4382763	99.3479	245.635	39.9	58.9	SRR8651639	lineage2	lineage2.2.1	2017	China
NC_000962	1	4411532	5815433	4374487	99.1603	198.689	39.7	59.2	SRR8651638	lineage2	lineage2.2.1	2017	China
NC_000962	1	4411532	7805243	4396227	99.6531	266.967	39.9	59.3	SRR8651637	lineage4	lineage4.4.2	2017	China
NC_000962	1	4411532	6406440	4380421	99.2948	218.924	39.7	59	SRR8651636	lineage2	lineage2.2.1	2016	China
NC_000962	1	4411532	5430976	4400088	99.7406	184.318	39.5	59.3	SRR8651635	lineage4	lineage4.5	2016	China
NC_000962	1	4411532	6168534	4381100	99.3102	209.284	39.6	59	SRR8651634	lineage2	lineage2.2.1	2016	China
NC_000962	1	4411532	663619	4356805	98.7595	29.1868	33.8	59.6	SRR8651633	lineage4	lineage4.4.2	2014	China
NC_000962	1	4411532	5447226	4381523	99.3198	186.03	39.7	58.9	SRR8651632	lineage2	lineage2.2.1	2017	China
NC_000962	1	4411532	7609744	4385819	99.4171	260.098	39.5	59	SRR8651631	lineage2	lineage2.2.1	2016	China
NC_000962	1	4411532	5360977	4393190	99.5842	183.245	38.7	58.9	SRR8651630	lineage2	lineage2.2.1	2016	China
NC_000962	1	4411532	5517657	4399405	99.7251	188.475	39.7	59.4	SRR8651629	lineage4	lineage4.4.2	2016	China
NC_000962	1	4411532	7910289	4375627	99.1861	270.536	39.9	59	SRR8651628	lineage2	lineage2.2.1	2016	China
NC_000962	1	4411532	6520853	4379343	99.2703	221.353	39.6	58.9	SRR8651627	lineage2	lineage2.2.1	2016	China
NC_000962	1	4411532	6479939	4406429	99.8843	221.442	39.6	59.3	SRR8651626	lineage4	lineage4.4.2	2016	China
NC_000962	1	4411532	7861088	4393693	99.5956	268.86	39.9	59.5	SRR8651625	lineage4	lineage4.4.2	2016	China	1938
NC_000962	1	4411532	5626743	4378442	99.2499	190.894	39.6	59	SRR8651624	lineage2	lineage2.2.1	2016	China
NC_000962	1	4411532	6584438	4375428	99.1816	225.046	39.6	59	SRR8651623	lineage2	lineage2.2.1	2016	China
NC_000962	1	4411532	6016067	4396674	99.6632	205.598	39.9	58.9	SRR8651622	lineage2	lineage2.2.1	2016	China
NC_000962	1	4411532	1283390	4365290	98.9518	53.9824	36.3	59.2	SRR8651621	lineage2	lineage2.2.1	2016	China
NC_000962	1	4411532	5796085	4377495	99.2285	192.004	38.8	59.1	SRR8651620	lineage2	lineage2.2.1	2016	China
NC_000962	1	4411532	4706251	4368463	99.0237	106.098	35.6	58.8	SRR8651619	lineage2	lineage2.2.1	2019	China
NC_000962	1	4411532	9362974	4381979	99.3301	308.513	38.9	59.1	SRR8651618	lineage2	lineage2.2.1	2016	China
NC_000962	1	4411532	1172073	4393546	99.5923	50.5007	36.3	59.4	SRR8651617	lineage4	lineage4.5	2019	China
NC_000962	1	4411532	1189992	4359430	98.819	50.7813	34.1	59.2	SRR8651616	lineage2	lineage2.2.1	2019	China
NC_000962	1	4411532	6308129	4383732	99.3698	214.11	39.5	59.3	SRR8651615	lineage2	lineage2.2.2	2016	China
NC_000962	1	4411532	5946885	4376970	99.2166	201.791	39.6	59	SRR8651614	lineage2	lineage2.2.1	2016	China	981
NC_000962	1	4411532	2007069	4369651	99.0506	76.7507	37	59.1	SRR8651613	lineage2	lineage2.2.1.1	2016	China
NC_000962	1	4411532	5494352	4380125	99.2881	186.399	39.7	58.9	SRR8651612	lineage2	lineage2.2.1	2016	China
NC_000962	1	4411532	6830556	4386168	99.4251	233.469	39.6	59	SRR8651611	lineage2	lineage2.2.1	2016	China
NC_000962	1	4411532	11921939	4366402	98.977	379.205	37.9	59	SRR8651610	lineage2	lineage2.2.1.1	2016	China
NC_000962	1	4411532	10074782	4383155	99.3568	319.109	37.8	59	SRR8651609	lineage2	lineage2.2.1	2016	China
NC_000962	1	4411532	9408495	4372465	99.1144	310.932	38.9	59.1	SRR8651608	lineage2	lineage2.2.1	2016	China
NC_000962	1	4411532	10203412	4374141	99.1524	324.59	37.9	59.1	SRR8651607	lineage2	lineage2.2.1	2016	China
NC_000962	1	4411532	4052944	4361170	98.8584	91.4255	35.1	59	SRR8651606	lineage2	lineage2.2.2	2014	China
NC_000962	1	4411532	11983377	4382200	99.3351	377.905	37.7	59	SRR8651605	lineage2	lineage2.2.1	2016	China
NC_000962	1	4411532	5708131	4366408	98.9771	128.94	35.5	58.9	SRR8651604	lineage2	lineage2.2.1	2014	China
NC_000962	1	4411532	3128703	4383600	99.3668	106.972	37.9	59	SRR8651603	lineage2	lineage2.2.1	2016	China
NC_000962	1	4411532	6534168	4381213	99.3127	223.312	39.6	59	SRR8651602	lineage2	lineage2.2.1	2016	China
NC_000962	1	4411532	10640380	4379981	99.2848	350.91	38.9	59.5	SRR8651601	lineage4	lineage4.4.2	2016	China
NC_000962	1	4411532	10901055	4376043	99.1955	358.871	38.9	59	SRR8651600	lineage2	lineage2.2.1	2016	China
NC_000962	1	4411532	8331720	4377680	99.2326	274.879	38.9	59.1	SRR8651599	lineage2	lineage2.2.1	2016	China
NC_000962	1	4411532	6467291	4397234	99.6759	202.876	37.6	59.1	SRR8651598	lineage2	lineage2.2.1	2016	China
NC_000962	1	4411532	10903367	4376075	99.1963	346.818	37.9	59	SRR8651597	lineage2	lineage2.2.1	2016	China
NC_000962	1	4411532	8078804	4379011	99.2628	256.235	37.8	59	SRR8651596	lineage2	lineage2.2.1	2016	China
NC_000962	1	4411532	8009430	4373226	99.1317	273.985	39.9	59.1	SRR8651595	lineage2	lineage2.2.1	2016	China
NC_000962	1	4411532	5962030	4366994	98.9904	203.777	40.1	58.9	SRR8651594	lineage2	lineage2.2.1	2016	China
NC_000962	1	4411532	5830101	4383688	99.3688	199.226	40	58.9	SRR8651593	lineage2	lineage2.2.1	2016	China	981
NC_000962	1	4411532	6690516	4382139	99.3337	228.684	39.6	59.3	SRR8651592	lineage2	lineage2.2.2	2016	China
NC_000962	1	4411532	6063089	4374045	99.1502	207.253	39.6	58.9	SRR8651591	lineage2	lineage2.2.1.1	2015	China
NC_000962	1	4411532	2220533	4369283	99.0423	82.7027	36.7	59.1	SRR8651590	lineage2	lineage2.2.1	2015	China
NC_000962	1	4411532	4650618	4374574	99.1622	158.78	40.3	59	SRR8651589	lineage2	lineage2.2.1	2015	China
NC_000962	1	4411532	5109670	4404495	99.8405	174.398	39.7	59.2	SRR8651588	lineage4	lineage4.4.2	2015	China
NC_000962	1	4411532	5997924	4379159	99.2662	204.996	40	59	SRR8651587	lineage2	lineage2.2.1	2015	China
NC_000962	1	4411532	2122102	4391512	99.5462	82.3482	36.7	59.5	SRR8651585	lineage4	lineage4.4.2	2016	China
NC_000962	1	4411532	1846224	4366962	98.9897	75.403	36.3	59.2	SRR8651584	lineage2	lineage2.2.1	2016	China
NC_000962	1	4411532	1645220	4370824	99.0772	64.0558	36.1	59.1	SRR8651583	lineage2	lineage2.2.1	2016	China
NC_000962	1	4411532	6237994	4375341	99.1796	199.042	37.9	59.1	SRR8651582	lineage2	lineage2.2.1	2016	China
NC_000962	1	4411532	5766655	4404016	99.8296	189.043	38.8	59.3	SRR8651581	lineage4	lineage4.5	2016	China	1787
NC_000962	1	4411532	5092002	4372204	99.1085	166.2	38.7	59.1	SRR8651580	lineage2	lineage2.2.1	2016	China
NC_000962	1	4411532	4054042	4364758	98.9397	153.967	34.6	59	SRR8651579	lineage2	lineage2.2.1	2016	China
NC_000962	1	4411532	2677242	4402240	99.7894	104.465	35	59.3	SRR8651578	lineage4	lineage4.5	2016	China	1787
NC_000962	1	4411532	5604154	4379570	99.2755	191.491	39.6	59	SRR8651577	lineage2	lineage2.2.1	2015	China
NC_000962	1	4411532	5430459	4377143	99.2205	185.377	39.8	59	SRR8651576	lineage2	lineage2.2.1	2015	China
NC_000962	1	4411532	4423043	4393913	99.6006	149.926	39.7	59	SRR8651575	lineage2	lineage2.2.1	2015	China
NC_000962	1	4411532	6079839	4381039	99.3088	207.712	39.6	59	SRR8651574	lineage2	lineage2.2.1	2015	China
NC_000962	1	4411532	6522629	4382812	99.349	221.443	39.6	59	SRR8651573	lineage2	lineage2.2.1	2015	China
NC_000962	1	4411532	4804216	4367961	99.0123	163.939	39.8	59	SRR8651572	lineage2	lineage2.2.1	2014	China
NC_000962	1	4411532	1911286	4367725	99.007	76.0584	36.6	59.1	SRR8651571	lineage2	lineage2.2.1	2015	China
NC_000962	1	4411532	6794086	4383362	99.3614	230.61	39.5	58.9	SRR8651570	lineage2	lineage2.2.1	2015	China	371
NC_000962	1	4411532	5936932	4375344	99.1797	202.878	39.7	58.9	SRR8651569	lineage2	lineage2.2.1	2016	China
NC_000962	1	4411532	4881266	4370745	99.0754	165.474	39.7	59.1	SRR8651568	lineage2	lineage2.2.1	2015	China
NC_000962	1	4411532	2439442	4369726	99.0523	88.5122	36.9	59	SRR8651567	lineage2	lineage2.2.1	2015	China
NC_000962	1	4411532	1324416	4360763	98.8492	53.588	37	59	SRR8651566	lineage2	lineage2.2.1	2014	China
NC_000962	1	4411532	5844231	4381997	99.3305	199.721	39.6	59	SRR8651565	lineage2	lineage2.2.1	2016	China
NC_000962	1	4411532	8877178	4383828	99.372	282.179	37.9	59.1	SRR8651564	lineage2	lineage2.2.1	2016	China
NC_000962	1	4411532	7879717	4400271	99.7447	269.521	39.8	59.6	SRR8651563	lineage4	lineage4.4.2	2014	China
NC_000962	1	4411532	4183692	4387437	99.4538	141.777	39.7	58.9	SRR8651562	lineage2	lineage2.2.1	2014	China
NC_000962	1	4411532	4050072	4401430	99.771	137.3	37.9	59.2	SRR8651561	lineage4	lineage4.5	2014	China
NC_000962	1	4411532	5325013	4375053	99.1731	181.781	39.6	59.1	SRR8651560	lineage2	lineage2.2.1	2014	China
NC_000962	1	4411532	2362754	4363953	98.9215	80.1004	39.6	59.1	SRR8651559	lineage2	lineage2.2.1	2014	China
NC_000962	1	4411532	5637421	4376844	99.2137	191.341	39.5	59.3	SRR8651558	lineage2	lineage2.2.2	2014	China
NC_000962	1	4411532	6808661	4393920	99.6008	231.117	39.6	59.2	SRR8651557	lineage4	lineage4.5	2014	China
NC_000962	1	4411532	1817202	4371736	99.0979	75.7211	36.7	59.2	SRR8651556	lineage2	lineage2.2.1	2014	China
NC_000962	1	4411532	7148363	4394154	99.6061	244.455	40	59.3	SRR8651555	lineage4	lineage4.4.2	2014	China
NC_000962	1	4411532	5906322	4400988	99.761	200.435	38.3	58.9	SRR8651554	lineage2	lineage2.2.1	2014	China
Chromosome	1	4411532	7574666	4381061	99.3093	157.413	35	59.2	SRR847803	lineage4	lineage4.1.1.3	2010	South Africa
Chromosome	1	4411532	33432788	4409254	99.9484	677.614	34.6	59.1	SRR847802	lineage4	lineage4.4.1.1.1	2011	South Africa	1133
Chromosome	1	4411532	8389647	4396570	99.6608	172.118	34.9	58.9	SRR847801	lineage4	lineage4.3.3	2011	South Africa	89
Chromosome	1	4411532	10883848	4393160	99.5835	226.757	35	59	SRR847800	lineage4	lineage4.3.3	2010	South Africa	19
Chromosome	1	4411532	12964250	4387560	99.4566	268.053	35	59	SRR847799	lineage2	lineage2.2.2	2011	South Africa	1455
Chromosome	1	4411532	34573131	4410727	99.9818	703.245	34.6	59.1	SRR847798	lineage4	lineage4.1.2.1	2012	South Africa
Chromosome	1	4411532	9180615	4391443	99.5446	188.383	35	59.1	SRR847797	lineage4	lineage4.4.1.1	2011	South Africa	695
Chromosome	1	4411532	10006247	4390714	99.5281	207.857	35	59	SRR847796	lineage4	lineage4.3.3	2010	South Africa	129
Chromosome	1	4411532	27840148	4408014	99.9203	567.425	34.6	59.1	SRR847795	lineage4	lineage4.4.1.1.1	2011	South Africa	1133
Chromosome	1	4411532	10641507	4390549	99.5244	221.477	35	59.1	SRR847794	lineage4	lineage4.3.3	2011	South Africa	89
Chromosome	1	4411532	11284961	4391697	99.5504	233.485	34.9	59	SRR847793	lineage4	lineage4.3.3	2011	South Africa	1109
Chromosome	1	4411532	11062811	4392339	99.5649	229.665	34.9	59	SRR847792	lineage4	lineage4.3.3	2011	South Africa	89
Chromosome	1	4411532	13534820	4390279	99.5182	280.683	35	59	SRR847791	lineage4	lineage4.3.3	2011	South Africa	19
Chromosome	1	4411532	10637768	4389668	99.5044	220.267	34.9	59.2	SRR847790	lineage4	lineage4.1.1.3	2010	South Africa	601
Chromosome	1	4411532	10214190	4390725	99.5283	211.853	34.9	59	SRR847789	lineage4	lineage4.3.3	2011	South Africa	89
Chromosome	1	4411532	11887855	4390148	99.5153	246.372	34.9	59.1	SRR847788	lineage4	lineage4.3.3	2011	South Africa	89
Chromosome	1	4411532	11259806	4390793	99.5299	233.998	35	59.1	SRR847787	lineage4	lineage4.3.3	2010	South Africa	89
Chromosome	1	4411532	30097294	4404072	99.8309	602.031	34.6	58.7	SRR847786	lineage2	lineage2.2.1	2012	South Africa
Chromosome	1	4411532	10630415	4396650	99.6627	220.272	34.9	59	SRR847785	lineage4	lineage4.3.3	2011	South Africa	129
Chromosome	1	4411532	36464655	4401866	99.7809	744.738	34.7	59.1	SRR847784	lineage4	lineage4.3.3	2011	South Africa	1830
Chromosome	1	4411532	10939383	4390231	99.5172	225.262	34.9	59	SRR847783	lineage4	lineage4.3.3	2011	South Africa	19
Chromosome	1	4411532	12211728	4395841	99.6443	253.015	34.9	59	SRR847782	lineage4	lineage4.3.3	2011	South Africa	1186
Chromosome	1	4411532	12968218	4390280	99.5183	266.535	35	59	SRR847781	lineage4	lineage4.3.3	2011	South Africa	1199
Chromosome	1	4411532	28256561	4383009	99.3534	569.171	34.6	59.1	SRR847780	lineage4	lineage4.3.4.2.1	2012	South Africa
Chromosome	1	4411532	12020575	4390223	99.517	248.857	35	59	SRR847779	lineage4	lineage4.3.3	2011	South Africa	19
Chromosome	1	4411532	10308517	4390199	99.5164	213.779	35	59.1	SRR847778	lineage4	lineage4.3.3	2011	South Africa	89
Chromosome	1	4411532	14747399	4398004	99.6933	303.39	35	59	SRR847777	lineage4	lineage4.3.3	2011	South Africa	129
Chromosome	1	4411532	10860634	4391318	99.5418	225.29	34.9	59.1	SRR847776	lineage4	lineage4.3.3	2011	South Africa	89
Chromosome	1	4411532	10634536	4389486	99.5003	220.644	34.9	59.1	SRR847775	lineage4	lineage4.3.3	2011	South Africa	1854
Chromosome	1	4411532	14875786	4391950	99.5561	301.509	34.6	59.1	SRR833196	lineage4	lineage4.3.3	2010	South Africa
Chromosome	1	4411532	6940793	4382693	99.3463	142.555	35.1	59	SRR833195	lineage4	lineage4.3.2.1	2010	South Africa
Chromosome	1	4411532	13452942	4403796	99.8246	281.972	35.5	59	SRR833194	lineage4	lineage4.1.2.1	2009	South Africa
Chromosome	1	4411532	14796800	4405687	99.8675	309.9	35.2	58.9	SRR833193	lineage3	lineage3.1.1	2008	South Africa
Chromosome	1	4411532	14383925	4387142	99.4471	303.506	35.4	58.8	SRR833192	lineage2	lineage2.2.1	2010	South Africa
Chromosome	1	4411532	11165867	4396198	99.6524	237.019	35.7	59	SRR833191	lineage4	lineage4.3.3	2010	South Africa	89
Chromosome	1	4411532	10756394	4383530	99.3653	224.325	35.2	58.8	SRR833190	lineage2	lineage2.2.1	2010	South Africa
Chromosome	1	4411532	13255762	4396882	99.6679	272.883	35.4	58.8	SRR833188	lineage4	lineage4.8.1	2008	South Africa	1206
Chromosome	1	4411532	17096913	4385255	99.4044	355.918	35.2	58.7	SRR833185	lineage2	lineage2.2.1	2008	South Africa	359
Chromosome	1	4411532	13412189	4395491	99.6364	282.798	35.4	58.9	SRR833184	lineage4	lineage4.3.2.1	2009	South Africa
Chromosome	1	4411532	10735887	4398738	99.71	216.398	34.6	59	SRR833179	lineage4	lineage4.3.2.1	2010	South Africa
Chromosome	1	4411532	15220507	4391609	99.5484	306.365	34.6	59	SRR833177	lineage4	lineage4.3.3	2010	South Africa	836
Chromosome	1	4411532	16328064	4403409	99.8159	342.75	35.2	59.1	SRR833175	lineage4	lineage4.4.1.1	2008	South Africa	1508
Chromosome	1	4411532	13153178	4399533	99.728	273.571	35.1	59.1	SRR833174	lineage4	lineage4.4.1.1	2008	South Africa	406
Chromosome	1	4411532	11378967	4396132	99.6509	243.673	35.7	59	SRR833173	lineage4	lineage4.3.3	2010	South Africa	19
Chromosome	1	4411532	9847237	4378177	99.2439	204.642	35.2	58.9	SRR833172	lineage4	lineage4.3.2.1	2010	South Africa
Chromosome	1	4411532	3307214	4352393	98.6594	65.7412	34.7	58.8	SRR833171	lineage2	lineage2.2.1	2010	South Africa
Chromosome	1	4411532	3717829	4369868	99.0556	73.5472	34.7	58.7	SRR833170	lineage2	lineage2.2.1	2010	South Africa
Chromosome	1	4411532	7642671	4367112	98.9931	156.806	35.1	58.6	SRR833169	lineage2	lineage2.2.1	2009	South Africa
Chromosome	1	4411532	3338858	4349350	98.5905	65.8023	34.7	59	SRR833168	lineage2	lineage2.2.1	2008	South Africa
Chromosome	1	4411532	3894843	4372897	99.1242	76.9314	34.7	58.8	SRR833167	lineage4	lineage4.3.2.1	2009	South Africa
Chromosome	1	4411532	1260430	4348033	98.5606	25.8781	35.1	58.6	SRR833165	lineage4	lineage4.4.1.1	2008	South Africa
Chromosome	1	4411532	12291898	4400296	99.7453	260.33	35.4	58.9	SRR833164	lineage4	lineage4.3.2.1	2008	South Africa
Chromosome	1	4411532	16520029	4391435	99.5444	332.855	34.6	59	SRR833163	lineage4	lineage4.3.3	2008	South Africa
Chromosome	1	4411532	3476372	4367137	98.9937	68.7618	34.7	58.9	SRR833162	lineage4	lineage4.3.3	2008	South Africa
Chromosome	1	4411532	7242291	4365560	98.9579	148.508	35.1	58.9	SRR833154	lineage4	lineage4.1.2.1	2009	South Africa
Chromosome	1	4411532	13252201	4404973	99.8513	278.753	35.4	58.9	SRR833151	lineage4	lineage4.8	2009	South Africa
Chromosome	1	4411532	11835871	4404346	99.8371	250.02	35.4	59.2	SRR833150	lineage4	lineage4.1.1.1	2008	South Africa	194
Chromosome	1	4411532	13739605	4391276	99.5408	277.882	34.6	59	SRR833149	lineage4	lineage4.3.3	2008	South Africa	1186
Chromosome	1	4411532	3431090	4383856	99.3726	68.1072	34.7	58.9	SRR833148	lineage4	lineage4.4.1.1.1	2009	South Africa
Chromosome	1	4411532	10785250	4387440	99.4539	227.529	35.4	58.7	SRR833147	lineage2	lineage2.2.1	2008	South Africa
Chromosome	1	4411532	11226789	4370400	99.0676	234.328	35.2	59.1	SRR833146	lineage4	lineage4.3.4.2.1	2008	South Africa
Chromosome	1	4411532	13226130	4384756	99.393	277.882	35.7	58.8	SRR833145	lineage2	lineage2.2.1	2010	South Africa	1108
Chromosome	1	4411532	17137085	4399791	99.7339	343.235	34.6	59.1	SRR833144	lineage4	lineage4.4.1.1	2008	South Africa	406
Chromosome	1	4411532	15995008	4385850	99.4178	320.854	34.6	58.7	SRR833143	lineage2	lineage2.2.1	2008	South Africa
Chromosome	1	4411532	13991823	4384119	99.3786	297.262	35.5	59	SRR833142	lineage2	lineage2.2.2	2010	South Africa	1455
Chromosome	1	4411532	4663070	4347370	98.5456	96.5916	35.2	58.7	SRR833141	lineage2	lineage2.2.1	2010	South Africa
Chromosome	1	4411532	11990662	4393408	99.5892	253.979	35.5	59	SRR833140	lineage4	lineage4.3.3	2008	South Africa	1186
Chromosome	1	4411532	6123426	4355309	98.7255	125.979	35.1	59.3	SRR833139	lineage4	lineage4.1.1.3	2008	South Africa
Chromosome	1	4411532	14137149	4393918	99.6007	299.074	35.5	59	SRR833137	lineage4	lineage4.3.3	2009	South Africa	791
Chromosome	1	4411532	7647031	4345200	98.4964	153.606	35.1	58.8	SRR833136	lineage2	lineage2.2.1	2008	South Africa
Chromosome	1	4411532	4639598	4347417	98.5467	96.3158	35.3	58.9	SRR833135	lineage4	lineage4.4.1.1.1	2010	South Africa
Chromosome	1	4411532	14592756	4400416	99.748	292.769	34.6	59	SRR833134	lineage4	lineage4.4.1.1.1	2010	South Africa
Chromosome	1	4411532	12932694	4381482	99.3188	271.227	35.4	58.7	SRR833133	lineage2	lineage2.2.1	2009	South Africa	563
Chromosome	1	4411532	9192349	4402802	99.8021	191.343	35.4	58.8	SRR833131	lineage4	lineage4.1.2.1	2008	South Africa
Chromosome	1	4411532	17178297	4392898	99.5776	344.664	34.6	59	SRR833130	lineage4	lineage4.3.3	2008	South Africa	1109
Chromosome	1	4411532	3353625	4344547	98.4816	66.212	34.7	59.2	SRR833129	lineage4	lineage4.3.4.2.1	2008	South Africa
Chromosome	1	4411532	4176935	4383553	99.3658	82.2728	34.7	59	SRR833127	lineage4	lineage4.3.2.1	2008	South Africa
Chromosome	1	4411532	14381499	4395401	99.6343	304.44	35.5	59.2	SRR833126	lineage1	lineage1.2.2.2	2010	South Africa
Chromosome	1	4411532	18344119	4393160	99.5835	366.853	34.6	59.1	SRR833124	lineage4	lineage4.3.3	2010	South Africa	370
Chromosome	1	4411532	16534070	4390470	99.5226	331.358	34.6	59.2	SRR833122	lineage4	lineage4.1.1.3	2009	South Africa
Chromosome	1	4411532	6102939	4335307	98.2721	126.371	35.1	58.9	SRR833121	lineage4	lineage4.3.3	2008	South Africa	277
Chromosome	1	4411532	13155254	4396824	99.6666	276.679	35.2	59	SRR833120	lineage4	lineage4.3.2.1	2008	South Africa	603
Chromosome	1	4411532	13483551	4401470	99.7719	285.358	35.4	59.1	SRR833119	lineage4	lineage4.4.1.1.1	2008	South Africa	1133
Chromosome	1	4411532	16797496	4394156	99.6061	339.704	34.6	59.1	SRR833117	lineage4	lineage4.4.1.1	2008	South Africa	695
Chromosome	1	4411532	3388040	4368940	99.0345	68.1274	34.9	58.4	SRR833116	lineage2	lineage2.2.1	2008	South Africa
Chromosome	1	4411532	13371164	4396702	99.6638	285.852	35.7	59	SRR833115	lineage4	lineage4.3.3	2010	South Africa	19
Chromosome	1	4411532	11630946	4394115	99.6052	245.627	35.4	59	SRR833114	lineage4	lineage4.3.3	2009	South Africa	575
Chromosome	1	4411532	3618862	4354186	98.7001	71.5056	34.7	58.8	SRR833113	lineage2	lineage2.2.1	2008	South Africa
Chromosome	1	4411532	14851134	4368355	99.0213	299.079	34.6	58.8	SRR833112	lineage2	lineage2.2.1	2008	South Africa
Chromosome	1	4411532	12848134	4400916	99.7594	272.524	35.4	59	SRR833111	lineage4	lineage4.3.2.1	2008	South Africa
Chromosome	1	4411532	6680924	4372560	99.1166	137.429	35.1	59	SRR833110	lineage4	lineage4.3.3	2010	South Africa	1125
Chromosome	1	4411532	7243173	4374582	99.1624	146.726	35	59	SRR833106	lineage4	lineage4.3.3	2009	South Africa
Chromosome	1	4411532	15519831	4391235	99.5399	313.501	34.6	59.1	SRR833105	lineage4	lineage4.3.3	2008	South Africa	89
Chromosome	1	4411532	9326895	4374197	99.1537	191.929	35.1	59	SRR833100	lineage4	lineage4.3.3	2010	South Africa
Chromosome	1	4411532	3907144	4369840	99.0549	77.6782	34.7	58.9	SRR833099	lineage4	lineage4.3.3	2009	South Africa	617
Chromosome	1	4411532	16446864	4391797	99.5526	332.781	34.6	59.1	SRR833097	lineage4	lineage4.3.3	2010	South Africa	836
Chromosome	1	4411532	7184861	4353961	98.695	147.804	35.1	59.3	SRR833095	lineage4	lineage4.1.1.3	2009	South Africa
Chromosome	1	4411532	3598471	4379027	99.2632	71.0605	34.7	59.1	SRR833094	lineage4	lineage4.3.3	2008	South Africa
Chromosome	1	4411532	11719056	4384901	99.3963	251.153	35.7	58.9	SRR833092	lineage2	lineage2.2.1	2010	South Africa	1108
Chromosome	1	4411532	15908680	4398562	99.706	320.959	34.6	59	SRR833091	lineage4	lineage4.3.2.1	2010	South Africa
Chromosome	1	4411532	17712621	4392956	99.5789	355.753	34.6	59	SRR833086	lineage4	lineage4.3.3	2010	South Africa	129
Chromosome	1	4411532	3397811	4355612	98.7324	68.0431	34.8	58.7	SRR833085	lineage2	lineage2.2.1	2008	South Africa
Chromosome	1	4411532	13557422	4402336	99.7915	287.525	35.5	59	SRR833084	lineage4	lineage4.3.2.1	2010	South Africa
Chromosome	1	4411532	4104965	4375997	99.1945	77.7353	34.8	59	SRR833081	lineage4	lineage4.3.2.1	2008	South Africa
Chromosome	1	4411532	6374701	4362718	98.8935	128.888	35.1	58.9	SRR833080	lineage4	lineage4.3.3	2010	South Africa	102
Chromosome	1	4411532	12977072	4397656	99.6855	277.395	35.7	59	SRR833078	lineage4	lineage4.3.3	2010	South Africa	89
Chromosome	1	4411532	13105826	4396103	99.6503	276.93	35.7	59	SRR833077	lineage4	lineage4.3.3	2010	South Africa	89
Chromosome	1	4411532	3973988	4381416	99.3173	79.3887	34.7	58.9	SRR833075	lineage4	lineage4.1.2.1	2009	South Africa
Chromosome	1	4411532	7113108	4361076	98.8563	145.165	35.1	59	SRR833074	lineage4	lineage4.3.3	2008	South Africa
Chromosome	1	4411532	6678164	4359241	98.8147	136.351	35.1	59.3	SRR833068	lineage4	lineage4.1.1.3	2008	South Africa
Chromosome	1	4411532	7036111	4367198	98.995	144.354	35.1	59	SRR833067	lineage4	lineage4.3.3	2008	South Africa
Chromosome	1	4411532	13876591	4390113	99.5145	278.888	34.6	59.2	SRR833065	lineage4	lineage4.1.1.3	2008	South Africa
Chromosome	1	4411532	12442114	4397293	99.6772	265.462	35.7	59	SRR833064	lineage4	lineage4.3.3	2010	South Africa	89
Chromosome	1	4411532	3713316	4366577	98.981	73.636	34.7	59	SRR833063	lineage4	lineage4.3.3	2008	South Africa
Chromosome	1	4411532	13988265	4401771	99.7787	279.53	34.6	58.8	SRR833061	lineage2	lineage2.2.1	2008	South Africa
Chromosome	1	4411532	11681105	4393084	99.5818	248.451	35.7	59	SRR833059	lineage4	lineage4.3.3	2010	South Africa	19
Chromosome	1	4411532	13628727	4399456	99.7263	290.556	35.7	59	SRR833058	lineage4	lineage4.3.3	2010	South Africa	19
Chromosome	1	4411532	16631554	4384186	99.3801	332.759	34.6	58.9	SRR833057	lineage2	lineage2.2.1	2010	South Africa
Chromosome	1	4411532	13699138	4390732	99.5285	276.407	34.6	59.2	SRR833056	lineage4	lineage4.1.1.3	2008	South Africa	601
Chromosome	1	4411532	6583356	4356498	98.7525	134.049	35.1	59.2	SRR833054	lineage4	lineage4.1.1.3	2008	South Africa
Chromosome	1	4411532	16115355	4389433	99.4991	338.671	35.2	59.1	SRR833053	lineage4	lineage4.3.3	2008	South Africa
Chromosome	1	4411532	3684158	4372944	99.1253	73.2221	34.7	59	SRR833049	lineage4	lineage4.3.2.1	2010	South Africa
Chromosome	1	4411532	7269400	4364631	98.9369	150.2	35.1	58.9	SRR833048	lineage4	lineage4.3.3	2010	South Africa	102
Chromosome	1	4411532	15123686	4386334	99.4288	302.81	34.6	59	SRR833046	lineage4	lineage4.1.2.1	2009	South Africa
Chromosome	1	4411532	15877595	4400047	99.7397	320.142	34.6	59.1	SRR833044	lineage4	lineage4.4.1.1.1	2010	South Africa
Chromosome	1	4411532	16864170	4387431	99.4537	350.35	35.2	58.8	SRR833043	lineage2	lineage2.2.1	2010	South Africa
Chromosome	1	4411532	11415823	4396014	99.6482	243.247	35.6	59.1	SRR833040	lineage4	lineage4.3.3	2010	South Africa	575
Chromosome	1	4411532	3921038	4392434	99.5671	77.5919	34.7	58.9	SRR833039	lineage4	lineage4.8	2009	South Africa
Chromosome	1	4411532	13736444	4391626	99.5488	278.511	34.6	59.1	SRR833037	lineage4	lineage4.3.3	2008	South Africa
Chromosome	1	4411532	3149188	4368118	99.0159	62.5635	34.7	59.2	SRR833035	lineage4	lineage4.1.1.1	2008	South Africa
Chromosome	1	4411532	3397130	4377474	99.228	66.4097	34.7	59.2	SRR833034	lineage4	lineage4.4.1.1	2008	South Africa
Chromosome	1	4411532	3725925	4358129	98.7895	74.6495	34.8	58.8	SRR833032	lineage4	lineage4.1.2.1	2008	South Africa
Chromosome	1	4411532	14319679	4389296	99.496	289.061	34.6	59.2	SRR833031	lineage4	lineage4.1.1.3	2008	South Africa
Chromosome	1	4411532	3397981	4352897	98.6709	68.9193	34.8	58.7	SRR833028	lineage4	lineage4.8.1	2008	South Africa
Chromosome	1	4411532	3565453	4350733	98.6218	70.2998	34.8	59	SRR833027	lineage2	lineage2.2.2	2010	South Africa
Chromosome	1	4411532	4013257	4375267	99.1779	79.4691	34.7	58.9	SRR833026	lineage4	lineage4.3.2.1	2008	South Africa
Chromosome	1	4411532	12189792	4392709	99.5733	256.232	35.2	59	SRR833024	lineage4	lineage4.3.3	2008	South Africa	19
Chromosome	1	4411532	3917815	4355020	98.719	77.5556	34.7	58.4	SRR833021	lineage2	lineage2.2.1		South Africa
Chromosome	1	4411532	3679369	4381496	99.3191	72.0512	34.7	58.9	SRR833020	lineage3	lineage3.1.1		South Africa
Chromosome	1	4411532	4324750	4367869	99.0103	86.654	34.7	59.1	SRR833019	lineage1	lineage1.2.2.2		South Africa
Chromosome	1	4411532	15205034	4394694	99.6183	304.493	34.6	59.1	SRR833018	lineage4	lineage4.4.1.1		South Africa	695
Chromosome	1	4411532	7775821	4380670	99.3004	158.609	35.1	59	SRR833017	lineage4	lineage4.4.1.1		South Africa
Chromosome	1	4411532	5608646	4373641	99.1411	112.36	34.8	58.5	SRR833016	lineage2	lineage2.2.1	2008	South Africa
Chromosome	1	4411532	10801487	4393045	99.5809	228.911	35.4	59	SRR833015	lineage4	lineage4.3.3	2008	South Africa
Chromosome	1	4411532	7471163	4325435	98.0484	154.46	35.2	59.1	SRR833014	lineage4	lineage4.4.1.1	2008	South Africa
Chromosome	1	4411532	15769939	4393239	99.5853	317.709	34.6	59	SRR833013	lineage4	lineage4.3.3	2008	South Africa	19
Chromosome	1	4411532	10863587	4394333	99.6101	227.361	35.2	59.1	SRR833011	lineage4	lineage4.3.3	2008	South Africa
Chromosome	1	4411532	13048003	4382026	99.3312	261.847	34.6	58.8	SRR833010	lineage2	lineage2.2.1	2009	South Africa	563
Chromosome	1	4411532	15003937	4383463	99.3637	313.583	35.2	58.8	SRR833007	lineage2	lineage2.2.1	2008	South Africa	1108
Chromosome	1	4411532	3706152	4354052	98.6971	73.5901	34.8	58.7	SRR833003	lineage2	lineage2.2.1	2010	South Africa
Chromosome	1	4411532	13174663	4378921	99.2608	277.01	35.2	59	SRR833001	lineage2	lineage2.2.1	2008	South Africa
Chromosome	1	4411532	3783868	4366896	98.9882	74.8028	34.7	59	SRR833000	lineage4	lineage4.3.2.1	2008	South Africa
Chromosome	1	4411532	6593614	4362183	98.8814	134.12	35.1	58.5	SRR832999	lineage2	lineage2.2.1	2008	South Africa
Chromosome	1	4411532	12210421	4385647	99.4132	243.87	34.5	58.7	SRR832998	lineage2	lineage2.2.1	2008	South Africa	1896
Chromosome	1	4411532	14090505	4394573	99.6156	295.479	35.4	59.1	SRR832997	lineage4	lineage4.4.1.1	2008	South Africa	695
Chromosome	1	4411532	15004407	4391650	99.5493	302.964	34.6	59	SRR832995	lineage4	lineage4.3.3	2010	South Africa	575
Chromosome	1	4411532	4063232	4377556	99.2298	80.3792	34.7	59	SRR832994	lineage4	lineage4.8.1	2008	South Africa
Chromosome	1	4411532	6952894	4375622	99.186	140.993	35.1	59	SRR832991	lineage4	lineage4.3.3	2008	South Africa	1829
Chromosome	1	4411532	11673138	4400836	99.7575	242.096	35.2	59	SRR832988	lineage4	lineage4.4.1.1.1	2009	South Africa	1040
Chromosome	1	4411532	12499836	4396599	99.6615	258.615	35.1	59	SRR832986	lineage4	lineage4.8.1	2008	South Africa
Chromosome	1	4411532	9042097	4385364	99.4068	188.204	35.1	58.8	SRR832985	lineage2	lineage2.2.1	2008	South Africa
Chromosome	1	4411532	7699793	4371704	99.0972	158.038	35.1	58.6	SRR832984	lineage2	lineage2.2.1	2008	South Africa
Chromosome	1	4411532	13156159	4387210	99.4487	273.747	35.4	58.6	SRR832982	lineage2	lineage2.2.1	2008	South Africa
Chromosome	1	4411532	12429318	4396455	99.6582	263.662	35.4	59	SRR832978	lineage4	lineage4.3.2.1	2008	South Africa	603
Chromosome	1	4411532	3755144	4365800	98.9634	75.0735	34.7	59	SRR832977	lineage4	lineage4.4.1.1	2008	South Africa
Chromosome	1	4411532	3175067	4377646	99.2319	67.2386	35	58.9	SRR8237383	lineage2	lineage2.2.1	2003	Switzerland
Chromosome	1	4411532	2437226	4380092	99.2873	48.6256	35.1	57.1	SRR8237382	lineage2	lineage2.2.1.2	2004	Switzerland
Chromosome	1	4411532	6958104	4380349	99.2931	147.081	35	59	SRR8237378	lineage2	lineage2.2.1	2006	Switzerland
Chromosome	1	4411532	7981517	4377357	99.2253	164.689	35.3	58.8	SRR8237377	lineage2	lineage2.2.1	2008	Switzerland
Chromosome	1	4411532	5161631	4379784	99.2803	108.419	35.1	58.5	SRR8237375	lineage2	lineage2.2.1	2005	Switzerland
Chromosome	1	4411532	12234848	4379484	99.2735	286.089	36.9	58.8	SRR8237346	lineage2	lineage2.2.1	2010	Nepal
Chromosome	1	4411532	7044885	4377739	99.234	181.322	36.8	58.8	SRR8237334	lineage2	lineage2.2.1	2010	Nepal
Chromosome	1	4411532	10643123	4379349	99.2705	246.423	36.9	58.8	SRR8237330	lineage2	lineage2.2.1	2010	Nepal
Chromosome	1	4411532	8316127	4377838	99.2362	211.771	36.8	58.7	SRR8237327	lineage2	lineage2.2.1	2010	Nepal
Chromosome	1	4411532	7116834	4377394	99.2262	185.385	36.7	58.9	SRR8237322	lineage2	lineage2.2.1	2009	Nepal
Chromosome	1	4411532	8997127	4378707	99.2559	215.582	36.8	58.8	SRR8237314	lineage2	lineage2.2.1	2010	Nepal	1361
Chromosome	1	4411532	6856817	4377401	99.2263	166.16	36.8	58.9	SRR8237309	lineage2	lineage2.2.1	2010	Nepal
Chromosome	1	4411532	7108466	4373790	99.1445	189.662	36.7	58.9	SRR8237302	lineage2	lineage2.2.1	2010	Nepal
Chromosome	1	4411532	2091932	4379493	99.2737	113.725	39	59.3	SRR7496554	lineage4	lineage4.1.2.1	2009	USA
Chromosome	1	4411532	2397194	4394110	99.6051	128.9	38.9	59.3	SRR7496553	lineage4	lineage4.7	2009	USA
Chromosome	1	4411532	2174159	4398104	99.6956	118.174	39	59.2	SRR7496552	lineage1	lineage1.2.1.2.1	2009	USA
Chromosome	1	4411532	2076888	4376128	99.1975	112.978	39	59.2	SRR7496551	lineage2	lineage2.2.1.1	2009	USA
Chromosome	1	4411532	6809550	4398107	99.6957	333.309	38	58.8	SRR7496550	lineage1	lineage1.2.1.2.1	2010	USA
Chromosome	1	4411532	6887954	4382551	99.3431	335.511	38	58.9	SRR7496549	lineage2	lineage2.2.1.1	2010	USA	1424
Chromosome	1	4411532	2448491	4384800	99.394	132.866	39	59	SRR7496548	lineage1	lineage1.2.1.2.1	2010	USA
Chromosome	1	4411532	2270908	4395223	99.6303	123.405	39	59.2	SRR7496547	lineage1	lineage1.2.1.2.1	2010	USA
Chromosome	1	4411532	1058167	4401932	99.7824	57.236	39	59.5	SRR7496546	lineage4	lineage4.4.2	2011	USA
Chromosome	1	4411532	1434811	4379046	99.2636	70.0389	38	59.2	SRR7496545	lineage2	lineage2.2.2	2010	USA
Chromosome	1	4411532	1092767	4367271	98.9967	47.3924	36	59.1	SRR7496544	lineage2	lineage2.2.1.1	2011	USA
Chromosome	1	4411532	2343086	4394001	99.6026	109.168	36.1	59.4	SRR7496543	lineage4	lineage4.7	2013	USA
Chromosome	1	4411532	6788404	4391430	99.5443	330.68	38	59.1	SRR7496542	lineage5	lineage5.1	2009	USA
Chromosome	1	4411532	3988568	4380389	99.2941	198.085	38	59.4	SRR7496541	lineage2	lineage2.2.2	2009	USA
Chromosome	1	4411532	2263548	4396230	99.6531	122.972	39	59.3	SRR7496540	lineage1	lineage1.2.1.2.1	2011	USA
Chromosome	1	4411532	2914556	4396703	99.6639	157.991	39	59.1	SRR7496539	lineage1	lineage1.2.1.2.1	2011	USA
Chromosome	1	4411532	881884	4374554	99.1618	47.8699	39	59.3	SRR7496538	lineage2	lineage2.2.1.1	2011	USA
Chromosome	1	4411532	1273118	4389779	99.5069	68.6413	39	59.1	SRR7496537	lineage1	lineage1.2.1.2.1	2011	USA
Chromosome	1	4411532	1049853	4391622	99.5487	55.6695	38.9	59	SRR7496536	lineage1	lineage1.2.1.2.1	2011	USA
Chromosome	1	4411532	2015811	4389032	99.49	109.219	39	59.3	SRR7496535	lineage4	lineage4.3.3	2004	USA
Chromosome	1	4411532	6638047	4401060	99.7626	320.054	38	58.5	SRR7496534	lineage1	lineage1.2.1.2.1	2005	USA
Chromosome	1	4411532	970494	4377524	99.2291	52.0996	39	59.2	SRR7496533	lineage2	lineage2.2.2	2012	USA
Chromosome	1	4411532	1925944	4390642	99.5265	104.629	39	59.3	SRR7496532	lineage1	lineage1.2.1.2.1	2012	USA
Chromosome	1	4411532	1529820	4376328	99.202	82.9235	39	59.2	SRR7496531	lineage2	lineage2.2.1.1	2012	USA
Chromosome	1	4411532	2073950	4400807	99.7569	112.336	39	59.3	SRR7496530	lineage1	lineage1.2.1.2.1	2013	USA
Chromosome	1	4411532	5505569	4397281	99.677	263.61	38	59.1	SRR7496529	lineage3	lineage3	2013	USA
Chromosome	1	4411532	884434	4375958	99.1936	47.5883	38.9	59.3	SRR7496528	lineage2	lineage2.2.1.1	2011	USA
Chromosome	1	4411532	600280	4401660	99.7762	32.4647	39	59.4	SRR7496527	lineage4	lineage4.5	2010	USA
Chromosome	1	4411532	1420039	4373025	99.1271	76.6116	39	59.3	SRR7496526	lineage1	lineage1.1.1.1	2009	USA
Chromosome	1	4411532	847118	4389377	99.4978	42.1628	36.8	59.1	SRR7496525	lineage1	lineage1.2.1.2.1	2016	USA
Chromosome	1	4411532	1029818	4373178	99.1306	51.4233	36.8	59	SRR7496524	lineage2	lineage2.2.1.1	2016	USA
Chromosome	1	4411532	868251	4387583	99.4571	43.6859	36.8	59	SRR7496521	lineage1	lineage1.2.1.2.1	2016	USA
Chromosome	1	4411532	661677	4387288	99.4504	33.2863	36.8	59.1	SRR7496520	lineage1	lineage1.2.1.2.1	2016	USA
Chromosome	1	4411532	1207413	4374549	99.1617	57.8791	36.9	59	SRR7496516	lineage2	lineage2.2.1	2016	USA	1195
Chromosome	1	4411532	2249741	4375434	99.1817	104.566	36.3	58.9	SRR7496515	lineage2	lineage2.2.1.1	2016	USA	1840
Chromosome	1	4411532	2974397	4379272	99.2687	140.386	36.2	59	SRR7496514	lineage2	lineage2.2.1.1	2013	USA	1840
Chromosome	1	4411532	695349	4388094	99.4687	35.4854	36.8	59	SRR7496513	lineage1	lineage1.2.1.2.1	2014	USA
Chromosome	1	4411532	983235	4372079	99.1057	49.8233	36.8	59.1	SRR7496512	lineage2	lineage2.2.1	2015	USA	1195
Chromosome	1	4411532	1833097	4399087	99.7179	98.9521	39	59.2	SRR7496511	lineage1	lineage1.2.1.2.1	2009	USA
Chromosome	1	4411532	1380527	4396861	99.6674	74.7414	39	59.2	SRR7496510	lineage1	lineage1.2.1.2.1	2013	USA
Chromosome	1	4411532	2070812	4392145	99.5605	97.5716	36.2	59.2	SRR7496508	lineage1	lineage1.2.1.2.1	2013	USA
Chromosome	1	4411532	2683695	4376403	99.2037	125.346	36.2	59	SRR7496507	lineage2	lineage2.2.1.1	2010	USA	1583
Chromosome	1	4411532	7128024	4390548	99.5243	324.097	38.1	59	SRR7496506	lineage1	lineage1.2.1.2.1	2013	USA
Chromosome	1	4411532	2189399	4386704	99.4372	98.089	36	59.4	SRR7496505	lineage4	lineage4.5	2010	USA	447
Chromosome	1	4411532	722457	4387770	99.4614	36.8682	36.8	59.1	SRR7496504	lineage1	lineage1.2.1.2.1	2015	USA
Chromosome	1	4411532	1860159	4372066	99.1054	82.4728	36.1	59.1	SRR7496503	lineage2	lineage2.2.1.1	2012	USA	1583
Chromosome	1	4411532	1114671	4365257	98.951	51.063	36	59.1	SRR7496502	lineage2	lineage2.2.1.1	2008	USA
Chromosome	1	4411532	7303351	4376996	99.2171	400.71	39.1	59.4	SRR7496501	lineage2	lineage2.2.1	2009	USA
Chromosome	1	4411532	2407048	4377513	99.2289	112.647	38	59.2	SRR7496500	lineage1	lineage1.2.1.2	2012	USA	1797
Chromosome	1	4411532	1259350	4379734	99.2792	68.0772	39	59.1	SRR7496499	lineage2	lineage2.2.1	2012	USA
Chromosome	1	4411532	770023	4387781	99.4616	38.1282	36.9	59.3	SRR7496498	lineage4	lineage4.7	2015	USA
Chromosome	1	4411532	5068497	4379268	99.2686	254.944	38.1	59.4	SRR7496496	lineage1	lineage1.2.1.2	2011	USA	1797
Chromosome	1	4411532	6065562	4391704	99.5505	286.37	37.7	59.4	SRR7496495	lineage4	lineage4	2011	USA
Chromosome	1	4411532	2897746	4380817	99.3038	143.46	38	59.2	SRR7496494	lineage2	lineage2.2.1.1	2011	USA
Chromosome	1	4411532	1347181	4399820	99.7345	72.907	39	59	SRR7496493	lineage1	lineage1.2.1.2.1	2005	USA
Chromosome	1	4411532	1016596	4377118	99.2199	54.6825	39	59.2	SRR7496492	lineage2	lineage2.2.1.1	2012	USA	1424
Chromosome	1	4411532	1329359	4402504	99.7954	59.8228	38	58.7	SRR7496491	lineage4	lineage4.9	2012	USA
Chromosome	1	4411532	1758574	4369271	99.042	83.3162	36.1	59	SRR7496488	lineage2	lineage2.2.1.1	2008	USA	544
Chromosome	1	4411532	859735	4388599	99.4802	44.7249	36.7	59.4	SRR7496487	lineage4	lineage4.7	2013	USA
Chromosome	1	4411532	1701047	4376185	99.1988	77.885	36.2	59.5	SRR7496486	lineage1	lineage1.1.1.1	2006	USA
Chromosome	1	4411532	1413212	4372457	99.1143	63.5026	36.1	59.5	SRR7496485	lineage1	lineage1.1.1.1	2006	USA
Chromosome	1	4411532	1587965	4396761	99.6652	57.5072	37.1	59	SRR7496482	lineage1	lineage1.2.1.2.1	2009	USA
Chromosome	1	4411532	4407005	4396727	99.6644	208.858	36.3	59.1	SRR7496480	lineage1	lineage1.2.1.2.1	1996	USA
Chromosome	1	4411532	1935989	4389085	99.4912	105.014	39	59.3	SRR7496479	lineage4	lineage4.3.3	2009	USA
Chromosome	1	4411532	2043499	4398174	99.6972	71.8401	36.7	59	SRR7496478	lineage1	lineage1.2.1.2.1	2000	USA
Chromosome	1	4411532	1629458	4401242	99.7667	88.2301	39	59.2	SRR7496477	lineage1	lineage1.2.1.2.1	2009	USA
Chromosome	1	4411532	1615687	4384643	99.3905	71.8573	36.1	59.4	SRR7496476	lineage4	lineage4.5	2009	USA	447
Chromosome	1	4411532	2703998	4374137	99.1523	124.338	36.1	59	SRR7496475	lineage2	lineage2.2.1.1	2009	USA	544
Chromosome	1	4411532	1719673	4373484	99.1375	72.2516	36.2	59	SRR7496474	lineage2	lineage2.2.1.1	2010	USA
Chromosome	1	4411532	1792951	4395514	99.6369	96.1367	38.9	59	SRR7496473	lineage1	lineage1.2.1.2.1	2008	USA
Chromosome	1	4411532	74183869	4396755	99.665	1185.77	36.1	58.4	SRR7439417	lineage4	lineage4.1.1.2	2010	Canada	874
Chromosome	1	4411532	88404085	4396481	99.6588	1447.02	36.2	59.1	SRR7439416	lineage4	lineage4.1.1.2	2010	Canada
Chromosome	1	4411532	32551520	4396870	99.6676	517.226	36.1	58.5	SRR7439414	lineage4	lineage4.1.1.2	2009	Canada	874
Chromosome	1	4411532	48297478	4396611	99.6618	762.249	35.9	58.4	SRR7439413	lineage4	lineage4.1.1.2	2008	Canada	874
Chromosome	1	4411532	3418637	4387857	99.4633	97.2038	33.4	59.1	SRR7341706	lineage4	lineage4.1.2.1	2014	Romania
Chromosome	1	4411532	3988862	4389621	99.5033	114.516	33.6	59.1	SRR7341702	lineage4	lineage4.1.2.1	2014	Romania
Chromosome	1	4411532	3936506	4391441	99.5446	111.783	33.5	59.2	SRR7341699	lineage4	lineage4.4.1.1	2014	Romania
Chromosome	1	4411532	2397892	4388522	99.4784	68.7827	33.5	59.2	SRR7341688	lineage4	lineage4.8	2016	Romania
Chromosome	1	4411532	2139071	4391044	99.5356	59.3773	33.5	59	SRR7341684	lineage4	lineage4.4.1.1	2015	Romania
Chromosome	1	4411532	1563360	4373990	99.149	43.8696	33.4	59.2	SRR7341680	lineage4	lineage4.1.2.1	2016	Romania
Chromosome	1	4411532	4280743	4391986	99.5569	120.063	33.4	59.2	SRR7341662	lineage4	lineage4.8	2015	Romania
Chromosome	1	4411532	1932627	4390638	99.5264	55.2984	33.5	59.2	SRR7341658	lineage4	lineage4.8	2016	Romania
Chromosome	1	4411532	1230847	4387823	99.4626	34.9651	33.4	58.9	SRR7341654	lineage4	lineage4.4.1.1	2016	Romania
Chromosome	1	4411532	9664544	4396626	99.6621	318.1	39.8	59.1	SRR6824697	lineage3	lineage3	2007	China	1184
Chromosome	1	4411532	10460004	4383878	99.3731	335.67	39.4	58.9	SRR6824696	lineage2	lineage2.2.1.1	2007	China	456
Chromosome	1	4411532	13687728	4388849	99.4858	450.014	39.8	59.4	SRR6824695	lineage4	lineage4.2.2	2007	China	731
Chromosome	1	4411532	10420414	4384110	99.3784	335.018	39.4	59	SRR6824694	lineage2	lineage2.2.1	2007	China	1912
Chromosome	1	4411532	10146783	4384338	99.3836	325.712	39.4	58.9	SRR6824693	lineage2	lineage2.2.1.1	2007	China	456
Chromosome	1	4411532	11244440	4385759	99.4158	361.115	39.4	59	SRR6824692	lineage2	lineage2.2.1	2007	China	1046
Chromosome	1	4411532	11125615	4383953	99.3748	357.547	39.4	58.9	SRR6824689	lineage2	lineage2.2.1.1	2007	China	1813
Chromosome	1	4411532	9594822	4382064	99.332	309.749	39.4	59	SRR6824645	lineage2	lineage2.2.1	2007	China	1680
Chromosome	1	4411532	11556451	4380391	99.2941	372.872	39.4	59	SRR6824644	lineage2	lineage2.2.1	2007	China	169
Chromosome	1	4411532	16393443	4400973	99.7607	535.034	39.7	59.3	SRR6824643	lineage4	lineage4.5	2007	China	1105
Chromosome	1	4411532	10630374	4409315	99.9497	342.678	39.3	59.3	SRR6824642	lineage4	lineage4.4.2	2007	China	85
Chromosome	1	4411532	16322162	4384932	99.397	532.477	39.7	59.1	SRR6824641	lineage2	lineage2.2.1	2007	China	1089
Chromosome	1	4411532	25817269	4406435	99.8845	829.93	39.3	59.2	SRR6824640	lineage4	lineage4.5	2007	China	927
Chromosome	1	4411532	10307696	4383973	99.3753	332.65	39.4	59.1	SRR6824639	lineage2	lineage2.2.1	2007	China	1269
Chromosome	1	4411532	14680833	4385273	99.4048	480.274	39.8	58.9	SRR6824638	lineage2	lineage2.2.1	2007	China	960
Chromosome	1	4411532	7103085	4382668	99.3457	215.772	38.6	59	SRR6824627	lineage2	lineage2.2.1	2007	China
Chromosome	1	4411532	9449210	4383998	99.3759	287.009	38.6	59	SRR6824626	lineage2	lineage2.2.1	2007	China
Chromosome	1	4411532	7009407	4375481	99.1828	211.665	38.5	59.2	SRR6824623	lineage2	lineage2.2.2	2007	China
Chromosome	1	4411532	8771216	4382572	99.3435	267.405	38.6	59	SRR6824622	lineage2	lineage2.2.1	2007	China	999
Chromosome	1	4411532	6614076	4377010	99.2175	200.17	38.5	58.9	SRR6824621	lineage2	lineage2.2.1	2007	China
Chromosome	1	4411532	7504024	4393499	99.5912	226.559	38.5	59.4	SRR6824620	lineage4	lineage4.2	2007	China
Chromosome	1	4411532	7066942	4400087	99.7406	213.869	38.5	59.3	SRR6824619	lineage4	lineage4.5	2007	China
Chromosome	1	4411532	7827885	4381137	99.311	236.586	38.5	58.9	SRR6824618	lineage2	lineage2.2.1.1	2007	China
Chromosome	1	4411532	9183743	4376711	99.2107	293.022	39.4	58.9	SRR6824576	lineage2	lineage2.2.1	2007	China	1431
Chromosome	1	4411532	9839421	4380124	99.288	321.146	39.7	59	SRR6824575	lineage2	lineage2.2.1.1	2007	China	39
Chromosome	1	4411532	10169135	4383406	99.3624	326.333	39.4	59	SRR6824574	lineage2	lineage2.2.1	2007	China	1703
Chromosome	1	4411532	11105813	4383467	99.3638	358.003	39.5	59	SRR6824573	lineage2	lineage2.2.1	2007	China	161
Chromosome	1	4411532	7234071	4382231	99.3358	229.794	39.2	59	SRR6824571	lineage2	lineage2.2.1	2007	China	1792
Chromosome	1	4411532	10491651	4382241	99.336	336.932	39.4	58.9	SRR6824570	lineage2	lineage2.2.1	2007	China	1823
Chromosome	1	4411532	3137668	4386293	99.4279	101.582	40.1	59.1	SRR6824569	lineage2	lineage2.2.1	2007	China	345
Chromosome	1	4411532	10837635	4376327	99.202	351.212	39.6	59	SRR6824568	lineage2	lineage2.2.1	2007	China	772
Chromosome	1	4411532	11315318	4378782	99.2576	372.555	39.8	59.2	SRR6824567	lineage2	lineage2.2.2	2007	China	1626
Chromosome	1	4411532	8258908	4399676	99.7312	250.546	38.6	59.2	SRR6824556	lineage4	lineage4.5	2007	China
Chromosome	1	4411532	8468323	4400053	99.7398	254.746	38.5	59	SRR6824555	lineage2	lineage2.2.1	2007	China
Chromosome	1	4411532	7934886	4399396	99.7249	237.101	38.5	59.3	SRR6824554	lineage4	lineage4.2.2	2007	China
Chromosome	1	4411532	6449593	4406728	99.8911	192.324	38.4	59.3	SRR6824553	lineage4	lineage4.4.2	2007	China
Chromosome	1	4411532	14167015	4402486	99.7949	430.774	38.5	59.1	SRR6824552	lineage4	lineage4.5	2007	China
Chromosome	1	4411532	8908036	4402597	99.7975	266.705	38.4	59.2	SRR6824551	lineage4	lineage4.4.2	2007	China
Chromosome	1	4411532	8199634	4400353	99.7466	247.513	38.5	59.2	SRR6824549	lineage4	lineage4.5	2007	China
Chromosome	1	4411532	7850939	4383624	99.3674	234.925	38.4	59	SRR6824544	lineage2	lineage2.2.1	2007	China
Chromosome	1	4411532	14368927	4386244	99.4268	470.009	39.8	58.8	SRR6824526	lineage2	lineage2.2.1	2007	China	1385
Chromosome	1	4411532	18450394	4386800	99.4394	601.347	39.7	58.8	SRR6824525	lineage2	lineage2.2.1.1	2007	China	1252
Chromosome	1	4411532	11763937	4395667	99.6404	379.924	39.4	59.4	SRR6824524	lineage4	lineage4.4	2007	China	1442
Chromosome	1	4411532	7213178	4381171	99.3118	234.979	39.6	58.9	SRR6824523	lineage2	lineage2.2.1	2007	China	1377
Chromosome	1	4411532	11153613	4381646	99.3225	360.495	39.5	59.2	SRR6824522	lineage2	lineage2.2.2	2007	China	961
Chromosome	1	4411532	11317934	4382329	99.338	371.062	39.8	58.8	SRR6824521	lineage2	lineage2.2.1	2007	China	621
Chromosome	1	4411532	10550509	4378901	99.2603	340.546	39.4	59	SRR6824520	lineage2	lineage2.2.1	2007	China	790
Chromosome	1	4411532	16024111	4384246	99.3815	524.73	39.8	59	SRR6824519	lineage2	lineage2.2.1	2007	China	1036
Chromosome	1	4411532	9885839	4382662	99.3456	322.337	39.8	59	SRR6824518	lineage2	lineage2.2.1	2007	China	1036
Chromosome	1	4411532	9426663	4382778	99.3482	306.499	39.6	59	SRR6824517	lineage2	lineage2.2.1	2007	China	1774
Chromosome	1	4411532	5239249	4380353	99.2932	156.164	38.3	58.9	SRR6824515	lineage2	lineage2.2.1	2007	China
Chromosome	1	4411532	6242171	4374034	99.15	188.06	38.4	58.9	SRR6824514	lineage2	lineage2.2.1	2007	China
Chromosome	1	4411532	5936790	4380961	99.307	177.651	38.3	58.9	SRR6824513	lineage2	lineage2.2.1	2007	China
Chromosome	1	4411532	5581573	4400220	99.7436	167.405	38.3	59	SRR6824512	lineage1	lineage1.2.1.2.1	2007	China
Chromosome	1	4411532	6300540	4383528	99.3652	189.197	38.3	58.9	SRR6824511	lineage2	lineage2.2.1.1	2007	China	299
Chromosome	1	4411532	5806788	4381305	99.3148	174.229	38.3	58.9	SRR6824510	lineage2	lineage2.2.1	2007	China
Chromosome	1	4411532	6228419	4373181	99.1307	183.362	38.1	58.9	SRR6824508	lineage2	lineage2.2.1.1	2007	China
Chromosome	1	4411532	7540374	4382946	99.352	244.885	39.6	58.9	SRR6824460	lineage2	lineage2.2.1	2007	China	1838
Chromosome	1	4411532	9937041	4381286	99.3144	322.462	39.5	58.9	SRR6824459	lineage2	lineage2.2.1	2007	China	1531
Chromosome	1	4411532	7672700	4383805	99.3715	250.546	39.6	58.9	SRR6824458	lineage2	lineage2.2.1	2007	China	1072
Chromosome	1	4411532	10368502	4403916	99.8274	335.656	39.5	59.2	SRR6824457	lineage4	lineage4.5	2007	China	1926
Chromosome	1	4411532	11285911	4378243	99.2454	371.802	39.9	59	SRR6824455	lineage2	lineage2.2.1	2007	China	479
Chromosome	1	4411532	10252211	4384094	99.378	331.608	39.5	58.9	SRR6824454	lineage2	lineage2.2.1	2007	China	1072
Chromosome	1	4411532	11611314	4385190	99.4029	375.742	39.5	59.1	SRR6824453	lineage2	lineage2.2.1	2007	China	1219
Chromosome	1	4411532	11154604	4385350	99.4065	360.891	39.5	59	SRR6824452	lineage2	lineage2.2.1	2007	China	299
Chromosome	1	4411532	11393086	4385313	99.4057	368.494	39.5	59	SRR6824451	lineage2	lineage2.2.1	2007	China	1475
Chromosome	1	4411532	8790905	4378702	99.2558	264.951	38.6	59.1	SRR6824426	lineage2	lineage2.2.1	2007	China
Chromosome	1	4411532	8263725	4402569	99.7968	249.612	38.5	59.4	SRR6824425	lineage4	lineage4.4.2	2007	China
Chromosome	1	4411532	9855721	4378070	99.2415	298.262	38.6	59	SRR6824424	lineage2	lineage2.2.1	2007	China
Chromosome	1	4411532	8189639	4384154	99.3794	247.955	38.6	59	SRR6824422	lineage2	lineage2.2.1	2007	China
Chromosome	1	4411532	9605892	4361296	98.8613	289.575	38.6	59.2	SRR6824419	lineage2	lineage2.2.2	2007	China
Chromosome	1	4411532	8663742	4377640	99.2317	261.205	38.5	59.1	SRR6824416	lineage2	lineage2.2.2	2007	China
Chromosome	1	4411532	8929388	4399806	99.7342	268.791	38.5	59.1	SRR6824415	lineage4	lineage4.5	2007	China
Chromosome	1	4411532	9183766	4380139	99.2884	299.599	39.6	59	SRR6824410	lineage2	lineage2.2.1	2007	China	1277
Chromosome	1	4411532	8962455	4397820	99.6892	291.234	39.5	59.3	SRR6824409	lineage4	lineage4.2.2	2007	China	1613
Chromosome	1	4411532	8636264	4378801	99.2581	281.608	39.6	58.9	SRR6824408	lineage2	lineage2.2.1	2007	China	1832
Chromosome	1	4411532	8030236	4381645	99.3225	261.094	39.6	58.9	SRR6824407	lineage2	lineage2.2.1	2007	China	1937
Chromosome	1	4411532	10692557	4384446	99.386	348.834	39.8	58.8	SRR6824406	lineage2	lineage2.2.1	2007	China	1035
Chromosome	1	4411532	9627082	4399071	99.7175	313.498	39.8	59.3	SRR6824405	lineage4	lineage4.2.2	2007	China	1767
Chromosome	1	4411532	16752388	4384702	99.3918	550.073	39.8	58.7	SRR6824404	lineage2	lineage2.2.1	2007	China	178
Chromosome	1	4411532	9630498	4372909	99.1245	310.637	39.4	59	SRR6824403	lineage2	lineage2.2.1	2007	China	400
Chromosome	1	4411532	8893490	4382189	99.3349	289.569	39.6	59	SRR6824402	lineage2	lineage2.2.1	2007	China	1595
Chromosome	1	4411532	11728037	4383121	99.356	380.622	39.4	59	SRR6824401	lineage2	lineage2.2.1	2007	China	1595
Chromosome	1	4411532	9100898	4380676	99.3006	280.118	38.5	59	SRR6824400	lineage2	lineage2.2.1	2007	China
Chromosome	1	4411532	15312717	4402636	99.7983	471.413	38.7	59.3	SRR6824399	lineage4	lineage4.4	2007	China
Chromosome	1	4411532	6282706	4384870	99.3956	192.183	38.4	59	SRR6824398	lineage2	lineage2.2.1	2007	China
Chromosome	1	4411532	9085461	4397188	99.6749	274.78	38.6	59.3	SRR6824397	lineage4	lineage4.2.2	2007	China
Chromosome	1	4411532	8907384	4374437	99.1591	268.808	38.6	58.9	SRR6824396	lineage2	lineage2.2.1	2007	China
Chromosome	1	4411532	9064519	4375842	99.191	276.668	38.4	59.1	SRR6824395	lineage2	lineage2.2.2	2007	China
Chromosome	1	4411532	5840828	4381986	99.3303	174.816	38.3	58.9	SRR6824394	lineage2	lineage2.2.1	2007	China
Chromosome	1	4411532	6071412	4381691	99.3236	182.567	38.3	58.9	SRR6824393	lineage2	lineage2.2.1	2007	China
Chromosome	1	4411532	8211215	4402074	99.7856	245.66	38.5	59.3	SRR6824392	lineage4	lineage4.5	2007	China
Chromosome	1	4411532	8152484	4380760	99.3025	243.868	38.5	59	SRR6824391	lineage2	lineage2.2.1	2007	China
Chromosome	1	4411532	7380774	4388613	99.4805	237.787	39.6	58.9	SRR6824345	lineage2	lineage2.2.1	2007	China	902
Chromosome	1	4411532	30224781	4381347	99.3158	987.441	39.7	58.9	SRR6824344	lineage2	lineage2.2.1	2007	China	1137
Chromosome	1	4411532	8724751	4378908	99.2605	286.83	39.8	58.9	SRR6824343	lineage2	lineage2.2.1	2007	China	257
Chromosome	1	4411532	8183572	4382173	99.3345	267.314	39.6	59	SRR6824342	lineage2	lineage2.2.1	2007	China	1000
Chromosome	1	4411532	13441271	4384508	99.3874	438.542	39.8	58.9	SRR6824341	lineage2	lineage2.2.1	2007	China	238
Chromosome	1	4411532	15737540	4380449	99.2954	512.278	39.7	59	SRR6824340	lineage2	lineage2.2.1.2	2007	China	1262
Chromosome	1	4411532	8016870	4394017	99.603	260.936	39.6	59.3	SRR6824338	lineage4	lineage4.2.2	2007	China	1759
Chromosome	1	4411532	16274114	4407703	99.9132	529.808	39.6	59.3	SRR6824337	lineage4	lineage4.5	2007	China	737
Chromosome	1	4411532	2009329	4399432	99.7257	64.7001	40	59.2	SRR6824336	lineage4	lineage4.5	2007	China	1905
Chromosome	1	4411532	7471305	4402565	99.7967	225.831	38.6	59.2	SRR6824321	lineage4	lineage4.5	2007	China
Chromosome	1	4411532	9423413	4382549	99.343	306.094	39.5	58.9	SRR6824289	lineage2	lineage2.2.1	2007	China	1243
Chromosome	1	4411532	9213844	4374589	99.1626	300.283	39.6	59	SRR6824288	lineage2	lineage2.2.1	2007	China	363
Chromosome	1	4411532	9227147	4382090	99.3326	300.329	39.6	58.9	SRR6824286	lineage2	lineage2.2.1	2007	China	1247
NC_000962	1	4411532	5321900	4378559	99.2526	108.459	34	59	SRR671879	lineage2	lineage2.2.1	2015	China
NC_000962	1	4411532	5572836	4405321	99.8592	113.602	34	59.2	SRR671878	lineage4	lineage4.4.2	2015	China
NC_000962	1	4411532	5509754	4375165	99.1756	112.338	34.1	59.1	SRR671877	lineage2	lineage2.2.1	2015	China
NC_000962	1	4411532	5577654	4367679	99.0059	113.69	34.1	59	SRR671876	lineage2	lineage2.2.1	2015	China
NC_000962	1	4411532	5651548	4375388	99.1807	115.202	34	59	SRR671875	lineage2	lineage2.2.1	2015	China
NC_000962	1	4411532	5469778	4393708	99.596	111.515	34	59.3	SRR671874	lineage4	lineage4.5	2015	China
NC_000962	1	4411532	5421283	4393920	99.6008	110.508	33.8	59.1	SRR671873	lineage3	lineage3	2015	China
NC_000962	1	4411532	5311802	4372288	99.1104	108.272	33.9	59.2	SRR671871	lineage2	lineage2.2.1	2015	China
NC_000962	1	4411532	5408181	4376371	99.203	110.248	33.9	59	SRR671870	lineage2	lineage2.2.1	2015	China
NC_000962	1	4411532	6374557	4377257	99.2231	115.487	33.7	59.1	SRR671869	lineage2	lineage2.2.1	2015	China
NC_000962	1	4411532	6385967	4402354	99.792	115.683	33.7	59.2	SRR671868	lineage4	lineage4.5	2012	China
NC_000962	1	4411532	6365380	4372933	99.125	115.301	33.7	59	SRR671867	lineage2	lineage2.2.1	2012	China
NC_000962	1	4411532	6334284	4380090	99.2873	114.708	33.7	59.1	SRR671866	lineage2	lineage2.2.1	2012	China
NC_000962	1	4411532	6378899	4387075	99.4456	115.572	33.7	59	SRR671865	lineage2	lineage2.2.1	2012	China
NC_000962	1	4411532	6353462	4378781	99.2576	115.11	33.6	59	SRR671864	lineage2	lineage2.2.1	2012	China	1776
NC_000962	1	4411532	6354510	4378829	99.2587	115.113	33.6	59	SRR671863	lineage2	lineage2.2.1	2012	China	1776
NC_000962	1	4411532	6392283	4400966	99.7605	115.808	33.7	59.3	SRR671862	lineage4	lineage4.4.2	2012	China
NC_000962	1	4411532	6389989	4406845	99.8938	115.771	33.6	59.2	SRR671861	lineage4	lineage4.4.2	2012	China
NC_000962	1	4411532	6387215	4406868	99.8943	115.734	33.5	59.3	SRR671860	lineage4	lineage4.4.2	2015	China
NC_000962	1	4411532	6387056	4400673	99.7538	115.733	33.5	59.2	SRR671859	lineage4	lineage4.5	2015	China
NC_000962	1	4411532	6387947	4372303	99.1108	115.75	33.4	59.1	SRR671858	lineage2	lineage2.2.1	2015	China
NC_000962	1	4411532	6376352	4369887	99.056	115.518	33.5	59.2	SRR671857	lineage2	lineage2.2.2	2012	China
NC_000962	1	4411532	6357929	4380385	99.294	115.17	33.4	59.1	SRR671856	lineage2	lineage2.2.1	2015	China
NC_000962	1	4411532	6334852	4367857	99.01	114.71	33.4	59.2	SRR671855	lineage2	lineage2.2.2	2012	China
NC_000962	1	4411532	6372881	4371510	99.0928	115.459	33.4	59.1	SRR671854	lineage2	lineage2.2.1	2015	China
NC_000962	1	4411532	6374764	4401712	99.7774	115.504	33.5	59.2	SRR671853	lineage4	lineage4.5	2015	China
NC_000962	1	4411532	6367809	4373401	99.1357	115.346	33.4	59.1	SRR671852	lineage2	lineage2.2.1	2012	China
NC_000962	1	4411532	6541848	4379814	99.281	110.842	33.1	59	SRR671851	lineage2	lineage2.2.1	2015	China	559
NC_000962	1	4411532	6573759	4401751	99.7783	111.4	33.2	59.2	SRR671850	lineage4	lineage4.5	2012	China
NC_000962	1	4411532	6562796	4379975	99.2847	111.207	33.2	59	SRR671849	lineage2	lineage2.2.1	2012	China	559
NC_000962	1	4411532	6579132	4380921	99.3061	111.498	33.3	59	SRR671848	lineage2	lineage2.2.1	2012	China
NC_000962	1	4411532	6586346	4388468	99.4772	111.621	33.3	59	SRR671847	lineage2	lineage2.2.1	2015	China
NC_000962	1	4411532	6596825	4392789	99.5751	111.812	33.4	59.2	SRR671846	lineage4	lineage4.5	2015	China
NC_000962	1	4411532	6596235	4374920	99.1701	111.796	33.4	59	SRR671845	lineage2	lineage2.2.1	2015	China
NC_000962	1	4411532	6579772	4372902	99.1243	111.509	33.3	59	SRR671844	lineage2	lineage2.2.1	2012	China
NC_000962	1	4411532	6591118	4380195	99.2897	111.711	33.4	58.9	SRR671843	lineage2	lineage2.2.1	2012	China	127
NC_000962	1	4411532	5553570	4382081	99.3324	94.1103	33.2	59	SRR671842	lineage2	lineage2.2.1	2015	China
NC_000962	1	4411532	6563961	4351540	98.6401	111.243	33.3	59	SRR671841	lineage2	lineage2.2.1.1	2012	China
NC_000962	1	4411532	6567609	4386035	99.422	111.293	33.1	59.1	SRR671840	lineage2	lineage2.2.1	2012	China
NC_000962	1	4411532	5768036	4379667	99.2777	97.7565	33.2	59	SRR671839	lineage2	lineage2.2.1	2012	China
NC_000962	1	4411532	6611947	4398285	99.6997	112.078	33.4	59.2	SRR671838	lineage4	lineage4.5	2012	China
NC_000962	1	4411532	6574772	4380975	99.3073	111.416	33.1	58.9	SRR671837	lineage2	lineage2.2.1	2012	China
NC_000962	1	4411532	6569681	4373670	99.1417	111.331	33.2	59	SRR671836	lineage2	lineage2.2.1	2015	China
NC_000962	1	4411532	6572057	4397822	99.6892	111.355	33	59.4	SRR671835	lineage4	lineage4.4.2	2015	China
NC_000962	1	4411532	6576304	4375096	99.1741	111.445	33.2	59	SRR671834	lineage2	lineage2.2.1	2012	China
NC_000962	1	4411532	6571500	4400981	99.7608	111.364	33.1	59.2	SRR671833	lineage4	lineage4.5	2015	China
NC_000962	1	4411532	6591373	4398887	99.7134	111.718	33.3	59.4	SRR671832	lineage4	lineage4.2.2	2015	China
NC_000962	1	4411532	5738929	4398040	99.6942	117.026	36	59.4	SRR671831	lineage4	lineage4.4.2	2015	China
NC_000962	1	4411532	5718894	4377008	99.2174	116.608	35.9	59	SRR671830	lineage2	lineage2.2.1.1	2015	China
NC_000962	1	4411532	5719881	4380274	99.2914	116.629	35.9	59	SRR671829	lineage2	lineage2.2.1	2012	China
NC_000962	1	4411532	5715546	4372544	99.1162	116.538	35.1	59	SRR671828	lineage2	lineage2.2.1	2012	China
NC_000962	1	4411532	5719966	4378431	99.2497	116.628	35	59.1	SRR671827	lineage2	lineage2.2.1	2015	China
NC_000962	1	4411532	5709818	4378683	99.2554	116.399	35	59	SRR671826	lineage2	lineage2.2.1	2012	China
NC_000962	1	4411532	5691472	4370258	99.0644	116.041	34.7	59	SRR671825	lineage2	lineage2.2.1	2012	China
NC_000962	1	4411532	5552428	4378345	99.2477	112.586	35.5	59.1	SRR671824	lineage2	lineage2.2.2	2012	China
NC_000962	1	4411532	5726392	4376894	99.2148	116.738	35.1	59	SRR671823	lineage2	lineage2.2.1	2015	China
NC_000962	1	4411532	5729427	4378595	99.2534	116.8	35.2	59	SRR671822	lineage2	lineage2.2.1	2012	China
NC_000962	1	4411532	5718489	4378796	99.2579	116.564	35.1	59	SRR671821	lineage2	lineage2.2.1	2012	China
NC_000962	1	4411532	5718268	4380017	99.2856	116.517	35.3	59	SRR671820	lineage2	lineage2.2.1	2012	China
NC_000962	1	4411532	5726018	4370718	99.0748	116.724	35.1	59	SRR671819	lineage2	lineage2.2.1	2015	China
NC_000962	1	4411532	5693220	4375138	99.175	116.041	35.1	59.1	SRR671818	lineage2	lineage2.2.1	2012	China
NC_000962	1	4411532	5730393	4379159	99.2662	116.827	35.1	59.1	SRR671817	lineage2	lineage2.2.1	2012	China	1180
NC_000962	1	4411532	5726966	4379284	99.269	116.765	35	59.1	SRR671816	lineage2	lineage2.2.1	2012	China	1180
NC_000962	1	4411532	5717731	4377189	99.2215	116.551	35.2	59.1	SRR671815	lineage2	lineage2.2.1	2015	China
NC_000962	1	4411532	5728266	4379344	99.2704	116.78	34.9	59	SRR671814	lineage2	lineage2.2.1	2015	China
NC_000962	1	4411532	5697767	4376795	99.2126	116.129	35.1	59.2	SRR671813	lineage2	lineage2.2.2	2015	China
NC_000962	1	4411532	5715536	4375814	99.1903	116.52	34.8	59	SRR671812	lineage2	lineage2.2.1	2012	China
NC_000962	1	4411532	5734615	4380653	99.3	116.915	35.1	59.1	SRR671811	lineage2	lineage2.2.1	2012	China
NC_000962	1	4411532	5732908	4365680	98.9606	116.887	35.2	59	SRR671810	lineage2	lineage2.2.1	2012	China
NC_000962	1	4411532	5716384	4378126	99.2428	116.536	35.2	59.1	SRR671809	lineage2	lineage2.2.1	2012	China
NC_000962	1	4411532	5721286	4372146	99.1072	116.624	35.1	59	SRR671808	lineage2	lineage2.2.1	2015	China
NC_000962	1	4411532	5723445	4379904	99.2831	116.672	35.2	59	SRR671807	lineage2	lineage2.2.1	2012	China
NC_000962	1	4411532	5730290	4375534	99.184	116.819	35.2	59.1	SRR671806	lineage2	lineage2.2.1	2012	China
NC_000962	1	4411532	5721823	4376488	99.2056	116.649	35	59.1	SRR671805	lineage2	lineage2.2.1	2015	China
NC_000962	1	4411532	5723083	4376908	99.2151	116.66	35.1	59.2	SRR671804	lineage2	lineage2.2.2	2015	China
NC_000962	1	4411532	5724084	4378510	99.2515	116.682	36.4	59	SRR671803	lineage2	lineage2.2.1	2015	China
NC_000962	1	4411532	5710069	4383858	99.3727	116.397	36.3	59	SRR671802	lineage2	lineage2.2.1	2015	China
NC_000962	1	4411532	5712876	4392259	99.5631	116.431	36.4	59	SRR671801	lineage2	lineage2.2.1	2012	China
NC_000962	1	4411532	5682297	4380712	99.3014	115.825	36.4	59.1	SRR671800	lineage2	lineage2.2.1	2015	China
NC_000962	1	4411532	5688391	4377567	99.2301	115.895	36.4	59.1	SRR671799	lineage2	lineage2.2.1	2012	China
NC_000962	1	4411532	5690249	4366774	98.9854	115.981	36.4	59.1	SRR671798	lineage2	lineage2.2.1	2012	China
NC_000962	1	4411532	5697886	4375279	99.1782	116.137	36.3	59.2	SRR671797	lineage2	lineage2.2.2	2012	China
NC_000962	1	4411532	5719569	4382003	99.3306	116.597	36.3	59.1	SRR671796	lineage2	lineage2.2.1	2012	China
NC_000962	1	4411532	5681987	4379204	99.2672	115.794	36.4	59.2	SRR671795	lineage2	lineage2.2.1	2015	China
NC_000962	1	4411532	5673703	4380555	99.2978	115.632	36.5	59	SRR671794	lineage2	lineage2.2.1	2012	China
NC_000962	1	4411532	5709050	4379532	99.2746	116.368	36.4	59.1	SRR671793	lineage2	lineage2.2.1	2015	China
NC_000962	1	4411532	5698248	4377408	99.2265	116.136	36.4	59.1	SRR671792	lineage2	lineage2.2.1	2015	China
NC_000962	1	4411532	5632300	4380628	99.2995	114.779	36.4	59	SRR671791	lineage2	lineage2.2.1	2012	China
NC_000962	1	4411532	5741969	4377519	99.229	117.084	36.5	59.4	SRR671790	lineage4	lineage4.4.2	2015	China
NC_000962	1	4411532	5644220	4379125	99.2654	115.066	36.5	59	SRR671789	lineage2	lineage2.2.1	2012	China	1776
NC_000962	1	4411532	5701025	4380893	99.3055	116.214	36.5	59	SRR671788	lineage2	lineage2.2.1	2015	China
NC_000962	1	4411532	5707562	4383090	99.3553	116.346	36.5	59	SRR671787	lineage2	lineage2.2.1	2012	China
NC_000962	1	4411532	5712364	4381912	99.3286	116.461	36.6	59	SRR671786	lineage2	lineage2.2.1.1	2015	China
NC_000962	1	4411532	5704405	4382520	99.3424	116.279	36.4	59.1	SRR671785	lineage2	lineage2.2.1	2012	China
NC_000962	1	4411532	5702962	4378492	99.2511	116.246	36.5	59	SRR671784	lineage2	lineage2.2.1	2012	China
NC_000962	1	4411532	5734999	4378097	99.2421	116.91	36.6	59.2	SRR671783	lineage2	lineage2.2.1	2015	China
NC_000962	1	4411532	5732277	4398437	99.7032	116.861	36.6	59.4	SRR671782	lineage4	lineage4.2.2	2015	China
NC_000962	1	4411532	5656766	4380522	99.2971	115.284	36.5	59.1	SRR671781	lineage2	lineage2.2.1	2012	China
NC_000962	1	4411532	3690119	4377183	99.2214	74.884	32.3	59.1	SRR671780	lineage2	lineage2.2.1	2012	China
NC_000962	1	4411532	3844212	4365483	98.9562	78.0437	32.4	59.1	SRR671779	lineage2	lineage2.2.1	2012	China	1632
NC_000962	1	4411532	3905479	4406358	99.8827	79.3121	32.4	59.2	SRR671778	lineage4	lineage4.4.2	2015	China
NC_000962	1	4411532	3902049	4379038	99.2634	79.2371	32.5	59	SRR671777	lineage2	lineage2.2.1	2015	China
NC_000962	1	4411532	3913334	4380188	99.2895	79.4673	32.4	59.1	SRR671776	lineage2	lineage2.2.1	2015	China
NC_000962	1	4411532	5395160	4401905	99.7818	109.78	33	59.3	SRR671774	lineage4	lineage4.5	2015	China	1791
NC_000962	1	4411532	5358083	4396145	99.6512	108.999	32.7	59.3	SRR671773	lineage4	lineage4.5	2015	China
NC_000962	1	4411532	5366975	4400757	99.7558	109.193	32.9	59.3	SRR671772	lineage4	lineage4.5	2015	China
NC_000962	1	4411532	5365201	4379585	99.2758	109.159	32.9	59.1	SRR671771	lineage2	lineage2.2.1	2012	China
NC_000962	1	4411532	5367058	4376648	99.2093	109.189	32.9	59.1	SRR671770	lineage2	lineage2.2.1	2015	China
NC_000962	1	4411532	5387222	4402159	99.7875	109.602	33	59.3	SRR671769	lineage4	lineage4.5	2015	China	1791
NC_000962	1	4411532	5371992	4404159	99.8329	109.293	33	59.3	SRR671768	lineage4	lineage4.5	2012	China
NC_000962	1	4411532	5377442	4384263	99.3819	109.395	32.9	59.3	SRR671767	lineage4	lineage4.5	2015	China
NC_000962	1	4411532	5387496	4397283	99.677	109.613	32.9	59.3	SRR671766	lineage4	lineage4.5	2012	China
NC_000962	1	4411532	5331872	4380337	99.2929	108.436	32.6	59.2	SRR671765	lineage2	lineage2.2.1	2015	China
NC_000962	1	4411532	5345400	4386692	99.4369	108.729	32.7	59.3	SRR671764	lineage4	lineage4.4.2	2015	China
NC_000962	1	4411532	5350226	4387700	99.4598	108.837	32.6	59.3	SRR671763	lineage4	lineage4.5	2015	China
NC_000962	1	4411532	5348446	4404957	99.851	108.792	32.6	59.4	SRR671762	lineage4	lineage4.4.2	2015	China
NC_000962	1	4411532	5342602	4375604	99.1856	108.664	32.6	59	SRR671761	lineage2	lineage2.2.1.1	2012	China
NC_000962	1	4411532	5356948	4395392	99.6341	108.962	32.7	59.3	SRR671760	lineage4	lineage4.4.2	2015	China
NC_000962	1	4411532	5312365	4375479	99.1828	108.048	32.6	59.1	SRR671759	lineage2	lineage2.2.1	2012	China
NC_000962	1	4411532	5149247	4359741	98.826	104.726	32.7	59	SRR671758	lineage2	lineage2.2.1.1	2012	China
NC_000962	1	4411532	5353272	4395231	99.6305	108.899	32.7	59.3	SRR671757	lineage4	lineage4.5	2015	China
NC_000962	1	4411532	5346397	4379597	99.2761	108.755	32.7	59	SRR671756	lineage2	lineage2.2.1	2015	China
NC_000962	1	4411532	5328686	4373233	99.1318	108.383	32.6	59.1	SRR671755	lineage2	lineage2.2.1	2012	China
NC_000962	1	4411532	5306731	4375565	99.1847	107.955	32.8	59.2	SRR671754	lineage2	lineage2.2.1	2012	China
NC_000962	1	4411532	5343997	4372031	99.1046	108.69	32.7	59.2	SRR671753	lineage2	lineage2.2.2	2012	China
NC_000962	1	4411532	5332879	4366615	98.9818	108.468	32.8	59.1	SRR671752	lineage2	lineage2.2.1	2012	China
NC_000962	1	4411532	5359801	4401993	99.7838	109.04	32.8	59.3	SRR671751	lineage4	lineage4.5	2012	China
NC_000962	1	4411532	5351416	4395920	99.6461	108.859	32.8	59.3	SRR671750	lineage4	lineage4.5	2015	China
NC_000962	1	4411532	5348351	4401051	99.7624	108.808	32.7	59.4	SRR671749	lineage4	lineage4.4.2	2012	China
NC_000962	1	4411532	5350235	4377891	99.2374	108.834	32.7	59.1	SRR671748	lineage2	lineage2.2.1	2015	China
NC_000962	1	4411532	4894491	4379560	99.2753	99.3141	30.9	59.2	SRR671747	lineage2	lineage2.2.1	2015	China
NC_000962	1	4411532	4969206	4375570	99.1848	100.82	30.8	59.2	SRR671746	lineage2	lineage2.2.1	2012	China	954
NC_000962	1	4411532	4947027	4373449	99.1367	100.367	30.8	59.1	SRR671745	lineage2	lineage2.2.1	2012	China
NC_000962	1	4411532	4953417	4379273	99.2688	100.493	30.8	59.1	SRR671744	lineage2	lineage2.2.1	2012	China
NC_000962	1	4411532	4935963	4376216	99.1995	100.137	30.8	59.1	SRR671743	lineage2	lineage2.2.1	2012	China	1848
NC_000962	1	4411532	4944456	4375668	99.187	100.31	30.8	59.1	SRR671742	lineage2	lineage2.2.1	2012	China	979
NC_000962	1	4411532	4961456	4400143	99.7418	100.659	30.8	59.2	SRR671741	lineage3	lineage3	2015	China
NC_000962	1	4411532	5044707	4384179	99.38	102.396	31.1	59.3	SRR671740	lineage4	lineage4.4.2	2015	China
NC_000962	1	4411532	5035925	4374206	99.1539	102.208	31.1	59.1	SRR671739	lineage2	lineage2.2.1	2012	China	1131
NC_000962	1	4411532	4958649	4374412	99.1586	100.604	30.8	59.2	SRR671738	lineage2	lineage2.2.1	2015	China	954
NC_000962	1	4411532	5012428	4377830	99.236	101.712	30.9	59.2	SRR671737	lineage2	lineage2.2.1	2012	China
NC_000962	1	4411532	5018328	4379306	99.2695	101.84	31.1	59.1	SRR671736	lineage2	lineage2.2.1	2012	China
NC_000962	1	4411532	5043138	4378481	99.2508	102.366	31.1	59.1	SRR671735	lineage2	lineage2.2.1	2012	China	1848
NC_000962	1	4411532	5053146	4374112	99.1518	102.573	31.2	59.1	SRR671734	lineage2	lineage2.2.1	2012	China	1131
NC_000962	1	4411532	5062808	4378326	99.2473	102.78	31.2	59.1	SRR671733	lineage2	lineage2.2.1	2012	China
NC_000962	1	4411532	5058193	4374670	99.1644	102.696	31.3	59	SRR671732	lineage2	lineage2.2.1	2012	China
NC_000962	1	4411532	5040387	4372957	99.1256	102.311	31.2	59	SRR671731	lineage2	lineage2.2.1	2012	China	979
NC_000962	1	4411532	5035454	4379624	99.2767	102.207	31.1	59.1	SRR671730	lineage2	lineage2.2.1	2015	China
NC_000962	1	4411532	5070256	4376225	99.1997	102.931	31.3	59.1	SRR671729	lineage2	lineage2.2.1	2015	China
NC_000962	1	4411532	5039420	4379579	99.2757	102.282	31.2	59.1	SRR671728	lineage2	lineage2.2.1	2015	China
NC_000962	1	4411532	5036549	4385188	99.4028	102.22	31.1	59.2	SRR671727	lineage2	lineage2.2.1	2012	China
NC_000962	1	4411532	5627725	4350283	98.6116	114.632	34.6	59.1	SRR671726	lineage2	lineage2.2.1	2012	China
NC_000962	1	4411532	5642472	4402859	99.8034	114.939	34.5	59.3	SRR671725	lineage4	lineage4.4.2	2012	China
NC_000962	1	4411532	5486664	4377702	99.2331	111.621	33.4	59	SRR671724	lineage2	lineage2.2.1	2012	China
NC_000962	1	4411532	5556688	4378314	99.247	113.117	33	59.1	SRR671723	lineage2	lineage2.2.1	2015	China
NC_000962	1	4411532	5414319	4372723	99.1203	110.112	33.2	59.1	SRR671722	lineage2	lineage2.2.1	2012	China
NC_000962	1	4411532	5406550	4375569	99.1848	109.941	33.2	59.1	SRR671721	lineage2	lineage2.2.1	2012	China
NC_000962	1	4411532	5430328	4378167	99.2437	110.449	33.2	59.1	SRR671720	lineage2	lineage2.2.1	2012	China
NC_000962	1	4411532	5519047	4377330	99.2247	112.296	33	59.2	SRR671719	lineage2	lineage2.2.1	2012	China
Chromosome	1	4411532	5856716	4397951	99.6921	161.257	36.9	59.3	SRR6398148	lineage4	lineage4.3.2	2012	Canada	36
Chromosome	1	4411532	5421308	4398857	99.7127	148.629	36.8	59.1	SRR6398147	lineage4	lineage4.1.2.1	2013	Canada	784
Chromosome	1	4411532	4449874	4398050	99.6944	122.628	36.9	59.3	SRR6398146	lineage4	lineage4.7	2013	Canada	1226
Chromosome	1	4411532	5389918	4397500	99.6819	148.55	36.9	59.3	SRR6398145	lineage4	lineage4.1.1.2	2013	Canada	108
Chromosome	1	4411532	5789030	4385614	99.4125	160.017	37	59	SRR6398144	lineage2	lineage2.2.1	2013	Canada	1494
Chromosome	1	4411532	5863755	4394238	99.608	160.216	36.6	59.2	SRR6398143	lineage4	lineage4.1.2.1	2013	Canada	1539
Chromosome	1	4411532	4378576	4397229	99.6758	121.564	37.3	58.5	SRR6398142	lineage3	lineage3	2013	Canada	117
Chromosome	1	4411532	4477173	4393878	99.5998	124.908	37.3	58.8	SRR6398141	lineage3	lineage3	2013	Canada	117
Chromosome	1	4411532	4769154	4398367	99.7016	131.533	36.9	59.3	SRR6398140	lineage4	lineage4.4.1.1	2013	Canada	259
Chromosome	1	4411532	4606046	4398256	99.6991	125.728	36.7	59.3	SRR6398139	lineage4	lineage4.4.1.2	2013	Canada	389
Chromosome	1	4411532	5519115	4404245	99.8348	151.361	36.8	59.1	SRR6398138	lineage4	lineage4.1.2.1	2013	Canada	784
Chromosome	1	4411532	6271930	4383959	99.375	172.305	36.8	59.3	SRR6398137	lineage2	lineage2.2.2	2011	Canada	1437
Chromosome	1	4411532	6241052	4395182	99.6294	171.788	36.9	59.2	SRR6398136	lineage4	lineage4.1.2.1	2011	Canada	176
Chromosome	1	4411532	4821703	4401650	99.776	132.96	36.9	59.2	SRR6398135	lineage4	lineage4.2.1.1	2011	Canada	661
Chromosome	1	4411532	5618009	4393324	99.5873	152.27	36.5	59.3	SRR6398134	lineage4	lineage4.1.1.1	2014	Canada	120
Chromosome	1	4411532	5147354	4405977	99.8741	141.356	36.8	59.2	SRR6398133	lineage4	lineage4.2.1.1	2011	Canada	799
Chromosome	1	4411532	5579086	4387509	99.4554	154.059	36.9	59.2	SRR6398132	lineage2	lineage2.2.2	2011	Canada
Chromosome	1	4411532	4834381	4406264	99.8806	132.563	36.8	58.8	SRR6398131	lineage1	lineage1.2.1.2.1	2011	Canada	1592
Chromosome	1	4411532	5076396	4398560	99.706	138.962	36.8	59	SRR6398130	lineage4	lineage4.3.3	2011	Canada	1128
Chromosome	1	4411532	8964028	4398952	99.7148	244.632	36.7	59.1	SRR6398128	lineage2	lineage2.2.1	2011	Canada
Chromosome	1	4411532	6094104	4397416	99.68	165.789	36.5	58.9	SRR6398127	lineage4	lineage4.1.2.1	2014	Canada	176
Chromosome	1	4411532	5757520	4404356	99.8373	156.044	36.6	58.8	SRR6398126	lineage3	lineage3	2014	Canada	1815
Chromosome	1	4411532	6426547	4384946	99.3974	175.99	36.8	58.6	SRR6398125	lineage4	lineage4.4.1.2	2014	Canada	393
Chromosome	1	4411532	4634923	4395260	99.6311	127.926	36.9	59.3	SRR6398124	lineage4	lineage4.1.1.1	2013	Canada	120
Chromosome	1	4411532	4042708	4391079	99.5364	113.024	37.3	59.4	SRR6398123	lineage4	lineage4.1.1.1	2013	Canada	120
Chromosome	1	4411532	5684337	4406369	99.883	155.28	36.9	58.6	SRR6398122	lineage4	lineage4.1.2.1	2014	Canada	134
Chromosome	1	4411532	4648931	4399957	99.7376	125.959	36.9	58.4	SRR6398121	lineage3	lineage3	2014	Canada	440
Chromosome	1	4411532	5858482	4400442	99.7486	160.965	36.8	59.2	SRR6398120	lineage4	lineage4.1.2.1	2013	Canada	1539
Chromosome	1	4411532	5537827	4409115	99.9452	151.822	36.8	59.1	SRR6398119	lineage4	lineage4.2.1.1	2013	Canada
Chromosome	1	4411532	6524522	4382940	99.3519	180.072	36.9	59	SRR6398118	lineage2	lineage2.2.1	2013	Canada	1575
Chromosome	1	4411532	6491482	4383669	99.3684	177.151	36.6	59.1	SRR6398116	lineage2	lineage2.2.1	2013	Canada	208
Chromosome	1	4411532	5857916	4407507	99.9088	159.875	36.6	59.2	SRR6398115	lineage4	lineage4.2.1.1	2013	Canada	191
Chromosome	1	4411532	5126590	4390694	99.5276	141.611	36.9	59.4	SRR6398114	lineage4	lineage4.1.1.1	2013	Canada	120
Chromosome	1	4411532	5701016	4383022	99.3537	156.77	36.8	59	SRR6398113	lineage2	lineage2.2.1	2013	Canada	1575
Chromosome	1	4411532	5169837	4401109	99.7637	142.09	36.8	59.2	SRR6398112	lineage4	lineage4.4.1.1	2011	Canada	675
Chromosome	1	4411532	5414757	4392519	99.569	148.732	36.8	59.4	SRR6398111	lineage4	lineage4.4.1.2	2011	Canada	534
Chromosome	1	4411532	4346828	4399933	99.7371	120.36	37.1	59.4	SRR6398110	lineage4	lineage4.1.1.1	2011	Canada	120
Chromosome	1	4411532	5094673	4375016	99.1723	136.559	36.4	59.2	SRR6398109	lineage2	lineage2.2.1.1	2011	Canada	1585
Chromosome	1	4411532	5988551	4396775	99.6655	163.244	36.6	59.1	SRR6398108	lineage4	lineage4.1.2.1	2011	Canada	261
Chromosome	1	4411532	4811966	4403035	99.8074	129.725	36.5	59.1	SRR6398107	lineage3	lineage3	2011	Canada
Chromosome	1	4411532	5575679	4383089	99.3553	152.998	36.8	59.2	SRR6398106	lineage2	lineage2.2.1.1	2011	Canada	1585
Chromosome	1	4411532	5205852	4392651	99.572	144.395	37.1	59.3	SRR6398105	lineage4	lineage4.1.1.1	2011	Canada	120
Chromosome	1	4411532	5854738	4383858	99.3727	158.347	36.5	58.9	SRR6398104	lineage4	lineage4.4.1.2	2014	Canada	534
Chromosome	1	4411532	3972757	4396864	99.6675	110.127	37.1	59.3	SRR6398103	lineage4	lineage4.1.1.1	2011	Canada	120
Chromosome	1	4411532	5494929	4397643	99.6852	151.654	36.9	59.3	SRR6398102	lineage4	lineage4.1.1.1	2011	Canada	120
Chromosome	1	4411532	3324704	4400613	99.7525	90.6528	36.7	59.4	SRR6398101	lineage4	lineage4.1.1	2011	Canada	245
Chromosome	1	4411532	6041607	4406617	99.8886	166.593	36.9	59.3	SRR6398100	lineage4	lineage4.2.1.1	2011	Canada	212
Chromosome	1	4411532	5781679	4396917	99.6687	158.341	36.9	58.8	SRR6398099	lineage4	lineage4.1.2.1	2014	Canada	176
Chromosome	1	4411532	5743978	4389231	99.4945	157.904	36.8	59.3	SRR6398098	lineage4	lineage4.4.1.2	2011	Canada	389
Chromosome	1	4411532	5698334	4408043	99.9209	155.549	36.6	59.2	SRR6398097	lineage4	lineage4.2.1.1	2011	Canada	78
Chromosome	1	4411532	6437227	4387971	99.4659	176.038	36.6	59.2	SRR6398096	lineage4	lineage4.4.1.1	2011	Canada	1573
Chromosome	1	4411532	3839171	4363650	98.9146	107.334	37.3	59.2	SRR6398095	lineage4	lineage4.3.4.2	2011	Canada	1652
Chromosome	1	4411532	6511178	4405471	99.8626	178.938	36.9	59.2	SRR6398094	lineage4	lineage4.1.2.1	2011	Canada	176
Chromosome	1	4411532	4046803	4398006	99.6934	110.156	36.6	59.2	SRR6398093	lineage4	lineage4.4.1.1	2011	Canada	1573
Chromosome	1	4411532	6177376	4385606	99.4123	168.836	36.7	59.1	SRR6398091	lineage2	lineage2.2.1	2011	Canada
Chromosome	1	4411532	6634622	4403233	99.8119	181.27	36.9	58.7	SRR6398090	lineage4	lineage4.1.2.1	2013	Canada	504
Chromosome	1	4411532	5685282	4408628	99.9342	153.354	36.8	58.5	SRR6398089	lineage4	lineage4.2.1.1	2013	Canada	78
Chromosome	1	4411532	7179966	4395500	99.6366	195.33	36.6	59.3	SRR6398088	lineage4	lineage4.1.1	2013	Canada	1103
Chromosome	1	4411532	7084748	4409948	99.9641	191.129	36.7	58	SRR6398087	lineage4	lineage4.2.1.1	2013	Canada	461
Chromosome	1	4411532	5758439	4401766	99.7786	158.025	36.8	59.2	SRR6398086	lineage4	lineage4.1.2.1	2013	Canada	103
Chromosome	1	4411532	5809869	4393877	99.5998	160.174	36.9	59	SRR6398085	lineage3	lineage3	2013	Canada	314
Chromosome	1	4411532	5862392	4398664	99.7083	156.644	36.6	58.6	SRR6398083	lineage3	lineage3	2013	Canada	314
Chromosome	1	4411532	5269386	4397566	99.6834	140.903	36.6	58.2	SRR6398082	lineage3	lineage3	2013	Canada	1815
Chromosome	1	4411532	5578205	4399809	99.7343	152.124	36.8	58.7	SRR6398081	lineage4	lineage4.4.1.1	2013	Canada	829
Chromosome	1	4411532	5867925	4394680	99.618	159.303	36.8	58.8	SRR6398080	lineage4	lineage4.4.1.2	2014	Canada	506
Chromosome	1	4411532	5291565	4387735	99.4606	140.945	36.5	59.1	SRR6398079	lineage4	lineage4.4.2	2014	Canada
Chromosome	1	4411532	5781458	4394630	99.6169	157.816	36.8	58.9	SRR6398077	lineage4	lineage4.1.2.1	2014	Canada
Chromosome	1	4411532	5082363	4393425	99.5896	138.536	36.7	58.8	SRR6398076	lineage2	lineage2.2.1	2014	Canada	672
Chromosome	1	4411532	5398527	4400801	99.7568	143.787	36.5	58.8	SRR6398075	lineage4	lineage4.8	2014	Canada	1863
Chromosome	1	4411532	5009938	4404420	99.8388	133.764	36.6	58.5	SRR6398074	lineage4	lineage4.1.2	2014	Canada	1849
Chromosome	1	4411532	4866649	4399918	99.7367	131.238	36.5	58.7	SRR6398073	lineage4	lineage4.1.2.1	2014	Canada	103
Chromosome	1	4411532	4956452	4391423	99.5442	136.582	36.8	59.2	SRR6398072	lineage4	lineage4.1.2.1	2014	Canada	1388
Chromosome	1	4411532	5519421	4391931	99.5557	150.707	36.9	59.1	SRR6398071	lineage4	lineage4.1.1.1	2014	Canada	156
Chromosome	1	4411532	6031771	4408265	99.9259	165.71	36.9	59.3	SRR6398070	lineage4	lineage4.2.1.1	2011	Canada	191
Chromosome	1	4411532	5427537	4407685	99.9128	148.993	36.8	59.3	SRR6398069	lineage4	lineage4.2.1.1	2011	Canada	78
Chromosome	1	4411532	5251616	4406641	99.8891	144.071	36.8	59.1	SRR6398068	lineage4	lineage4.2.1.1	2011	Canada	461
Chromosome	1	4411532	5569564	4374421	99.1588	152.989	36.9	59.1	SRR6398067	lineage2	lineage2.2.1	2011	Canada	271
Chromosome	1	4411532	6088811	4373953	99.1482	167.838	36.9	59.1	SRR6398066	lineage2	lineage2.2.1	2011	Canada	271
Chromosome	1	4411532	3828157	4378545	99.2523	105.418	36.9	59	SRR6398065	lineage4	lineage4.3.4.2	2011	Canada	1652
Chromosome	1	4411532	4890907	4401681	99.7767	134.764	36.8	59.3	SRR6398064	lineage4	lineage4.1.1.1	2011	Canada	120
Chromosome	1	4411532	4776825	4401034	99.762	130.16	36.9	58.4	SRR6398063	lineage4	lineage4.1.2	2011	Canada	1849
Chromosome	1	4411532	5877375	4386952	99.4428	161.461	36.8	59.3	SRR6398062	lineage4	lineage4.4.1.2	2011	Canada	534
Chromosome	1	4411532	4275049	4402726	99.8004	117.907	36.9	59.2	SRR6398061	lineage3	lineage3	2011	Canada	693
Chromosome	1	4411532	5572666	4397079	99.6724	152.616	36.9	58.8	SRR6398060	lineage4	lineage4.1.2.1	2013	Canada
Chromosome	1	4411532	5525706	4404982	99.8515	151.02	36.8	59.1	SRR6398059	lineage4	lineage4.1.1.2	2013	Canada	179
Chromosome	1	4411532	5568960	4406513	99.8862	148.888	36.5	59	SRR6398057	lineage4	lineage4.2.1.1	2013	Canada	171
Chromosome	1	4411532	6273465	4407268	99.9033	168.484	36.6	58	SRR6398056	lineage3	lineage3	2014	Canada	1278
Chromosome	1	4411532	5794876	4399611	99.7298	157.224	36.6	59.1	SRR6398055	lineage4	lineage4.1.1.1	2013	Canada	156
Chromosome	1	4411532	6583867	4408844	99.9391	178.537	36.5	59	SRR6398054	lineage4	lineage4.2.1.1	2013	Canada	212
Chromosome	1	4411532	5448759	4407829	99.9161	147.685	36.8	58.7	SRR6398053	lineage4	lineage4.2.1.1	2013	Canada	78
Chromosome	1	4411532	5857067	4397117	99.6732	157.802	36.5	58.5	SRR6398052	lineage4	lineage4.1.2.1	2014	Canada	134
Chromosome	1	4411532	5347800	4399973	99.738	142.283	36.5	58.6	SRR6398051	lineage4	lineage4.1.2.1	2014	Canada	1388
Chromosome	1	4411532	4640627	4378813	99.2583	127.043	36.8	58.9	SRR6398050	lineage2	lineage2.2.1	2014	Canada
Chromosome	1	4411532	4583968	4404090	99.8313	126.481	37	59.3	SRR6398049	lineage4	lineage4.2.2	2014	Canada	1705
Chromosome	1	4411532	5560803	4403097	99.8088	151.66	36.9	59.1	SRR6398048	lineage4	lineage4.1.1.1	2014	Canada	120
Chromosome	1	4411532	5539465	4403368	99.8149	150.729	36.8	58.6	SRR6398047	lineage1	lineage1.2.1.2.1	2014	Canada	820
Chromosome	1	4411532	6255153	4401796	99.7793	169.488	36.5	58.8	SRR6398046	lineage1	lineage1.2.1.2.1	2014	Canada	820
Chromosome	1	4411532	6035783	4398159	99.6969	165.032	36.8	59	SRR6398045	lineage4	lineage4.1.2.1	2014	Canada	103
Chromosome	1	4411532	6848828	4391037	99.5354	186.025	36.5	59.2	SRR6398044	lineage4	lineage4.1.1.1	2014	Canada	120
Chromosome	1	4411532	5731436	4402879	99.8039	153.418	36.5	59.2	SRR6398043	lineage4	lineage4.8	2014	Canada	1481
Chromosome	1	4411532	7426588	4401054	99.7625	202.436	36.6	59.1	SRR6398042	lineage1	lineage1.2.1.2.1	2014	Canada
Chromosome	1	4411532	5896818	4395294	99.6319	161.701	36.8	59	SRR6398041	lineage2	lineage2.2.1	2014	Canada	672
Chromosome	1	4411532	5933359	4399310	99.723	164.148	37	59.3	SRR6398040	lineage4	lineage4.1.2.1	2012	Canada	44
Chromosome	1	4411532	6082761	4402707	99.8	165.865	36.6	59.1	SRR6398039	lineage4	lineage4.8	2012	Canada	1340
Chromosome	1	4411532	5949911	4401549	99.7737	163.28	36.8	59.2	SRR6398038	lineage4	lineage4.4.1.1	2012	Canada	259
Chromosome	1	4411532	5125863	4387337	99.4516	141.32	36.9	59.1	SRR6398037	lineage4	lineage4.3.3	2012	Canada	539
Chromosome	1	4411532	2446657	4382803	99.3488	66.5897	36.6	59.3	SRR6398036	lineage4	lineage4.4.1.2	2012	Canada	582
Chromosome	1	4411532	6990347	4391984	99.5569	192.99	36.9	59.2	SRR6398035	lineage4	lineage4.3.3	2012	Canada	442
Chromosome	1	4411532	5234694	4390692	99.5276	146.559	37.3	59.4	SRR6398033	lineage4	lineage4.1.1.1	2012	Canada	120
Chromosome	1	4411532	4414325	4392252	99.563	123.556	37.3	59.4	SRR6398032	lineage4	lineage4.1.1.1	2012	Canada	120
Chromosome	1	4411532	5161441	4407203	99.9019	141.62	36.8	59.2	SRR6398031	lineage4	lineage4.2.1.1	2012	Canada	461
Chromosome	1	4411532	5993216	4406851	99.8939	163.348	36.6	59.2	SRR6398030	lineage4	lineage4.2.1.1	2011	Canada	78
Chromosome	1	4411532	3984024	4393140	99.5831	110.998	37.2	59.3	SRR6398029	lineage4	lineage4.1.1.1	2011	Canada	120
Chromosome	1	4411532	5706539	4369159	99.0395	155.393	36.6	59	SRR6398028	lineage2	lineage2.2.1	2011	Canada	271
Chromosome	1	4411532	5315321	4393361	99.5881	145.67	36.8	59.1	SRR6398027	lineage4	lineage4.1.2.1	2011	Canada	261
Chromosome	1	4411532	6409085	4407247	99.9029	174.564	36.6	59.1	SRR6398026	lineage4	lineage4.2.1.1	2011	Canada	78
Chromosome	1	4411532	6572173	4402220	99.7889	181.049	36.9	59.4	SRR6398025	lineage4	lineage4.1.1.1	2011	Canada	120
Chromosome	1	4411532	6586461	4393219	99.5849	179.512	36.6	59.1	SRR6398024	lineage4	lineage4.1.2.1	2011	Canada	261
Chromosome	1	4411532	2494436	4393730	99.5965	67.8393	36.6	59.2	SRR6398023	lineage4	lineage4.4.1.2	2011	Canada	1464
Chromosome	1	4411532	5242941	4393682	99.5954	143.959	36.8	59.1	SRR6398022	lineage4	lineage4.1.2.1	2011	Canada	103
Chromosome	1	4411532	6211966	4393301	99.5867	169.581	36.6	59.1	SRR6398021	lineage4	lineage4.4.1.2	2011	Canada	534
Chromosome	1	4411532	5619651	4394920	99.6234	155.033	36.9	59.1	SRR6398020	lineage2	lineage2.2.1	2012	Canada	1419
Chromosome	1	4411532	4082611	4392152	99.5607	114.071	37.3	59.2	SRR6398019	lineage4	lineage4.1.2	2012	Canada	1564
Chromosome	1	4411532	6137470	4384909	99.3965	167.626	36.7	59.1	SRR6398018	lineage2	lineage2.2.1	2012	Canada	1120
Chromosome	1	4411532	5574814	4391029	99.5352	153.879	36.9	59.2	SRR6398017	lineage2	lineage2.2.1	2012	Canada	82
Chromosome	1	4411532	11133247	4394764	99.6199	304.653	36.7	59.3	SRR6398016	lineage4	lineage4.4.1.1	2012	Canada	1532
Chromosome	1	4411532	5624351	4393142	99.5831	155.188	36.9	59.4	SRR6398015	lineage4	lineage4.4.1.2	2012	Canada	389
Chromosome	1	4411532	5842014	4391106	99.537	160.95	36.9	59.3	SRR6398014	lineage4	lineage4.4.1.2	2012	Canada
Chromosome	1	4411532	4368965	4390938	99.5332	122.262	37.4	59.2	SRR6398013	lineage4	lineage4.1.2	2012	Canada	1564
Chromosome	1	4411532	4152791	4387857	99.4633	116.067	37.3	59.2	SRR6398012	lineage2	lineage2.2.1	2012	Canada	1071
Chromosome	1	4411532	6021269	4388598	99.4801	165.491	36.9	59.2	SRR6398011	lineage2	lineage2.2.1	2012	Canada
Chromosome	1	4411532	4807798	4408010	99.9202	132.654	36.9	59.3	SRR6398010	lineage4	lineage4.2.1	2012	Canada	1378
Chromosome	1	4411532	6441821	4382472	99.3413	177.666	36.9	59.4	SRR6398009	lineage4	lineage4.4.1.2	2012	Canada	389
Chromosome	1	4411532	7923622	4392838	99.5762	216.074	36.7	59.2	SRR6398008	lineage4	lineage4.1.2.1	2012	Canada	4
Chromosome	1	4411532	6211698	4401585	99.7745	171.357	36.9	59.2	SRR6398007	lineage4	lineage4.1.2.1	2012	Canada	4
Chromosome	1	4411532	6330915	4396047	99.649	174.991	37	59.3	SRR6398006	lineage4	lineage4.1.1.2	2012	Canada	108
Chromosome	1	4411532	6113305	4405373	99.8604	168.089	36.9	59	SRR6398005	lineage1	lineage1.2.1.2.1	2012	Canada	1619
Chromosome	1	4411532	4583789	4379805	99.2808	128.19	37.3	59.2	SRR6398004	lineage2	lineage2.2.2	2012	Canada	1437
Chromosome	1	4411532	4368415	4409784	99.9604	122.01	37.3	59.2	SRR6398003	lineage4	lineage4.9	2012	Canada
Chromosome	1	4411532	5497607	4400720	99.7549	148.713	36.5	58.3	SRR6398002	lineage1	lineage1.2.1.2.1	2014	Canada	91
Chromosome	1	4411532	5014703	4392532	99.5693	135.538	36.5	59.1	SRR6398001	lineage4	lineage4.1.1.1	2014	Canada	120
Chromosome	1	4411532	5178905	4407921	99.9181	140.838	36.5	59.2	SRR6398000	lineage4	lineage4.2.1.1	2014	Canada	1209
Chromosome	1	4411532	6703332	4407776	99.9149	181.243	36.5	58.4	SRR6397999	lineage1	lineage1.2.1.2.1	2014	Canada	91
Chromosome	1	4411532	5860372	4405333	99.8595	160.158	36.6	59.4	SRR6397998	lineage4	lineage4.1.1.1	2012	Canada	120
Chromosome	1	4411532	5017809	4400132	99.7416	136.712	36.6	59.3	SRR6397997	lineage4	lineage4.1.2.1	2012	Canada	4
Chromosome	1	4411532	5885513	4397259	99.6765	160.476	36.5	59.4	SRR6397996	lineage4	lineage4.1.1.1	2011	Canada	120
Chromosome	1	4411532	6371737	4407185	99.9015	175.092	36.8	59.3	SRR6397995	lineage4	lineage4.2.1.1	2012	Canada	78
Chromosome	1	4411532	4772896	4388169	99.4704	130.837	36.7	59.3	SRR6397994	lineage4	lineage4.4.1.2	2012	Canada	399
Chromosome	1	4411532	4832666	4391242	99.5401	135.272	37.3	59.4	SRR6397993	lineage4	lineage4.1.1.1	2012	Canada	120
Chromosome	1	4411532	5860113	4387895	99.4642	160.918	36.8	59.3	SRR6397992	lineage4	lineage4.4.1.2	2012	Canada	582
Chromosome	1	4411532	5694771	4390947	99.5334	155.146	36.6	59	SRR6397991	lineage2	lineage2.2.1	2012	Canada	1494
Chromosome	1	4411532	5663972	4394709	99.6187	155.514	36.8	59.3	SRR6397990	lineage4	lineage4.1.2.1	2014	Canada	176
Chromosome	1	4411532	17782703	4364171	98.9264	487.545	36.8	59.2	SRR6397989	lineage2	lineage2.2.1	2014	Canada
Chromosome	1	4411532	5357376	4410520	99.9771	147.092	36.8	59.2	SRR6397988	lineage4	lineage4.9	2014	Canada	1174
Chromosome	1	4411532	5266711	4403657	99.8215	146.037	37.3	58.7	SRR6397987	lineage1	lineage1.2.1.2.1	2014	Canada
Chromosome	1	4411532	6563773	4392099	99.5595	179.5	36.9	58.9	SRR6397986	lineage4	lineage4.1.2.1	2014	Canada	525
Chromosome	1	4411532	5258713	4409014	99.9429	144.243	36.8	59.2	SRR6397985	lineage4	lineage4.2.1.1	2014	Canada	78
Chromosome	1	4411532	4631892	4392529	99.5692	126.313	37	59	SRR6397984	lineage4	lineage4.1.1.1	2014	Canada	120
Chromosome	1	4411532	5356850	4388770	99.484	147.026	36.8	59.3	SRR6397983	lineage4	lineage4.4.1.2	2014	Canada	389
Chromosome	1	4411532	8160821	4399516	99.7276	222.293	36.6	58.8	SRR6397982	lineage1	lineage1.2.1.2.1	2014	Canada	1915
Chromosome	1	4411532	6073453	4409079	99.9444	164.396	36.5	58.2	SRR6397981	lineage1	lineage1.2.1.2.1	2014	Canada
Chromosome	1	4411532	4769755	4391612	99.5485	133.334	37.3	59.3	SRR6397980	lineage4	lineage4.1.1.1	2012	Canada	120
Chromosome	1	4411532	5890774	4399535	99.7281	162.631	36.9	59.2	SRR6397978	lineage4	lineage4.3.3	2012	Canada	442
Chromosome	1	4411532	5744466	4382262	99.3365	158.305	36.9	59.3	SRR6397977	lineage4	lineage4.4.1.2	2012	Canada	389
Chromosome	1	4411532	5371583	4403513	99.8182	147.594	36.8	59.2	SRR6397976	lineage4	lineage4.4.1.1	2011	Canada	829
Chromosome	1	4411532	5544702	4392831	99.5761	152.392	36.9	59.3	SRR6397975	lineage4	lineage4.1.2.1	2012	Canada	4
Chromosome	1	4411532	3546935	4399271	99.7221	96.5364	36.6	59.2	SRR6397973	lineage4	lineage4.3.3	2012	Canada
Chromosome	1	4411532	5600869	4400736	99.7553	155.152	37	59.4	SRR6397972	lineage4	lineage4.1.1.2	2012	Canada
Chromosome	1	4411532	6125211	4396798	99.666	168.635	36.9	59.2	SRR6397971	lineage4	lineage4.4.1.2	2012	Canada	393
Chromosome	1	4411532	9152874	4388165	99.4703	249.68	36.7	59.3	SRR6397970	lineage4	lineage4.4.1.2	2012	Canada	582
Chromosome	1	4411532	4608074	4398117	99.6959	126.298	36.8	59.3	SRR6397969	lineage4	lineage4.1.1.2	2012	Canada	108
Chromosome	1	4411532	5829226	4399284	99.7224	161.024	36.9	59.2	SRR6397968	lineage4	lineage4.1.2.1	2012	Canada	4
Chromosome	1	4411532	4006500	4385908	99.4192	112.16	37.3	59.4	SRR6397967	lineage4	lineage4.1.1.1	2012	Canada
Chromosome	1	4411532	5080525	4392930	99.5783	140.081	36.9	59.2	SRR6397966	lineage4	lineage4.1.2.1	2012	Canada	261
Chromosome	1	4411532	5409147	4405975	99.874	149.233	36.9	59.2	SRR6397964	lineage4	lineage4.1.2.1	2012	Canada	176
Chromosome	1	4411532	5345546	4383656	99.3681	147.501	36.9	59.3	SRR6397963	lineage4	lineage4.4.1.2	2012	Canada	389
Chromosome	1	4411532	8433056	4398510	99.7048	229.61	36.6	59.1	SRR6397962	lineage2	lineage2.2.1.2	2012	Canada
Chromosome	1	4411532	4413991	4374599	99.1628	123.35	37.3	58.9	SRR6397961	lineage2	lineage2.2.1	2012	Canada	1664
Chromosome	1	4411532	6193100	4388700	99.4824	170.335	36.9	59.3	SRR6397960	lineage4	lineage4.4.1.2	2012	Canada	582
Chromosome	1	4411532	5055268	4396598	99.6615	138.643	36.8	59.3	SRR6397959	lineage4	lineage4.4.1.2	2012	Canada	582
Chromosome	1	4411532	5038062	4392893	99.5775	138.286	36.8	59.3	SRR6397958	lineage4	lineage4.1.2.1	2012	Canada	525
Chromosome	1	4411532	6574363	4400050	99.7397	178.704	36.5	58.7	SRR6397957	lineage1	lineage1.2.1.2.1	2014	Canada
Chromosome	1	4411532	5265330	4382329	99.338	143.397	36.8	58.5	SRR6397956	lineage4	lineage4.4.1.2	2014	Canada	393
Chromosome	1	4411532	5373089	4388661	99.4816	144.113	36.6	59	SRR6397954	lineage2	lineage2.2.1	2014	Canada	581
Chromosome	1	4411532	4987783	4404257	99.8351	136.71	36.8	59.1	SRR6397953	lineage3	lineage3	2014	Canada	768
Chromosome	1	4411532	5567395	4405649	99.8666	154.403	37	59.2	SRR6397952	lineage4	lineage4.8	2014	Canada
Chromosome	1	4411532	5631940	4408772	99.9374	150.654	36.5	59.1	SRR6397951	lineage4	lineage4.8	2014	Canada	1481
Chromosome	1	4411532	5786323	4399217	99.7208	156.592	36.4	58.8	SRR6397950	lineage4	lineage4.4.1.1	2014	Canada	111
Chromosome	1	4411532	6733504	4392066	99.5587	184.276	36.9	58.5	SRR6397949	lineage1	lineage1.2.1.2	2014	Canada
Chromosome	1	4411532	6731701	4402564	99.7967	183.958	36.7	59.4	SRR6397948	lineage4	lineage4.1.1.2	2014	Canada	108
Chromosome	1	4411532	5097833	4379690	99.2782	141.082	37	59.1	SRR6397947	lineage2	lineage2.2.1	2014	Canada
Chromosome	1	4411532	6412748	4390894	99.5322	177.186	36.9	59.1	SRR6397946	lineage2	lineage2.2.1	2014	Canada	581
Chromosome	1	4411532	5588960	4368344	99.021	152.4	36.8	59	SRR6397945	lineage4	lineage4.3.4.2	2011	Canada	1139
Chromosome	1	4411532	5480785	4407210	99.902	150.935	36.9	59.3	SRR6397943	lineage4	lineage4.2.1.1	2011	Canada	191
Chromosome	1	4411532	5775827	4380403	99.2944	158.642	36.8	59.2	SRR6397942	lineage2	lineage2.2.1	2011	Canada	1839
Chromosome	1	4411532	4365885	4396803	99.6661	117.795	37	58.3	SRR6397941	lineage4	lineage4.4.1.1	2011	Canada
Chromosome	1	4411532	5779088	4394029	99.6032	158.626	36.8	59.2	SRR6397940	lineage4	lineage4.4.1.2	2011	Canada	1520
Chromosome	1	4411532	4354315	4399711	99.732	119.444	37	58.6	SRR6397939	lineage3	lineage3	2011	Canada
Chromosome	1	4411532	5694454	4405314	99.8591	154.781	36.6	59	SRR6397938	lineage4	lineage4.2.1.1	2011	Canada
Chromosome	1	4411532	5318839	4402258	99.7898	144.249	36.5	58.9	SRR6397937	lineage4	lineage4.1.2.1	2011	Canada	784
Chromosome	1	4411532	3724464	4383608	99.367	103.707	37.2	58.8	SRR6397936	lineage1	lineage1.2.1.2	2011	Canada
Chromosome	1	4411532	14613659	4386174	99.4252	399.276	36.7	59.3	SRR6397935	lineage4	lineage4.4.1.2	2012	Canada	389
Chromosome	1	4411532	3992712	4398412	99.7026	111.763	37.4	59.2	SRR6397934	lineage4	lineage4.8	2012	Canada	1863
Chromosome	1	4411532	6324217	4411003	99.988	174.872	37	59.2	SRR6397933	lineage4	lineage4.9	2012	Canada	1174
Chromosome	1	4411532	5850091	4398591	99.7067	160.499	36.8	59.3	SRR6397932	lineage4	lineage4.4.1.2	2012	Canada	1520
Chromosome	1	4411532	7292463	4408478	99.9308	198.134	36.7	59	SRR6397931	lineage4	lineage4.2.1.1	2012	Canada	78
Chromosome	1	4411532	6196123	4370138	99.0617	169.957	36.8	59.2	SRR6397930	lineage4	lineage4.3.4.2	2012	Canada	1139
Chromosome	1	4411532	5316031	4403958	99.8283	147.257	37	59.3	SRR6397929	lineage1	lineage1.1.2	2012	Canada	1457
Chromosome	1	4411532	5357106	4396776	99.6655	148.137	37	59.3	SRR6397928	lineage4	lineage4.1.1.1	2012	Canada	120
Chromosome	1	4411532	6297393	4362663	98.8922	174.306	37	59.1	SRR6397927	lineage4	lineage4.3.4.2	2013	Canada	1139
Chromosome	1	4411532	5811877	4410557	99.9779	158.448	36.6	59.2	SRR6397926	lineage4	lineage4.9	2013	Canada	1174
Chromosome	1	4411532	4099428	4389291	99.4958	114.58	37.3	59.3	SRR6397925	lineage4	lineage4.1.1.1	2012	Canada	120
Chromosome	1	4411532	3781391	4389727	99.5057	105.926	37.4	59.4	SRR6397924	lineage4	lineage4.1.1.1	2013	Canada	120
Chromosome	1	4411532	5496795	4403990	99.829	150.944	36.8	59.2	SRR6397923	lineage3	lineage3	2013	Canada	1815
Chromosome	1	4411532	4529106	4389856	99.5087	126.87	37.4	59.4	SRR6397922	lineage4	lineage4.1.1.1	2013	Canada	120
Chromosome	1	4411532	4271180	4397454	99.6809	119.438	37.3	59	SRR6397921	lineage1	lineage1.2.1.1	2013	Canada	1354
Chromosome	1	4411532	5187949	4398669	99.7084	142.556	36.8	59.2	SRR6397920	lineage4	lineage4.1.2.1	2013	Canada	103
Chromosome	1	4411532	5958304	4411080	99.9898	163.561	36.8	59.2	SRR6397919	lineage4	lineage4.9	2013	Canada	1174
Chromosome	1	4411532	5923006	4410540	99.9775	163.838	37	59.2	SRR6397918	lineage4	lineage4.9	2013	Canada	1174
Chromosome	1	4411532	4183575	4407177	99.9013	116.914	37.3	59.2	SRR6397917	lineage4	lineage4.5	2013	Canada	699
Chromosome	1	4411532	6384504	4389289	99.4958	176.166	36.9	59.3	SRR6397916	lineage4	lineage4.4.1.2	2013	Canada	389
Chromosome	1	4411532	4191719	4392129	99.5602	117.103	37.2	59.4	SRR6397915	lineage4	lineage4.1.1.1	2013	Canada	120
Chromosome	1	4411532	4800820	4365389	98.954	131.807	36.8	59.1	SRR6397823	lineage2	lineage2.2.1	2006	Canada	1587
Chromosome	1	4411532	5621918	4385910	99.4192	154.118	36.8	59.2	SRR6397822	lineage4	lineage4.4.1.2	2008	Canada	735
Chromosome	1	4411532	5807968	4382311	99.3376	159.728	36.9	59.2	SRR6397821	lineage2	lineage2.2.1	2008	Canada	208
Chromosome	1	4411532	5438544	4394050	99.6037	149.163	36.8	59.2	SRR6397820	lineage4	lineage4.1.2.1	2007	Canada	1609
Chromosome	1	4411532	6439761	4406891	99.8948	175.909	36.6	59.2	SRR6397819	lineage4	lineage4.2.1.1	2006	Canada	78
Chromosome	1	4411532	5030647	4407469	99.9079	138.803	37	59.3	SRR6397817	lineage4	lineage4.2.1.1	2008	Canada	78
Chromosome	1	4411532	6498771	4395558	99.6379	177.102	36.7	59.1	SRR6397816	lineage4	lineage4.4.1.1	2008	Canada	259
Chromosome	1	4411532	11462832	4394586	99.6159	312.581	36.6	59.3	SRR6397814	lineage4	lineage4.4.1.2	2008	Canada	92
Chromosome	1	4411532	6060517	4389713	99.5054	161.927	36.5	59.2	SRR6397813	lineage3	lineage3	2008	Canada	1412
Chromosome	1	4411532	5249848	4396141	99.6511	141.643	36.9	58.7	SRR6397812	lineage4	lineage4.4.1.2	2009	Canada	92
Chromosome	1	4411532	5812132	4384043	99.3769	159.689	36.8	59.3	SRR6397811	lineage4	lineage4.4.1.2	2008	Canada	393
Chromosome	1	4411532	4917536	4397395	99.6795	135.456	36.9	58.6	SRR6397810	lineage3	lineage3	2008	Canada
Chromosome	1	4411532	5278297	4386572	99.4342	144.648	36.8	59.1	SRR6397809	lineage2	lineage2.2.1	2008	Canada	910
Chromosome	1	4411532	5990783	4408045	99.921	164.769	36.8	59.3	SRR6397808	lineage4	lineage4.2.1.1	2008	Canada	78
Chromosome	1	4411532	5423163	4397934	99.6918	149.534	36.9	59.2	SRR6397807	lineage4	lineage4.1.2.1	2008	Canada	103
Chromosome	1	4411532	6018568	4404605	99.843	165.338	36.9	59.2	SRR6397806	lineage4	lineage4.7	2010	Canada	1226
Chromosome	1	4411532	5883411	4404702	99.8452	161.493	36.8	59.3	SRR6397805	lineage4	lineage4.2.1.1	2010	Canada	1637
Chromosome	1	4411532	5618655	4395828	99.644	154.836	36.9	59.2	SRR6397804	lineage4	lineage4.4.1.2	2009	Canada	389
Chromosome	1	4411532	5484879	4400727	99.7551	152.113	37.1	59.2	SRR6397803	lineage1	lineage1.1.2	2009	Canada	1794
Chromosome	1	4411532	5674755	4381746	99.3248	156.396	36.9	59.2	SRR6397802	lineage4	lineage4.4.1.2	2009	Canada	393
Chromosome	1	4411532	6015328	4405493	99.8631	165.193	36.8	59.5	SRR6397801	lineage4	lineage4.1.2.1	2009	Canada	504
Chromosome	1	4411532	5844811	4406500	99.8859	160.553	36.8	59.2	SRR6397800	lineage4	lineage4.1.2.1	2009	Canada	103
Chromosome	1	4411532	3484858	4399061	99.7173	97.1828	37.3	59.3	SRR6397799	lineage4	lineage4.1.1.1	2009	Canada	120
Chromosome	1	4411532	9374889	4398549	99.7057	256.197	36.7	59.5	SRR6397798	lineage4	lineage4.4.1.1	2010	Canada	651
Chromosome	1	4411532	6117612	4404297	99.836	168.251	36.9	59.3	SRR6397797	lineage4	lineage4.3.2	2010	Canada	36
Chromosome	1	4411532	5761651	4380196	99.2897	158.15	36.9	59.2	SRR6397796	lineage2	lineage2.2.2	2010	Canada	749
Chromosome	1	4411532	5853551	4392215	99.5621	161.267	36.9	59.2	SRR6397795	lineage4	lineage4.4.1.2	2010	Canada	393
Chromosome	1	4411532	2953154	4406298	99.8814	80.3818	36.6	59.3	SRR6397794	lineage4	lineage4.2.1.1	2006	Canada	1410
Chromosome	1	4411532	4841321	4396734	99.6646	135.134	37.3	59.4	SRR6397793	lineage4	lineage4.1.1.2	2006	Canada	108
Chromosome	1	4411532	6234518	4407729	99.9138	173.217	37.1	59.2	SRR6397792	lineage4	lineage4.2.1	2006	Canada	1378
Chromosome	1	4411532	5108286	4381319	99.3151	141.799	37	59.3	SRR6397790	lineage4	lineage4.4.1.2	2006	Canada	389
Chromosome	1	4411532	5631213	4389443	99.4993	154.548	36.8	59.3	SRR6397789	lineage4	lineage4.4.1.2	2006	Canada	393
Chromosome	1	4411532	5509100	4390759	99.5291	149.906	36.5	59.2	SRR6397788	lineage4	lineage4.4.1.1	2006	Canada	671
Chromosome	1	4411532	6092327	4388454	99.4769	166.791	36.8	58.9	SRR6397787	lineage4	lineage4.3.3	2006	Canada	539
Chromosome	1	4411532	5991627	4396247	99.6535	164.593	36.9	59.4	SRR6397786	lineage4	lineage4.1.1.1	2006	Canada	120
Chromosome	1	4411532	6558719	4398853	99.7126	178.61	36.5	59.2	SRR6397785	lineage4	lineage4.1.2.1	2006	Canada	134
Chromosome	1	4411532	5922749	4394065	99.6041	162.716	36.8	59.2	SRR6397784	lineage2	lineage2.2.1	2005	Canada	312
Chromosome	1	4411532	7022890	4393537	99.5921	191.61	36.6	59.2	SRR6397783	lineage4	lineage4.4.1.1	2005	Canada	1051
Chromosome	1	4411532	4953771	4397296	99.6773	137.256	37	59.2	SRR6397782	lineage4	lineage4.2.1.1	2005	Canada
Chromosome	1	4411532	4730558	4380686	99.3008	130.38	36.9	59.3	SRR6397781	lineage4	lineage4.4.1.2	2005	Canada	582
Chromosome	1	4411532	5597780	4404734	99.8459	153.771	36.8	59.2	SRR6397780	lineage4	lineage4.4.1.2	2005	Canada	389
Chromosome	1	4411532	4899530	4400227	99.7437	130.889	36.5	59.2	SRR6397779	lineage3	lineage3	2005	Canada	1311
Chromosome	1	4411532	5769524	4389486	99.5003	158.325	36.8	59.3	SRR6397778	lineage4	lineage4.4.1.2	2005	Canada	389
Chromosome	1	4411532	5321043	4401646	99.7759	146.113	36.8	59.2	SRR6397777	lineage4	lineage4.3.2	2005	Canada	36
Chromosome	1	4411532	6386826	4390423	99.5215	170.797	36.5	59.4	SRR6397776	lineage1	lineage1.1.2	2005	Canada	1749
Chromosome	1	4411532	6218358	4399220	99.7209	169.393	36.6	59.1	SRR6397775	lineage4	lineage4.1.2.1	2005	Canada	103
Chromosome	1	4411532	5206565	4407268	99.9033	143.978	37	59.2	SRR6397774	lineage4	lineage4.2.1.1	2008	Canada	1547
Chromosome	1	4411532	5773580	4407944	99.9187	158.76	36.9	59.2	SRR6397773	lineage4	lineage4.2.1.1	2008	Canada	171
Chromosome	1	4411532	5797584	4394811	99.621	159.161	36.8	59.3	SRR6397772	lineage4	lineage4.1.2.1	2008	Canada	180
Chromosome	1	4411532	6019595	4401888	99.7814	164.965	36.8	59.2	SRR6397769	lineage4	lineage4.1.2.1	2008	Canada	103
Chromosome	1	4411532	5148217	4388728	99.4831	142.064	36.9	59.1	SRR6397768	lineage4	lineage4.8	2008	Canada	1363
Chromosome	1	4411532	5685108	4404032	99.83	154.115	36.5	58.9	SRR6397767	lineage3	lineage3.1.1	2008	Canada	698
Chromosome	1	4411532	6751693	4383369	99.3616	186.129	36.9	59.3	SRR6397766	lineage2	lineage2.2.1	2008	Canada	1120
Chromosome	1	4411532	4391982	4400737	99.7553	119.222	36.6	58.9	SRR6397765	lineage4	lineage4.4.1.1	2008	Canada	259
Chromosome	1	4411532	5531222	4390307	99.5189	150.616	36.6	59.3	SRR6397764	lineage4	lineage4.4.1.2	2010	Canada	389
Chromosome	1	4411532	5939847	4407257	99.9031	163.856	36.9	59.4	SRR6397763	lineage4	lineage4.2.1.1	2010	Canada	78
Chromosome	1	4411532	5624414	4401825	99.78	155.201	36.9	59.2	SRR6397762	lineage4	lineage4.8	2010	Canada	1439
Chromosome	1	4411532	6584569	4406270	99.8807	179.133	36.6	59.2	SRR6397761	lineage4	lineage4.2.1.1	2010	Canada	78
Chromosome	1	4411532	6379062	4406751	99.8916	173.735	36.6	59.2	SRR6397760	lineage4	lineage4.2.1.1	2010	Canada	78
Chromosome	1	4411532	6523179	4390258	99.5178	174.936	36.6	59.4	SRR6397759	lineage4	lineage4.1.1.1	2010	Canada	120
Chromosome	1	4411532	5749784	4403847	99.8258	157.874	36.8	59.2	SRR6397758	lineage4	lineage4.8	2010	Canada	1340
Chromosome	1	4411532	6650401	4392446	99.5674	183.442	36.9	59.4	SRR6397757	lineage4	lineage4.1.1.1	2010	Canada	120
Chromosome	1	4411532	6156319	4403788	99.8245	170.041	36.9	59.3	SRR6397756	lineage3	lineage3	2010	Canada	693
Chromosome	1	4411532	5694742	4402757	99.8011	157.152	36.9	59.4	SRR6397755	lineage4	lineage4.1.1.2	2010	Canada	108
Chromosome	1	4411532	6744609	4391660	99.5495	186.103	36.9	59.2	SRR6397754	lineage1	lineage1.2.1.2.1	2007	Canada	1338
Chromosome	1	4411532	6313414	4400651	99.7534	172.432	36.8	59.1	SRR6397753	lineage4	lineage4.1.2.1	2007	Canada	103
Chromosome	1	4411532	5220810	4387005	99.444	143.184	36.8	59.1	SRR6397752	lineage2	lineage2.2.1	2007	Canada	1168
Chromosome	1	4411532	6305868	4381963	99.3297	171.712	36.5	59.1	SRR6397751	lineage2	lineage2.2.1	2007	Canada	528
Chromosome	1	4411532	5611043	4389014	99.4896	155.799	37.1	59.3	SRR6397749	lineage2	lineage2.2.1	2007	Canada	867
Chromosome	1	4411532	5557225	4375086	99.1738	152.462	36.8	59.3	SRR6397748	lineage2	lineage2.2.1	2007	Canada	1474
Chromosome	1	4411532	4527583	4406660	99.8896	124.913	36.9	59.3	SRR6397747	lineage4	lineage4.2.1.1	2007	Canada	78
Chromosome	1	4411532	5985879	4393794	99.5979	165.046	36.9	59.3	SRR6397746	lineage4	lineage4.1.1	2007	Canada	245
Chromosome	1	4411532	6090460	4384623	99.39	166.008	36.5	59.3	SRR6397745	lineage4	lineage4.4.1.2	2007	Canada	389
Chromosome	1	4411532	6026790	4401070	99.7628	164.362	36.6	59.3	SRR6397744	lineage1	lineage1.1.2	2009	Canada	985
Chromosome	1	4411532	6960293	4393720	99.5962	190.821	36.9	59.1	SRR6397743	lineage4	lineage4.1.2.1	2009	Canada	261
Chromosome	1	4411532	5359406	4406889	99.8948	148.785	37.1	59.2	SRR6397742	lineage3	lineage3	2009	Canada
Chromosome	1	4411532	5335372	4377026	99.2178	146.365	36.9	59.2	SRR6397741	lineage2	lineage2.2.2	2009	Canada	1684
Chromosome	1	4411532	2521903	4398192	99.6976	68.6915	36.6	59.3	SRR6397740	lineage4	lineage4.1.2.1	2009	Canada
Chromosome	1	4411532	5337812	4398307	99.7002	146.299	36.8	59.4	SRR6397738	lineage4	lineage4.1.1.2	2009	Canada	197
Chromosome	1	4411532	5740781	4403308	99.8136	157.9	36.9	59.3	SRR6397737	lineage4	lineage4.1.2.1	2009	Canada	1393
Chromosome	1	4411532	5940842	4399377	99.7245	163.126	36.9	59.2	SRR6397736	lineage4	lineage4.1.2.1	2009	Canada	1393
Chromosome	1	4411532	4547229	4391084	99.5365	124.958	36.9	59.3	SRR6397735	lineage4	lineage4.1.1.1	2009	Canada	120
Chromosome	1	4411532	5099337	4390330	99.5194	140.363	36.9	58.9	SRR6397734	lineage4	lineage4.4.1.2	2008	Canada	1307
Chromosome	1	4411532	5511143	4390605	99.5256	151.744	36.9	58.9	SRR6397732	lineage4	lineage4.4.1.1	2006	Canada	1051
Chromosome	1	4411532	4964726	4403591	99.82	135.762	36.9	58.9	SRR6397731	lineage3	lineage3	2006	Canada	768
Chromosome	1	4411532	6790258	4379043	99.2635	187.058	36.9	59	SRR6397730	lineage2	lineage2.2.1	2006	Canada	312
Chromosome	1	4411532	8163568	4397236	99.6759	222.551	36.7	58.7	SRR6397729	lineage4	lineage4.4.1.1	2006	Canada	111
Chromosome	1	4411532	5748205	4399493	99.7271	158.034	36.9	58.8	SRR6397728	lineage4	lineage4.4.1.1	2006	Canada	651
Chromosome	1	4411532	5266590	4385240	99.404	145.371	36.9	59.3	SRR6397726	lineage2	lineage2.2.1	2006	Canada	82
Chromosome	1	4411532	5880894	4378442	99.2499	161.775	36.9	59.3	SRR6397725	lineage2	lineage2.2.1	2006	Canada	1839
Chromosome	1	4411532	6033636	4395192	99.6296	166.384	36.9	59.2	SRR6397724	lineage4	lineage4.1.2.1	2008	Canada	261
Chromosome	1	4411532	5755852	4393866	99.5995	158.434	37	59.1	SRR6397723	lineage4	lineage4.1.1.1	2008	Canada	120
Chromosome	1	4411532	6321970	4390076	99.5136	173.97	37	58.9	SRR6397722	lineage4	lineage4.8	2008	Canada	1363
Chromosome	1	4411532	5066601	4397126	99.6734	138.899	36.8	59.2	SRR6397720	lineage4	lineage4.1.2.1	2008	Canada	1609
Chromosome	1	4411532	5270198	4401154	99.7648	145.289	37	58.7	SRR6397719	lineage4	lineage4.1.2.1	2008	Canada
Chromosome	1	4411532	6058710	4399807	99.7342	166.218	36.8	59.2	SRR6397718	lineage4	lineage4.4.1.1	2011	Canada	1559
Chromosome	1	4411532	5084260	4394497	99.6139	138.777	36.9	58.8	SRR6397717	lineage4	lineage4.4.1.2	2011	Canada	1464
Chromosome	1	4411532	4641775	4400447	99.7487	126.693	36.8	59.1	SRR6397716	lineage4	lineage4.7	2011	Canada	1226
Chromosome	1	4411532	6084951	4407009	99.8975	166.827	36.8	59.2	SRR6397715	lineage4	lineage4.1.2.1	2011	Canada	103
Chromosome	1	4411532	5852960	4384509	99.3874	161.64	36.9	59.2	SRR6397714	lineage2	lineage2.2.1	2011	Canada	1071
Chromosome	1	4411532	5434319	4402906	99.8045	149.367	36.9	59.2	SRR6397713	lineage4	lineage4.5	2011	Canada	327
Chromosome	1	4411532	5776242	4394148	99.6059	160.083	37.1	59.4	SRR6397712	lineage4	lineage4.1.1.1	2010	Canada	120
Chromosome	1	4411532	5667209	4396804	99.6661	155.653	36.8	59.4	SRR6397711	lineage4	lineage4.1.2.1	2010	Canada	180
Chromosome	1	4411532	5571873	4402426	99.7936	154.598	37.1	59.3	SRR6397710	lineage4	lineage4.5	2010	Canada	327
Chromosome	1	4411532	6481086	4397503	99.682	178.321	36.9	59.4	SRR6397709	lineage4	lineage4.1.1.2	2010	Canada	197
Chromosome	1	4411532	6213835	4378406	99.2491	172.48	37.1	59	SRR6397708	lineage2	lineage2.2.1	2004	Canada	312
Chromosome	1	4411532	5940411	4385779	99.4162	162.268	36.7	59.2	SRR6397707	lineage4	lineage4.4.1.2	2004	Canada	389
Chromosome	1	4411532	5937272	4394687	99.6182	163.76	36.9	59.4	SRR6397706	lineage4	lineage4.1.1	2004	Canada
Chromosome	1	4411532	6183103	4378572	99.2529	169.822	36.9	59	SRR6397705	lineage2	lineage2.2.1.1	2004	Canada
Chromosome	1	4411532	6360962	4391883	99.5546	172.98	36.5	59.1	SRR6397704	lineage1	lineage1.2.1.2	2004	Canada
Chromosome	1	4411532	5649917	4398176	99.6972	154.851	36.8	59.2	SRR6397702	lineage4	lineage4.4.1.1	2003	Canada	675
Chromosome	1	4411532	5905873	4390310	99.5189	157.293	36.5	58.8	SRR6397701	lineage1	lineage1.2.1.2.1	2003	Canada
Chromosome	1	4411532	6444895	4377279	99.2236	176.85	36.9	59.3	SRR6397700	lineage2	lineage2.2.2	2004	Canada	749
Chromosome	1	4411532	5933533	4382913	99.3513	162.916	36.8	59.3	SRR6397699	lineage4	lineage4.4.1.2	2004	Canada	1464
Chromosome	1	4411532	5991818	4394966	99.6245	164.834	36.8	59.2	SRR6397698	lineage4	lineage4.4.1.1	2008	Canada	259
Chromosome	1	4411532	5756875	4383777	99.3709	158.047	36.8	59.1	SRR6397697	lineage2	lineage2.2.2	2008	Canada
Chromosome	1	4411532	5247101	4402865	99.8035	143.784	36.8	59.3	SRR6397696	lineage4	lineage4.1.2.1	2008	Canada	134
Chromosome	1	4411532	6312102	4408386	99.9287	174.664	37	59.4	SRR6397695	lineage4	lineage4.2.1.1	2008	Canada	212
Chromosome	1	4411532	4919278	4383443	99.3633	135.465	36.9	59.3	SRR6397694	lineage4	lineage4.4.1.2	2008	Canada	1307
Chromosome	1	4411532	5066074	4403287	99.8131	139.445	36.9	59.1	SRR6397693	lineage4	lineage4.4.1.1	2008	Canada
Chromosome	1	4411532	6353541	4396686	99.6635	174.948	36.9	59	SRR6397692	lineage4	lineage4.4.1.1	2008	Canada	259
Chromosome	1	4411532	5542563	4405571	99.8649	152.983	36.9	59.2	SRR6397691	lineage1	lineage1.2.1.2.1	2008	Canada	1619
Chromosome	1	4411532	5144689	4368882	99.0332	141.824	36.9	59.2	SRR6397690	lineage2	lineage2.2.1	2008	Canada	271
Chromosome	1	4411532	5567994	4405232	99.8572	152.859	36.8	59.4	SRR6397688	lineage4	lineage4.2.1.1	2009	Canada	1469
Chromosome	1	4411532	5003997	4381021	99.3084	136.338	36.6	59.4	SRR6397687	lineage4	lineage4.4.1.2	2009	Canada	389
Chromosome	1	4411532	3972562	4405111	99.8544	109.518	36.9	59.4	SRR6397686	lineage4	lineage4.2.1.1	2009	Canada	1547
Chromosome	1	4411532	6319533	4397151	99.674	174.408	36.9	59.3	SRR6397685	lineage4	lineage4.4.1.1	2009	Canada	829
Chromosome	1	4411532	6014553	4381969	99.3299	163.984	36.6	59.2	SRR6397684	lineage2	lineage2.2.1	2009	Canada	271
Chromosome	1	4411532	5837486	4389128	99.4921	160.912	36.9	59.2	SRR6397683	lineage4	lineage4.4.1.2	2009	Canada	389
Chromosome	1	4411532	5110110	4374524	99.1611	141.188	36.9	59.3	SRR6397682	lineage3	lineage3	2009	Canada	1412
Chromosome	1	4411532	5873469	4395380	99.6339	161.974	36.9	59.3	SRR6397681	lineage4	lineage4.4.1.2	2009	Canada	389
Chromosome	1	4411532	5630393	4407095	99.8994	154.793	36.8	59.4	SRR6397680	lineage4	lineage4.2.1.1	2009	Canada	799
Chromosome	1	4411532	10970063	4395918	99.6461	299.604	36.7	59.2	SRR6397678	lineage4	lineage4.4.1.2	2010	Canada	389
Chromosome	1	4411532	6205164	4403439	99.8165	170.811	36.8	59.3	SRR6397677	lineage4	lineage4.7	2010	Canada	1226
Chromosome	1	4411532	5027552	4393150	99.5833	138.953	37.1	59.4	SRR6397676	lineage4	lineage4.1.1.1	2010	Canada	1629
Chromosome	1	4411532	6138208	4399071	99.7175	169.133	37	58.8	SRR6397675	lineage1	lineage1.2.1.2.1	2010	Canada	1915
Chromosome	1	4411532	5864286	4398011	99.6935	161.119	36.8	59.1	SRR6397674	lineage2	lineage2.2.1	2010	Canada	910
Chromosome	1	4411532	5619848	4406841	99.8937	153.842	36.7	59.1	SRR6397673	lineage2	lineage2.2.1	2010	Canada
Chromosome	1	4411532	6195047	4395739	99.642	170.857	36.9	59.3	SRR6397672	lineage4	lineage4.4.1.1	2007	Canada	259
Chromosome	1	4411532	5784347	4382739	99.3473	159.089	36.9	59.3	SRR6397671	lineage2	lineage2.2.1.1	2008	Canada
Chromosome	1	4411532	2689072	4392673	99.5725	73.1176	36.6	59.5	SRR6397670	lineage4	lineage4.1.1.1	2008	Canada
Chromosome	1	4411532	5902393	4395505	99.6367	162.774	36.9	59.2	SRR6397669	lineage4	lineage4.4.1.2	2000	Canada	1260
Chromosome	1	4411532	7070541	4399993	99.7384	189.423	36.5	59.1	SRR6397668	lineage2	lineage2.2.1	2000	Canada	1663
Chromosome	1	4411532	6164358	4401382	99.7699	167.127	36.6	59.1	SRR6397667	lineage1	lineage1.1.2	2000	Canada	1749
Chromosome	1	4411532	6350850	4382274	99.3368	175.817	37.1	59.2	SRR6397666	lineage4	lineage4.4.1.2	2000	Canada	1260
Chromosome	1	4411532	4580224	4376821	99.2132	122.556	36.5	59	SRR6397665	lineage2	lineage2.2.1	2000	Canada	1545
Chromosome	1	4411532	5993836	4401843	99.7804	163.91	36.8	58.7	SRR6397664	lineage1	lineage1.2.1.2.1	2001	Canada
Chromosome	1	4411532	5831054	4408867	99.9396	158.847	36.5	59.2	SRR6397663	lineage4	lineage4.1.2.1	2001	Canada	504
Chromosome	1	4411532	6078081	4395079	99.627	165.49	36.5	59.2	SRR6397662	lineage2	lineage2.2.2	2001	Canada	310
Chromosome	1	4411532	5679867	4405393	99.8608	156.159	36.8	59.3	SRR6397661	lineage4	lineage4.2.1.1	2001	Canada
Chromosome	1	4411532	5727702	4408153	99.9234	157.689	36.9	59.2	SRR6397660	lineage4	lineage4.2.1.1	2002	Canada	191
Chromosome	1	4411532	5174773	4400849	99.7578	142.655	36.9	59.3	SRR6397659	lineage3	lineage3	2010	Canada	440
Chromosome	1	4411532	3732131	4395863	99.6448	104.091	37.3	59.3	SRR6397658	lineage4	lineage4.1.1.2	2010	Canada	108
Chromosome	1	4411532	5963532	4376524	99.2064	164.229	36.9	59.3	SRR6397657	lineage2	lineage2.2.1	2008	Canada	806
Chromosome	1	4411532	3682512	4379167	99.2664	102.937	37.4	59	SRR6397656	lineage1	lineage1.1.3.1	2008	Canada
Chromosome	1	4411532	5951224	4406940	99.8959	163.369	36.8	59.2	SRR6397655	lineage4	lineage4.2.1.1	2006	Canada	461
Chromosome	1	4411532	5296634	4399622	99.73	143.99	36.9	58.2	SRR6397653	lineage3	lineage3	2006	Canada	713
Chromosome	1	4411532	5183834	4383804	99.3715	138.66	36.5	59.1	SRR6397652	lineage2	lineage2.2.1	2006	Canada	1833
Chromosome	1	4411532	5253504	4406770	99.8921	144.34	36.8	59.2	SRR6397651	lineage4	lineage4.2.1.1	2006	Canada	716
Chromosome	1	4411532	5971325	4405686	99.8675	164.014	36.8	59.3	SRR6397650	lineage4	lineage4.2.1.1	2006	Canada	191
Chromosome	1	4411532	5022678	4399074	99.7176	133.31	36.4	59.2	SRR6397649	lineage3	lineage3	2006	Canada	768
Chromosome	1	4411532	5677473	4391267	99.5406	154.768	36.6	59.2	SRR6397648	lineage4	lineage4.3.3	2006	Canada	1128
Chromosome	1	4411532	5838157	4388323	99.4739	160.482	36.8	59.2	SRR6397647	lineage2	lineage2.2.1	2006	Canada	1587
Chromosome	1	4411532	5314100	4394179	99.6066	144.77	36.8	58.9	SRR6397646	lineage4	lineage4.1.2.1	2006	Canada	525
Chromosome	1	4411532	6740000	4395192	99.6296	184.282	36.6	59.3	SRR6397645	lineage2	lineage2.2.1	2008	Canada	878
Chromosome	1	4411532	5255940	4393295	99.5866	144.884	36.9	59.1	SRR6397643	lineage1	lineage1.2.1.1	2008	Canada	1354
Chromosome	1	4411532	5959668	4405185	99.8561	164.024	36.9	59.4	SRR6397641	lineage4	lineage4.1.1.2	2008	Canada	108
Chromosome	1	4411532	6236368	4385996	99.4212	172.283	36.9	59.2	SRR6397639	lineage4	lineage4.3.4.2.1	2008	Canada	1453
Chromosome	1	4411532	5484279	4382461	99.341	150.555	36.8	59.3	SRR6397637	lineage4	lineage4.4.1.2	2008	Canada	389
Chromosome	1	4411532	6273948	4396472	99.6586	172.308	36.8	59.3	SRR6397636	lineage4	lineage4.4.1.2	2008	Canada	389
Chromosome	1	4411532	6255580	4401482	99.7722	170.346	36.6	58.9	SRR6397635	lineage4	lineage4.1.2.1	2008	Canada	784
Chromosome	1	4411532	7730060	4394837	99.6216	211.657	36.7	59.2	SRR6397634	lineage4	lineage4.4.1.1	2008	Canada	1051
Chromosome	1	4411532	5269320	4408636	99.9344	144.182	36.7	59.3	SRR6397633	lineage4	lineage4.2.1.1	2005	Canada	191
Chromosome	1	4411532	5611309	4385338	99.4062	154.878	36.9	59.2	SRR6397632	lineage2	lineage2.2.1	2005	Canada	1419
Chromosome	1	4411532	6301449	4389874	99.5091	171.937	36.6	59.3	SRR6397631	lineage4	lineage4.4.1.2	2005	Canada	389
Chromosome	1	4411532	6231761	4377536	99.2294	171.118	36.8	59.2	SRR6397630	lineage2	lineage2.2.1	2005	Canada	1545
Chromosome	1	4411532	5638885	4398259	99.6991	155.189	36.9	59.1	SRR6397629	lineage4	lineage4.4.1.1	2005	Canada	1559
Chromosome	1	4411532	5309769	4408383	99.9286	145.232	36.8	59.1	SRR6397628	lineage4	lineage4.2.1.1	2005	Canada	461
Chromosome	1	4411532	6140652	4402118	99.7866	168.284	36.8	59.2	SRR6397627	lineage4	lineage4.1.2.1	2005	Canada	176
Chromosome	1	4411532	5897892	4394834	99.6215	159.802	36.6	58.9	SRR6397626	lineage4	lineage4.4.1.2	2005	Canada
Chromosome	1	4411532	5438435	4407604	99.911	147.977	36.5	59.2	SRR6397625	lineage4	lineage4.2.1.1	2005	Canada	212
Chromosome	1	4411532	5766940	4408158	99.9235	156.916	36.5	59.2	SRR6397624	lineage4	lineage4.2.1.1	2005	Canada	78
Chromosome	1	4411532	6262178	4397973	99.6926	172.81	36.9	59.3	SRR6397623	lineage4	lineage4.1.1.2	2009	Canada	179
Chromosome	1	4411532	5441002	4406663	99.8896	149.09	36.8	59.3	SRR6397622	lineage4	lineage4.2.1.1	2005	Canada	78
Chromosome	1	4411532	5473606	4402621	99.798	150.132	36.9	59.1	SRR6397621	lineage4	lineage4.4.1.1	2005	Canada
Chromosome	1	4411532	4582849	4403993	99.8291	127.858	37.3	58.9	SRR6397620	lineage3	lineage3	2005	Canada	916
Chromosome	1	4411532	2618660	4397947	99.6921	70.9663	36.6	58.7	SRR6397619	lineage4	lineage4.4.1.1	2005	Canada	1532
Chromosome	1	4411532	5616565	4385339	99.4063	154.542	36.9	59.2	SRR6397618	lineage2	lineage2.2.1	2005	Canada
Chromosome	1	4411532	6299060	4368166	99.017	173.284	36.9	59.2	SRR6397617	lineage2	lineage2.2.1	2005	Canada	271
Chromosome	1	4411532	6048591	4388939	99.4879	166.216	36.8	59.2	SRR6397616	lineage4	lineage4.4.1.1	2005	Canada	671
Chromosome	1	4411532	6703193	4373181	99.1307	185.169	36.9	59.1	SRR6397615	lineage2	lineage2.2.1	2005	Canada	1664
Chromosome	1	4411532	5828589	4408215	99.9248	156.191	36.5	59.3	SRR6397614	lineage4	lineage4.5	2005	Canada	699
Chromosome	1	4411532	5546597	4407295	99.904	152.07	36.8	59	SRR6397613	lineage4	lineage4.2.1.1	2005	Canada
Chromosome	1	4411532	5346201	4399338	99.7236	147.47	37	59.3	SRR6397612	lineage4	lineage4.1.1.2	2007	Canada	108
Chromosome	1	4411532	5208720	4390665	99.527	142.138	36.7	59.2	SRR6397611	lineage2	lineage2.2.2	2007	Canada	429
Chromosome	1	4411532	5612361	4398540	99.7055	153.58	36.8	59.3	SRR6397610	lineage4	lineage4.1.1.2	2007	Canada	108
Chromosome	1	4411532	5997877	4405418	99.8614	163.486	36.6	59.2	SRR6397609	lineage4	lineage4.2.1.1	2007	Canada	661
Chromosome	1	4411532	5884667	4400285	99.7451	162.424	36.9	59.3	SRR6397608	lineage4	lineage4.1.1.2	2007	Canada	108
Chromosome	1	4411532	5888516	4384589	99.3893	162.308	36.9	59.3	SRR6397607	lineage2	lineage2.2.1	2007	Canada	208
Chromosome	1	4411532	5422896	4405975	99.874	148.715	36.8	59.3	SRR6397606	lineage4	lineage4.2.1.1	2007	Canada	191
Chromosome	1	4411532	4182149	4406305	99.8815	116.72	37.3	58.9	SRR6397605	lineage4	lineage4.6	2007	Canada	1478
Chromosome	1	4411532	5621837	4388482	99.4775	154.267	36.8	59.4	SRR6397604	lineage4	lineage4.4.1.2	2007	Canada	389
Chromosome	1	4411532	5650970	4392139	99.5604	155.197	36.8	59.2	SRR6397603	lineage4	lineage4.4.1.2	2007	Canada	393
Chromosome	1	4411532	5252116	4397404	99.6797	144.138	36.8	59.3	SRR6397602	lineage4	lineage4.3.3	2009	Canada
Chromosome	1	4411532	5071307	4400422	99.7482	139.272	36.8	59.4	SRR6397601	lineage4	lineage4.1.1.2	2009	Canada	108
Chromosome	1	4411532	6233004	4397325	99.678	170.99	36.8	59.2	SRR6397600	lineage4	lineage4.1.2.1	2009	Canada	103
Chromosome	1	4411532	6081164	4393169	99.5838	167.24	36.8	59.4	SRR6397599	lineage4	lineage4.1.1.1	2009	Canada	156
Chromosome	1	4411532	5345603	4392982	99.5795	146.484	36.9	59.3	SRR6397598	lineage1	lineage1.1.2	2009	Canada	985
Chromosome	1	4411532	5188641	4393724	99.5963	142.988	36.9	59.3	SRR6397597	lineage4	lineage4.1.2.1	2009	Canada	525
Chromosome	1	4411532	5352215	4395645	99.6399	146.613	36.8	59.2	SRR6397596	lineage4	lineage4.1.2.1	2009	Canada	103
Chromosome	1	4411532	5689069	4394532	99.6146	156.169	36.9	59.4	SRR6397595	lineage4	lineage4.1.1.1	2009	Canada	156
Chromosome	1	4411532	5828754	4407443	99.9073	158.726	36.5	59.2	SRR6397594	lineage4	lineage4.2.1.1	2009	Canada	461
Chromosome	1	4411532	4228386	4392625	99.5714	113.348	36.6	59.4	SRR6397593	lineage4	lineage4.1.1.1	2009	Canada	667
Chromosome	1	4411532	5722334	4385684	99.4141	157.299	36.9	59.3	SRR6397592	lineage2	lineage2.2.1	2008	Canada	528
Chromosome	1	4411532	6073844	4375827	99.1906	168.694	37.1	59.3	SRR6397591	lineage2	lineage2.2.1	2006	Canada	1663
Chromosome	1	4411532	6212764	4400993	99.7611	170.819	36.8	59.2	SRR6397590	lineage4	lineage4.3.2	2006	Canada	36
Chromosome	1	4411532	5614236	4406932	99.8957	153.401	36.9	58.6	SRR6397589	lineage4	lineage4.2.1.1	2006	Canada	78
Chromosome	1	4411532	5193419	4398169	99.6971	142.721	36.9	58.9	SRR6397586	lineage1	lineage1.2.1.2.1	2006	Canada
Chromosome	1	4411532	5623666	4407466	99.9078	154.722	36.9	58.9	SRR6397584	lineage4	lineage4.2.1.1	2006	Canada	461
Chromosome	1	4411532	5017546	4404784	99.847	138.966	37.1	59.1	SRR6397583	lineage3	lineage3	2006	Canada	768
Chromosome	1	4411532	6064339	4392827	99.576	166.231	36.8	59	SRR6397582	lineage4	lineage4.4.1.1	2006	Canada	1051
Chromosome	1	4411532	5161305	4403899	99.827	141.703	36.8	59.3	SRR6397581	lineage4	lineage4.2.1.1	2008	Canada	171
Chromosome	1	4411532	6168834	4395590	99.6386	168.706	36.6	59.2	SRR6397580	lineage4	lineage4.4.1.1	2008	Canada	259
Chromosome	1	4411532	5724746	4389881	99.5092	157.184	36.8	59.2	SRR6397579	lineage4	lineage4.4.1.2	2008	Canada
Chromosome	1	4411532	5750048	4403848	99.8258	158.156	36.8	59.2	SRR6397578	lineage4	lineage4.1.2.1	2008	Canada	103
Chromosome	1	4411532	7192927	4401446	99.7714	198.767	36.9	59.3	SRR6397577	lineage4	lineage4.1.2.1	2008	Canada	431
Chromosome	1	4411532	5267459	4400587	99.7519	144.839	36.9	59.2	SRR6397576	lineage4	lineage4.1.2.1	2008	Canada	180
Chromosome	1	4411532	6079399	4400121	99.7413	168.983	37.1	59.2	SRR6397574	lineage4	lineage4.4.1.1	2008	Canada	259
Chromosome	1	4411532	5862795	4406034	99.8754	160.827	36.8	59.2	SRR6397573	lineage4	lineage4.2.1.1	2008	Canada	461
Chromosome	1	4411532	6305438	4385654	99.4134	168.619	36.5	59	SRR6397572	lineage2	lineage2.2.1	2008	Canada	1168
Chromosome	1	4411532	5844668	4397027	99.6712	160.498	36.8	59.1	SRR6397571	lineage4	lineage4.3.2	2006	Canada	36
Chromosome	1	4411532	2212354	4391316	99.5417	60.1257	36.6	59.4	SRR6397570	lineage4	lineage4.1.1.1	2006	Canada	120
Chromosome	1	4411532	5986981	4396896	99.6682	164.322	36.9	59.4	SRR6397569	lineage4	lineage4.1.1.2	2008	Canada	108
Chromosome	1	4411532	5217768	4384344	99.3837	142.604	36.8	58.9	SRR6397567	lineage4	lineage4.3.4.1	2004	Canada
Chromosome	1	4411532	6143078	4386045	99.4223	167.736	36.6	59.2	SRR6397566	lineage2	lineage2.2.1	2004	Canada
Chromosome	1	4411532	3692403	4408909	99.9405	100.555	36.7	59.2	SRR6397565	lineage4	lineage4.2.1.1	2004	Canada	78
Chromosome	1	4411532	4821319	4364489	98.9336	132.534	36.8	59.2	SRR6397564	lineage2	lineage2.2.1	2004	Canada	271
Chromosome	1	4411532	6063311	4405569	99.8648	166.817	36.9	59.4	SRR6397563	lineage4	lineage4.2.1.1	2004	Canada	542
Chromosome	1	4411532	4587893	4407536	99.9094	126.419	36.9	59.2	SRR6397562	lineage4	lineage4.2.1.1	2004	Canada
Chromosome	1	4411532	5820836	4386419	99.4307	158.562	36.6	59.4	SRR6397561	lineage2	lineage2.2.2	2004	Canada	749
Chromosome	1	4411532	6427560	4396807	99.6662	177.551	36.9	59.3	SRR6397560	lineage4	lineage4.4.1.2	2004	Canada	389
Chromosome	1	4411532	5882529	4407969	99.9192	161.877	36.9	59.1	SRR6397559	lineage4	lineage4.2.1.1	2004	Canada	542
Chromosome	1	4411532	5014657	4382659	99.3455	137.036	36.8	58.8	SRR6397558	lineage4	lineage4.4.1.2	2004	Canada	393
Chromosome	1	4411532	5506914	4383115	99.3558	149.844	36.5	59	SRR6397557	lineage2	lineage2.2.1	2004	Canada
Chromosome	1	4411532	6219856	4404016	99.8296	169.405	36.5	59.2	SRR6397556	lineage4	lineage4.3.2	2004	Canada	36
Chromosome	1	4411532	5769592	4405408	99.8612	157.652	36.8	58.9	SRR6397555	lineage4	lineage4.1.2.1	2004	Canada	103
Chromosome	1	4411532	5509092	4397745	99.6875	149.908	36.5	59.2	SRR6397554	lineage4	lineage4.3.2	2004	Canada	36
Chromosome	1	4411532	6152904	4407032	99.898	169.23	36.8	59.1	SRR6397553	lineage4	lineage4.2.1.1	2004	Canada	799
Chromosome	1	4411532	5711008	4383671	99.3685	156.884	36.8	59	SRR6397552	lineage2	lineage2.2.1	2004	Canada
Chromosome	1	4411532	6241227	4407779	99.9149	171.738	36.8	59.2	SRR6397550	lineage4	lineage4.2.1.1	2004	Canada	542
Chromosome	1	4411532	5463730	4383265	99.3592	149.561	36.8	59.2	SRR6397549	lineage4	lineage4.4.1.2	2004	Canada	389
Chromosome	1	4411532	4263112	4393717	99.5962	119.054	37.3	58.9	SRR6397547	lineage3	lineage3	2007	Canada	117
Chromosome	1	4411532	5084294	4406878	99.8945	139.302	36.8	59.1	SRR6397545	lineage3	lineage3.1.1	2007	Canada	698
Chromosome	1	4411532	6005688	4391080	99.5364	165.782	36.9	59.4	SRR6397544	lineage4	lineage4.1.1.3	2007	Canada
Chromosome	1	4411532	4032049	4397874	99.6904	112.66	37.3	59.2	SRR6397543	lineage1	lineage1.1.3.1	2007	Canada	471
Chromosome	1	4411532	6718156	4393976	99.602	185.125	36.9	59.1	SRR6397542	lineage1	lineage1.2.1.2.1	2007	Canada	1338
Chromosome	1	4411532	6069261	4388806	99.4849	167.372	36.9	59.4	SRR6397541	lineage2	lineage2.2.1	2009	Canada	878
Chromosome	1	4411532	5328840	4366300	98.9747	146.072	36.8	59.1	SRR6397540	lineage2	lineage2.2.1	2007	Canada	271
Chromosome	1	4411532	5687892	4392032	99.558	156.74	36.8	59.4	SRR6397539	lineage4	lineage4.1.1.1	2009	Canada	120
Chromosome	1	4411532	6920274	4384925	99.3969	189.292	36.6	59.4	SRR6397538	lineage4	lineage4.4.1.2	2009	Canada	389
Chromosome	1	4411532	5027320	4388480	99.4775	139.405	37.1	59.4	SRR6397537	lineage4	lineage4.1.1.1	2009	Canada	1629
Chromosome	1	4411532	6070341	4406087	99.8766	167.642	37	59.4	SRR6397536	lineage4	lineage4.7	2009	Canada	1226
Chromosome	1	4411532	6022625	4395206	99.6299	164.254	36.7	59.4	SRR6397535	lineage4	lineage4.4.1.2	2009	Canada	92
Chromosome	1	4411532	5449464	4393351	99.5879	148.506	36.8	59	SRR6397534	lineage4	lineage4.1.1.1	2009	Canada	120
Chromosome	1	4411532	5586080	4394995	99.6251	153.908	36.9	59.4	SRR6397533	lineage4	lineage4.4.1.1	2009	Canada	1532
Chromosome	1	4411532	5986889	4401804	99.7795	165.108	36.9	59.3	SRR6397532	lineage4	lineage4.3.3	2009	Canada
Chromosome	1	4411532	5640019	4399698	99.7317	154.824	36.9	59.2	SRR6397531	lineage4	lineage4.1.1.1	2010	Canada	120
Chromosome	1	4411532	7173114	4378556	99.2525	197.863	36.9	59.2	SRR6397530	lineage2	lineage2.2.1	2010	Canada	271
Chromosome	1	4411532	5231121	4392505	99.5687	144.061	36.9	59.3	SRR6397529	lineage4	lineage4.1.1.1	2009	Canada	120
Chromosome	1	4411532	5484878	4384036	99.3767	151.955	37.1	59.2	SRR6397528	lineage2	lineage2.2.1	2010	Canada	879
Chromosome	1	4411532	5162121	4392112	99.5598	142.125	36.9	59.3	SRR6397527	lineage4	lineage4.1.1.1	2010	Canada	120
Chromosome	1	4411532	5559153	4404235	99.8346	151.239	36.8	58	SRR6397526	lineage1	lineage1.2.1.2.1	2010	Canada
Chromosome	1	4411532	4568609	4392713	99.5734	123.966	36.6	58.6	SRR6397525	lineage4	lineage4.4.1.2	2010	Canada	582
Chromosome	1	4411532	4000584	4401110	99.7638	111.517	37.3	59.3	SRR6397524	lineage4	lineage4.1.1.2	2010	Canada	179
Chromosome	1	4411532	3952367	4392632	99.5716	108.816	37.2	58.8	SRR6397523	lineage4	lineage4.1.1.1	2010	Canada	120
Chromosome	1	4411532	4213008	4392027	99.5579	117.106	37.3	59	SRR6397522	lineage4	lineage4.1.1.1	2010	Canada	120
Chromosome	1	4411532	5112746	4401775	99.7788	140.496	37	58.4	SRR6397521	lineage1	lineage1.2.1.2.1	2010	Canada
Chromosome	1	4411532	5716504	4406630	99.8889	156.993	36.8	59.3	SRR6397520	lineage4	lineage4.2.1.1	2009	Canada	78
Chromosome	1	4411532	5886693	4407873	99.9171	162.008	36.9	58.9	SRR6397519	lineage4	lineage4.1.2.1	2009	Canada	103
Chromosome	1	4411532	6195942	4374839	99.1682	169.373	36.6	59.1	SRR6397518	lineage2	lineage2.2.1	2009	Canada	806
Chromosome	1	4411532	3916576	4394582	99.6158	109.13	37.3	58.8	SRR6397517	lineage4	lineage4.4.1.1	2009	Canada	259
Chromosome	1	4411532	5820786	4397693	99.6863	158.939	36.6	59.3	SRR6397516	lineage4	lineage4.1.1.2	2009	Canada	108
Chromosome	1	4411532	6051683	4399011	99.7162	166.174	36.9	58.9	SRR6397515	lineage4	lineage4.1.2.1	2009	Canada	504
Chromosome	1	4411532	6206460	4393402	99.589	170.516	36.8	59.4	SRR6397514	lineage4	lineage4.1.1.2	2009	Canada	197
Chromosome	1	4411532	5822598	4393673	99.5952	158.536	36.8	59.2	SRR6397513	lineage4	lineage4.1.1.1	2009	Canada	667
Chromosome	1	4411532	4917521	4406265	99.8806	135.779	37.1	59.2	SRR6397512	lineage4	lineage4.1.2.1	2009	Canada	431
Chromosome	1	4411532	6318493	4392446	99.5674	173.906	36.9	59.3	SRR6397511	lineage2	lineage2.2.1	2009	Canada	1270
Chromosome	1	4411532	5519818	4391631	99.5489	152.095	37	59.2	SRR6397510	lineage4	lineage4.1.1.1	2007	Canada	120
Chromosome	1	4411532	5951479	4393072	99.5816	163.916	36.9	59.3	SRR6397509	lineage2	lineage2.2.2	2007	Canada	749
Chromosome	1	4411532	5458188	4399530	99.7279	150.231	36.8	59.3	SRR6397508	lineage4	lineage4.4.1.2	2006	Canada	389
Chromosome	1	4411532	6906185	4397037	99.6714	188.415	36.6	59.2	SRR6397507	lineage4	lineage4.1.2.1	2006	Canada	1477
Chromosome	1	4411532	5936824	4401551	99.7738	163.033	36.8	59.2	SRR6397506	lineage3	lineage3	2006	Canada
Chromosome	1	4411532	7811723	4402389	99.7927	212.984	36.7	58.9	SRR6397505	lineage3	lineage3	2006	Canada	1278
Chromosome	1	4411532	6098418	4401005	99.7614	167.62	36.8	59.3	SRR6397504	lineage4	lineage4.1.2.1	2006	Canada	525
Chromosome	1	4411532	5325436	4407517	99.909	144.993	36.9	58.3	SRR6397503	lineage4	lineage4.2.1.1	2006	Canada	716
Chromosome	1	4411532	5402711	4407206	99.9019	146.84	36.8	58.9	SRR6397502	lineage4	lineage4.8	2006	Canada	767
Chromosome	1	4411532	5902501	4391644	99.5492	162.718	36.9	59.2	SRR6397501	lineage4	lineage4.4.1.1	2006	Canada	671
Chromosome	1	4411532	5973255	4398933	99.7144	163.075	36.8	59.1	SRR6397500	lineage4	lineage4.1.2.1	2006	Canada	1502
Chromosome	1	4411532	5813199	4392545	99.5696	161.357	37.1	59.2	SRR6397499	lineage2	lineage2.2.1	2006	Canada	636
Chromosome	1	4411532	5920925	4397314	99.6777	162.757	36.8	59.2	SRR6397498	lineage4	lineage4.1.2.1	2007	Canada	1477
Chromosome	1	4411532	11768893	4396615	99.6619	321.719	36.7	59.3	SRR6397496	lineage4	lineage4.4.1.2	2008	Canada	1520
Chromosome	1	4411532	7218506	4385265	99.4046	199.523	36.9	59.1	SRR6397495	lineage2	lineage2.2.1	2008	Canada
Chromosome	1	4411532	5680303	4395922	99.6462	155.998	36.8	59.2	SRR6397494	lineage4	lineage4.1.2.1	2008	Canada	180
Chromosome	1	4411532	6164116	4377382	99.2259	168.106	36.6	59	SRR6397493	lineage2	lineage2.2.1	2008	Canada	464
Chromosome	1	4411532	6437871	4398968	99.7152	176.635	36.8	59.2	SRR6397492	lineage4	lineage4.1.2.1	2008	Canada	504
Chromosome	1	4411532	5683248	4388263	99.4725	156.315	36.8	59.2	SRR6397491	lineage4	lineage4.4.1.1	2008	Canada	671
Chromosome	1	4411532	5613404	4403793	99.8246	154.068	36.8	59.2	SRR6397490	lineage3	lineage3.1.1	2008	Canada	698
Chromosome	1	4411532	5923624	4391128	99.5375	162.904	36.9	59.3	SRR6397489	lineage4	lineage4.4.1.2	2008	Canada	735
Chromosome	1	4411532	5560529	4380251	99.2909	153.516	36.9	59.2	SRR6397488	lineage4	lineage4.4.1.2	2007	Canada	389
Chromosome	1	4411532	6411417	4402836	99.8029	176.904	36.9	59.3	SRR6397487	lineage4	lineage4.1.1.1	2008	Canada	120
Chromosome	1	4411532	5487725	4403974	99.8287	150.521	36.8	59.2	SRR6397486	lineage4	lineage4.2.1.1	2008	Canada	1469
Chromosome	1	4411532	5992582	4398048	99.6943	164.48	36.9	58.5	SRR6397485	lineage4	lineage4.4.1.1	2007	Canada
Chromosome	1	4411532	5943279	4402017	99.7843	159.539	36.6	59.1	SRR6397484	lineage3	lineage3	2005	Canada	916
Chromosome	1	4411532	5475550	4387374	99.4524	150.269	36.8	59.3	SRR6397483	lineage4	lineage4.1.2.1	2005	Canada	1502
Chromosome	1	4411532	5332463	4397042	99.6715	145.117	36.5	59.2	SRR6397482	lineage4	lineage4.3.2	2005	Canada	36
Chromosome	1	4411532	6270000	4399020	99.7164	171.937	36.8	59.3	SRR6397481	lineage4	lineage4.1.2.1	2005	Canada	261
Chromosome	1	4411532	6294296	4386845	99.4404	172.773	36.8	59.3	SRR6397480	lineage4	lineage4.4.1.2	2005	Canada	389
Chromosome	1	4411532	6519461	4392004	99.5573	179.467	36.9	59.4	SRR6397479	lineage4	lineage4.1.1	2005	Canada	245
Chromosome	1	4411532	5881451	4406230	99.8798	161.751	36.8	59.3	SRR6397478	lineage4	lineage4.2.1.1	2005	Canada	661
Chromosome	1	4411532	5853530	4381114	99.3105	159.205	36.5	59.1	SRR6397477	lineage2	lineage2.2.1	2005	Canada	1718
Chromosome	1	4411532	5571850	4408139	99.9231	149.331	36.5	59.2	SRR6397476	lineage4	lineage4.2.1.1	2005	Canada	191
Chromosome	1	4411532	6905890	4369121	99.0386	187.651	36.5	59.1	SRR6397475	lineage2	lineage2.2.1	2005	Canada	271
Chromosome	1	4411532	4065735	4378027	99.2405	113.693	37.3	59.2	SRR6397474	lineage2	lineage2.2.1	2007	Canada	636
Chromosome	1	4411532	6222344	4390763	99.5292	170.916	36.9	59.3	SRR6397473	lineage4	lineage4.4.1.1	2007	Canada	829
Chromosome	1	4411532	2435396	4396759	99.6651	66.2869	36.6	59.2	SRR6397472	lineage4	lineage4.1.2.1	2007	Canada	176
Chromosome	1	4411532	3724017	4388025	99.4671	101.449	36.7	58.8	SRR6397471	lineage2	lineage2.2.1	2007	Canada	312
Chromosome	1	4411532	5746916	4408010	99.9202	157.791	36.9	58.5	SRR6397470	lineage4	lineage4.6	2007	Canada	1478
Chromosome	1	4411532	5852787	4408575	99.933	160.49	36.8	59.3	SRR6397469	lineage4	lineage4.2.1.1	2007	Canada	78
Chromosome	1	4411532	6244429	4400606	99.7523	171.801	36.8	59.2	SRR6397468	lineage4	lineage4.1.2.1	2007	Canada
Chromosome	1	4411532	5865003	4401889	99.7814	161.023	36.8	59.3	SRR6397467	lineage4	lineage4.1.2.1	2007	Canada	134
Chromosome	1	4411532	5264875	4403049	99.8077	144.727	36.9	59.1	SRR6397466	lineage4	lineage4.1.2.1	2007	Canada	504
Chromosome	1	4411532	5320342	4405970	99.8739	146.233	36.8	59.3	SRR6397465	lineage4	lineage4.2.1.1	2007	Canada	191
Chromosome	1	4411532	5440408	4390288	99.5184	149.368	36.9	59.2	SRR6397464	lineage4	lineage4.1.2.1	2007	Canada
Chromosome	1	4411532	5215394	4392387	99.566	142.944	36.8	59.2	SRR6397463	lineage4	lineage4.4.1.2	2007	Canada	389
Chromosome	1	4411532	6056649	4368183	99.0174	165.88	36.7	59.1	SRR6397462	lineage2	lineage2.2.1	2007	Canada	271
Chromosome	1	4411532	7969888	4406634	99.889	217.146	36.6	59.2	SRR6397461	lineage4	lineage4.2.1.1	2007	Canada	542
Chromosome	1	4411532	5668113	4371742	99.098	154.476	36.6	59	SRR6397460	lineage2	lineage2.2.1	2007	Canada	271
Chromosome	1	4411532	6137750	4380341	99.293	168.421	36.8	59.3	SRR6397459	lineage4	lineage4.4.1.2	2007	Canada	399
Chromosome	1	4411532	4676596	4378801	99.2581	127.325	36.6	59.3	SRR6397458	lineage2	lineage2.2.1	2009	Canada	483
Chromosome	1	4411532	5976565	4383176	99.3572	161.462	36.6	59.3	SRR6397457	lineage4	lineage4.4.1.2	2009	Canada	389
Chromosome	1	4411532	4437236	4377039	99.2181	120.799	36.6	59.3	SRR6397456	lineage2	lineage2.2.1	2009	Canada	806
Chromosome	1	4411532	6185643	4396588	99.6613	168.929	36.6	59.2	SRR6397455	lineage4	lineage4.3.3	2009	Canada	539
Chromosome	1	4411532	6289029	4403947	99.8281	172.588	36.8	59.2	SRR6397454	lineage4	lineage4.1.2.1	2009	Canada	176
Chromosome	1	4411532	6195924	4400365	99.7469	170.267	36.8	59.4	SRR6397453	lineage4	lineage4.4.1.1	2009	Canada	671
Chromosome	1	4411532	4986050	4392195	99.5617	136.736	36.9	59.1	SRR6397452	lineage4	lineage4.1.1.1	2009	Canada	120
Chromosome	1	4411532	4880149	4396415	99.6573	135.428	37.1	59.1	SRR6397451	lineage1	lineage1.1.3.1	2009	Canada	471
Chromosome	1	4411532	6065576	4397355	99.6786	166.586	36.8	59.2	SRR6397450	lineage4	lineage4.1.2.1	2009	Canada	525
Chromosome	1	4411532	5450090	4394648	99.6173	150.199	36.9	59.3	SRR6397449	lineage2	lineage2.2.1	2009	Canada	483
Chromosome	1	4411532	5539236	4401462	99.7717	150.891	36.5	59.1	SRR6397448	lineage4	lineage4.1.2.1	2009	Canada	784
Chromosome	1	4411532	6083454	4406365	99.8829	167.568	36.9	59.3	SRR6397447	lineage4	lineage4.1.2.1	2009	Canada	504
Chromosome	1	4411532	6757787	4389663	99.5043	184.531	36.6	59.1	SRR6397446	lineage4	lineage4.4.1.1	2009	Canada	671
Chromosome	1	4411532	4941863	4396853	99.6673	135.582	36.8	59.3	SRR6397445	lineage4	lineage4.7	2009	Canada
Chromosome	1	4411532	5439483	4404139	99.8324	149.573	36.8	59.3	SRR6397444	lineage4	lineage4.1.2.1	2009	Canada	103
Chromosome	1	4411532	6031029	4408438	99.9299	163.94	36.5	59.1	SRR6397443	lineage3	lineage3.1.1	2009	Canada
Chromosome	1	4411532	4140295	4383698	99.3691	112.788	36.6	59.3	SRR6397442	lineage4	lineage4.4.1.2	2009	Canada	389
Chromosome	1	4411532	5940038	4381956	99.3296	162.585	36.7	59.3	SRR6397440	lineage2	lineage2.2.1	2009	Canada
Chromosome	1	4411532	6360258	4393505	99.5914	174.823	36.8	59.3	SRR6397439	lineage4	lineage4.1.2.1	2009	Canada	1081
Chromosome	1	4411532	6121265	4407266	99.9033	167.651	36.8	59.3	SRR6397438	lineage4	lineage4.2.1.1	2007	Canada	461
Chromosome	1	4411532	7125083	4407153	99.9007	194.348	36.6	59.2	SRR6397437	lineage4	lineage4.4.1.1	2005	Canada	111
Chromosome	1	4411532	5235496	4395046	99.6263	143.542	36.8	59	SRR6397436	lineage4	lineage4.1.2.1	2005	Canada	103
Chromosome	1	4411532	5816463	4399901	99.7364	160.159	36.9	59.3	SRR6397435	lineage4	lineage4.7	2005	Canada	1226
Chromosome	1	4411532	5638650	4398958	99.715	153.86	36.6	59.3	SRR6397434	lineage4	lineage4.7	2005	Canada	1226
Chromosome	1	4411532	6026674	4407205	99.9019	163.694	36.5	59.2	SRR6397433	lineage4	lineage4.1.2.1	2005	Canada	134
Chromosome	1	4411532	5105244	4372622	99.118	140.302	36.9	59.3	SRR6397432	lineage2	lineage2.2.1	2005	Canada	271
Chromosome	1	4411532	6331141	4407516	99.909	172.536	36.6	59	SRR6397431	lineage4	lineage4.2.1.1	2005	Canada	78
Chromosome	1	4411532	6377726	4402424	99.7935	174.805	36.8	59.2	SRR6397430	lineage4	lineage4.7	2005	Canada	1226
Chromosome	1	4411532	6551009	4391877	99.5545	179.108	36.7	59.2	SRR6397429	lineage4	lineage4.4.1.1	2005	Canada	1051
Chromosome	1	4411532	12153602	4407190	99.9016	331.676	36.6	59.4	SRR6397428	lineage4	lineage4.4.2	2006	Canada	244
Chromosome	1	4411532	5536600	4379653	99.2774	152.802	36.9	59.1	SRR6397427	lineage2	lineage2.2.1	2006	Canada	879
Chromosome	1	4411532	4618528	4385024	99.3991	127.429	36.9	59.3	SRR6397426	lineage4	lineage4.4.1.2	2006	Canada	582
Chromosome	1	4411532	4946907	4397711	99.6867	136.127	36.9	58.9	SRR6397425	lineage4	lineage4.4.1.1	2006	Canada
Chromosome	1	4411532	5056590	4399642	99.7305	138.105	36.8	59.3	SRR6397424	lineage4	lineage4.7	2006	Canada	1226
Chromosome	1	4411532	4259204	4392319	99.5645	117.415	37	58.4	SRR6397423	lineage1	lineage1.2.1.2.1	2006	Canada
Chromosome	1	4411532	2571111	4396228	99.6531	69.8355	36.6	59.2	SRR6397422	lineage4	lineage4.1.2.1	2006	Canada	134
Chromosome	1	4411532	4996367	4382357	99.3387	137.509	36.9	59.3	SRR6397421	lineage2	lineage2.2.1	2006	Canada	1270
Chromosome	1	4411532	5552114	4400169	99.7424	152.589	36.9	59.2	SRR6397420	lineage1	lineage1.2.1.2.1	2006	Canada
Chromosome	1	4411532	5598222	4391964	99.5564	154.594	37	59.1	SRR6397419	lineage4	lineage4.4.1.1	2006	Canada	671
Chromosome	1	4411532	5541889	4382705	99.3466	152.345	36.8	59.3	SRR6397418	lineage2	lineage2.2.1	2005	Canada	271
Chromosome	1	4411532	4604874	4387277	99.4502	126.808	36.9	59.4	SRR6397417	lineage1	lineage1.1.1.1	2005	Canada	216
Chromosome	1	4411532	6484410	4405901	99.8724	173.741	36.5	59.2	SRR6397416	lineage4	lineage4.2.1.1	2004	Canada	78
Chromosome	1	4411532	5379826	4402103	99.7863	147.396	36.9	59	SRR6397415	lineage4	lineage4.8	2005	Canada
Chromosome	1	4411532	4733926	4409768	99.96	130.736	37.1	59.2	SRR6397414	lineage4	lineage4.2.1.1	2004	Canada	78
Chromosome	1	4411532	5316803	4406558	99.8873	145.996	36.8	59.3	SRR6397413	lineage4	lineage4.2.1.1	2004	Canada	191
Chromosome	1	4411532	5790699	4401532	99.7733	159.824	36.9	59.4	SRR6397412	lineage4	lineage4.8	2004	Canada	1439
Chromosome	1	4411532	6647135	4394648	99.6173	177.861	36.5	59.4	SRR6397411	lineage4	lineage4.2.2	2004	Canada	1705
Chromosome	1	4411532	6071733	4385417	99.408	167.034	36.9	59.3	SRR6397410	lineage2	lineage2.2.1	2005	Canada
Chromosome	1	4411532	5765178	4408219	99.9249	158.915	37	58.8	SRR6397409	lineage4	lineage4.2.1.1	2005	Canada
Chromosome	1	4411532	6373588	4389563	99.502	174.303	36.7	59.2	SRR6397408	lineage2	lineage2.2.1.1	2006	Canada
Chromosome	1	4411532	5347219	4402421	99.7935	145.607	36.6	59.1	SRR6397405	lineage4	lineage4.1.2.1	2007	Canada	784
Chromosome	1	4411532	5272382	4398338	99.7009	140.831	36.5	59.4	SRR6397403	lineage1	lineage1.1.2	2007	Canada	1794
Chromosome	1	4411532	5910272	4384201	99.3805	161.06	36.7	59.3	SRR6397402	lineage2	lineage2.2.1	2007	Canada	878
Chromosome	1	4411532	5171433	4407172	99.9012	143.477	37.1	59.3	SRR6397401	lineage4	lineage4.2.1.1	2007	Canada	508
Chromosome	1	4411532	4995627	4408051	99.9211	137.878	36.9	59.4	SRR6397400	lineage4	lineage4.2.1.1	2007	Canada	508
Chromosome	1	4411532	6955056	4371510	99.0928	193.031	37.1	59.3	SRR6397399	lineage2	lineage2.2.1	2007	Canada	1474
Chromosome	1	4411532	5815477	4401982	99.7835	160.202	36.9	59.3	SRR6397398	lineage4	lineage4.8	2008	Canada	1340
Chromosome	1	4411532	5573506	4383227	99.3584	153.803	36.9	59.2	SRR6397397	lineage4	lineage4.3.4.2.1	2008	Canada	1453
Chromosome	1	4411532	6152692	4407339	99.905	168.281	36.8	59	SRR6397395	lineage4	lineage4.2.1.1	2007	Canada	78
Chromosome	1	4411532	6037292	4391600	99.5482	164.073	36.6	58.9	SRR6397394	lineage4	lineage4.3.4.1	2008	Canada
Chromosome	1	4411532	6599910	4401967	99.7832	181.423	36.8	59.4	SRR6397393	lineage2	lineage2.2.2	2008	Canada	749
Chromosome	1	4411532	6299146	4397358	99.6787	173.049	36.8	59.3	SRR6397392	lineage4	lineage4.1.2.1	2008	Canada	180
Chromosome	1	4411532	6120713	4396334	99.6555	168.457	36.9	59.1	SRR6397391	lineage4	lineage4.4.1.2	2008	Canada	92
Chromosome	1	4411532	5541255	4379391	99.2714	151.281	36.6	59.3	SRR6397390	lineage2	lineage2.2.1	2010	Canada	464
Chromosome	1	4411532	3929554	4405513	99.8636	109.681	37.3	59.3	SRR6397387	lineage4	lineage4.2.1.1	2010	Canada	542
Chromosome	1	4411532	4746843	4402368	99.7923	130.395	36.9	59.1	SRR6397386	lineage4	lineage4.1.2.1	2010	Canada	1081
Chromosome	1	4411532	5321071	4399581	99.7291	146.242	36.9	59.2	SRR6397385	lineage4	lineage4.1.2.1	2010	Canada	261
Chromosome	1	4411532	5926640	4394343	99.6104	162.789	36.9	59.2	SRR6397384	lineage4	lineage4.1.1	2010	Canada	245
Chromosome	1	4411532	6000778	4397498	99.6819	163.602	36.6	59.3	SRR6397383	lineage4	lineage4.1.2.1	2010	Canada	1081
Chromosome	1	4411532	5411259	4395767	99.6426	149.247	36.8	59.2	SRR6397382	lineage4	lineage4.3.3	2010	Canada	1590
Chromosome	1	4411532	6671366	4398331	99.7008	184.013	36.9	59.3	SRR6397381	lineage4	lineage4.1.2.1	2010	Canada	1081
Chromosome	1	4411532	4637957	4386681	99.4367	128.784	37.1	59.3	SRR6397380	lineage2	lineage2.2.1	2007	Canada	289
Chromosome	1	4411532	5762374	4382920	99.3514	157.366	36.6	59.4	SRR6397379	lineage2	lineage2.2.2	2007	Canada	310
Chromosome	1	4411532	5020286	4400170	99.7424	136.545	36.5	59.2	SRR6397378	lineage2	lineage2.2.2	2007	Canada	1684
Chromosome	1	4411532	6581525	4390455	99.5222	181.037	36.8	59.3	SRR6397377	lineage4	lineage4.4.1.1	2007	Canada	671
Chromosome	1	4411532	5206578	4408397	99.9289	142.897	36.9	59.3	SRR6397376	lineage4	lineage4.2.1.1	2007	Canada	191
Chromosome	1	4411532	4884087	4400988	99.761	134.271	36.8	59.2	SRR6397375	lineage4	lineage4.2.1.1	2007	Canada	1637
Chromosome	1	4411532	4521603	4394325	99.61	124.608	36.9	59.3	SRR6397374	lineage1	lineage1.1.2	2007	Canada	1457
Chromosome	1	4411532	5593271	4376335	99.2022	153.65	36.9	59.3	SRR6397373	lineage4	lineage4.4.1.2	2007	Canada	399
Chromosome	1	4411532	6306747	4371329	99.0887	173.046	36.8	59.3	SRR6397372	lineage2	lineage2.2.1	2007	Canada	271
Chromosome	1	4411532	5375424	4374231	99.1545	149.25	37.1	59.2	SRR6397371	lineage2	lineage2.2.1	2007	Canada	867
Chromosome	1	4411532	4435490	4385723	99.415	122.468	36.9	59.1	SRR6397370	lineage2	lineage2.2.1	2009	Canada	1065
Chromosome	1	4411532	5834191	4382613	99.3445	160.295	36.8	59.3	SRR6397369	lineage2	lineage2.2.2	2009	Canada	429
Chromosome	1	4411532	5877333	4408673	99.9352	161.526	36.9	59.2	SRR6397368	lineage4	lineage4.2.1.1	2009	Canada	78
Chromosome	1	4411532	5333370	4376735	99.2112	146.218	36.8	59.1	SRR6397367	lineage2	lineage2.2.1	2009	Canada	483
Chromosome	1	4411532	5574311	4386407	99.4305	152.658	36.9	58.7	SRR6397366	lineage4	lineage4.4.1.2	2009	Canada	534
Chromosome	1	4411532	4486724	4378785	99.2577	122.929	36.8	59.1	SRR6397365	lineage2	lineage2.2.1	2009	Canada	483
Chromosome	1	4411532	5397811	4400788	99.7565	147.234	36.6	59.4	SRR6397364	lineage4	lineage4.1.1.2	2009	Canada	197
Chromosome	1	4411532	5560884	4405909	99.8725	152.441	36.7	59.3	SRR6397363	lineage4	lineage4.2.1.1	2009	Canada	171
Chromosome	1	4411532	5854303	4407832	99.9161	160.545	36.8	59.3	SRR6397362	lineage4	lineage4.4.2	2009	Canada	244
Chromosome	1	4411532	5843070	4402960	99.8057	160.585	36.9	59.2	SRR6397361	lineage4	lineage4.1.2.1	2009	Canada	103
Chromosome	1	4411532	5657841	4387351	99.4519	156.197	37	59	SRR6397360	lineage4	lineage4.4.1.2	2006	Canada	389
Chromosome	1	4411532	7226299	4395937	99.6465	199.266	36.9	59.2	SRR6397359	lineage4	lineage4.3.2	2006	Canada	36
Chromosome	1	4411532	5590637	4376159	99.1982	152.145	36.5	59.3	SRR6397358	lineage2	lineage2.2.1	2006	Canada	271
Chromosome	1	4411532	6448257	4396097	99.6501	177.744	36.9	59.2	SRR6397357	lineage4	lineage4.1.2.1	2006	Canada	103
Chromosome	1	4411532	6656484	4388479	99.4774	178.081	36.5	59.1	SRR6397356	lineage2	lineage2.2.1	2006	Canada	1833
Chromosome	1	4411532	5882570	4389393	99.4982	160.692	36.6	59.2	SRR6397355	lineage4	lineage4.4.1.1	2006	Canada	671
Chromosome	1	4411532	5402892	4400044	99.7396	148.364	36.9	59.3	SRR6397354	lineage4	lineage4.1.2.1	2006	Canada	525
Chromosome	1	4411532	6398459	4387375	99.4524	171.286	36.5	59.2	SRR6397353	lineage2	lineage2.2.1	2006	Canada	289
Chromosome	1	4411532	5940988	4408828	99.9387	162.124	36.6	59.1	SRR6397352	lineage4	lineage4.2.1.1	2006	Canada	78
Chromosome	1	4411532	3135683	4395804	99.6435	85.0623	36.7	58.6	SRR6397351	lineage4	lineage4.4.1.2	2006	Canada	393
Chromosome	1	4411532	5228292	4406670	99.8898	144.234	36.9	59.4	SRR6397350	lineage4	lineage4.1.1	2010	Canada	120
Chromosome	1	4411532	3900970	4392681	99.5727	108.913	37.3	59.1	SRR6397349	lineage3	lineage3.1.2	2010	Canada	1549
Chromosome	1	4411532	5379675	4394191	99.6069	146.956	36.8	58.5	SRR6397348	lineage3	lineage3.1.2	2010	Canada	1549
Chromosome	1	4411532	4297579	4397788	99.6885	119.692	37.3	59.2	SRR6397347	lineage4	lineage4.1.1.1	2010	Canada	667
Chromosome	1	4411532	5521933	4399515	99.7276	152.23	36.9	59.3	SRR6397346	lineage4	lineage4.4.1.2	2010	Canada	92
Chromosome	1	4411532	4843160	4391478	99.5454	133.995	37	59.4	SRR6397345	lineage4	lineage4.1.1.1	2010	Canada	120
Chromosome	1	4411532	6233673	4396443	99.658	170.405	36.8	59	SRR6397344	lineage4	lineage4.4.1.2	2010	Canada	92
Chromosome	1	4411532	7577662	4373875	99.1464	206.633	36.7	59.2	SRR6397343	lineage2	lineage2.2.1	2010	Canada	464
Chromosome	1	4411532	6828883	4394575	99.6156	187.978	36.9	59.1	SRR6397342	lineage4	lineage4.4.1.1	2010	Canada	259
Chromosome	1	4411532	6940113	4405195	99.8564	189.457	36.6	59.3	SRR6397341	lineage4	lineage4.2.1.1	2010	Canada	1209
Chromosome	1	4411532	5471286	4403351	99.8146	151.016	36.9	59.4	SRR6397340	lineage4	lineage4.3.3	2003	Canada	1590
Chromosome	1	4411532	6971416	4399500	99.7273	186.744	36.5	59.3	SRR6397339	lineage4	lineage4.1.2.1	2003	Canada	44
Chromosome	1	4411532	6415824	4398453	99.7035	174.54	36.5	59.3	SRR6397338	lineage4	lineage4.4.1.2	2002	Canada	389
Chromosome	1	4411532	6024357	4403000	99.8066	160.779	36.5	59.1	SRR6397337	lineage3	lineage3	2002	Canada	713
Chromosome	1	4411532	5907163	4394100	99.6049	157.721	36.5	59.4	SRR6397336	lineage4	lineage4.1.1	2002	Canada	1103
Chromosome	1	4411532	6428018	4402724	99.8003	172.21	36.5	59.1	SRR6397335	lineage1	lineage1.2.1.2.1	2002	Canada	1592
Chromosome	1	4411532	6161630	4384442	99.3859	169.206	36.9	59.2	SRR6397334	lineage4	lineage4.4.1.1	2003	Canada	675
Chromosome	1	4411532	6881848	4388524	99.4785	190.149	36.9	59.4	SRR6397333	lineage2	lineage2.2.1	2003	Canada
Chromosome	1	4411532	6494457	4406423	99.8842	176.594	36.5	59.2	SRR6397332	lineage3	lineage3	2002	Canada
Chromosome	1	4411532	5089859	4399499	99.7272	136.47	36.6	59.1	SRR6397331	lineage3	lineage3	2002	Canada	1311
Chromosome	1	4411532	6111326	4377140	99.2204	166.855	36.6	59.1	SRR6397330	lineage2	lineage2.2.1	2006	Canada	271
Chromosome	1	4411532	6132606	4406723	99.891	168.524	36.8	59.3	SRR6397329	lineage4	lineage4.2.1.1	2006	Canada	78
Chromosome	1	4411532	5742636	4406102	99.8769	157.803	36.8	59.3	SRR6397328	lineage4	lineage4.2.1.1	2006	Canada	78
Chromosome	1	4411532	5680843	4396057	99.6492	156.406	36.9	59.3	SRR6397327	lineage4	lineage4.1.2.1	2006	Canada	261
Chromosome	1	4411532	5923915	4394325	99.61	162.71	36.8	59.3	SRR6397326	lineage4	lineage4.4.1.2	2006	Canada	506
Chromosome	1	4411532	6029312	4408916	99.9407	165.335	36.8	59.3	SRR6397325	lineage4	lineage4.2.1.1	2006	Canada	461
Chromosome	1	4411532	6167132	4405177	99.8559	169.311	36.8	59.3	SRR6397324	lineage4	lineage4.8	2006	Canada	767
Chromosome	1	4411532	20952742	4409302	99.9495	438.035	35.8	58.9	SRR6389911	lineage4	lineage4.8	2011	Guatemala
Chromosome	1	4411532	22689223	4404916	99.85	447.748	35.9	58.7	SRR6389910	lineage4	lineage4.3.2	2011	Guatemala
Chromosome	1	4411532	24060901	4409272	99.9488	507.004	35.8	58.8	SRR6389909	lineage4	lineage4.3.2	2010	Guatemala
Chromosome	1	4411532	24448582	4404754	99.8464	505.39	35.9	58.8	SRR6389908	lineage4	lineage4.3.3	2010	Guatemala
Chromosome	1	4411532	23160851	4405345	99.8598	476.727	35.9	58.8	SRR6389907	lineage4	lineage4.3.2	2010	Guatemala
Chromosome	1	4411532	24547417	4407131	99.9002	511.257	35.9	58.9	SRR6389906	lineage4	lineage4.3.2	2011	Guatemala
Chromosome	1	4411532	21870689	4404811	99.8476	469.883	35.8	59.1	SRR6389905	lineage4	lineage4.1.1.3	2011	Guatemala
Chromosome	1	4411532	22847448	4405203	99.8565	489.949	35.8	58.9	SRR6389904	lineage4	lineage4.3.2	2011	Guatemala
Chromosome	1	4411532	22430423	4410549	99.9777	469.924	35.8	58.9	SRR6389903	lineage4	lineage4.8	2010	Guatemala
Chromosome	1	4411532	26326286	4409313	99.9497	540.268	35.9	58.9	SRR6389902	lineage4	lineage4.1.2.1	2010	Guatemala
Chromosome	1	4411532	23192316	4405131	99.8549	498.965	35.9	58.7	SRR6389901	lineage4	lineage4.3.2	2010	Guatemala
Chromosome	1	4411532	23159328	4403171	99.8105	499.267	35.8	59.2	SRR6389900	lineage4	lineage4.1.1.1	2011	Guatemala
Chromosome	1	4411532	26120767	4404993	99.8518	559.879	35.9	58.8	SRR6389897	lineage4	lineage4.3.2	2011	Guatemala
Chromosome	1	4411532	22706202	4404787	99.8471	471.923	35.9	58.8	SRR6389896	lineage4	lineage4.3.2	2010	Guatemala
Chromosome	1	4411532	4312786	4360618	98.8459	129.001	33.4	59.1	SRR6369878	lineage2	lineage2.2.1	2013	Australia
Chromosome	1	4411532	3956986	4372437	99.1138	118.643	33.4	59	SRR6369877	lineage2	lineage2.2.1	2012	Australia
Chromosome	1	4411532	3318634	4374281	99.1556	99.7311	33.5	59.4	SRR6369876	lineage1	lineage1.1.1.1	2013	Australia
Chromosome	1	4411532	4485931	4376994	99.2171	116.504	33.5	58.9	SRR6367401	lineage2	lineage2.2.1	2014	Australia
Chromosome	1	4411532	4397490	4373725	99.143	132.323	33.5	58.9	SRR6367400	lineage2	lineage2.2.1.1	2013	Australia
Chromosome	1	4411532	5145334	4387205	99.4486	149.352	33.8	59.4	SRR6367399	lineage1	lineage1.1.2	2015	Australia
Chromosome	1	4411532	6299713	4376152	99.198	164.431	33.6	58.9	SRR6367398	lineage2	lineage2.2.1	2007	Australia
Chromosome	1	4411532	3456632	4391217	99.5395	103.022	33.4	59.1	SRR6367396	lineage1	lineage1.2.2.2	2009	Australia
Chromosome	1	4411532	3187605	4377201	99.2218	79.0179	33.6	58.9	SRR6367395	lineage2	lineage2.2.1	2009	Australia
Chromosome	1	4411532	10405429	4376040	99.1955	325.585	34.1	59.1	SRR6325456	lineage2	lineage2.1	2001	USA
Chromosome	1	4411532	6303768	4388193	99.471	197.19	34.3	59.1	SRR6325455	lineage4	lineage4.3.2	2001	USA
Chromosome	1	4411532	11532658	4393517	99.5916	359.993	34.2	59.1	SRR6325454	lineage4	lineage4.1.2.1	2001	USA
Chromosome	1	4411532	10680381	4389859	99.5087	334.741	34.2	59.4	SRR6325453	lineage4	lineage4.1.1.1	2001	USA
Chromosome	1	4411532	1272519	4371107	99.0837	39.6759	34.2	59.3	SRR6325452	lineage4	lineage4.1.2.1	2001	USA
Chromosome	1	4411532	13339653	4401795	99.7793	420.764	34.3	59.2	SRR6325451	lineage4	lineage4.8	2001	USA
Chromosome	1	4411532	7317102	4399083	99.7178	230.611	34.2	59.3	SRR6325450	lineage4	lineage4.1.1.3	2001	USA
Chromosome	1	4411532	10102439	4400970	99.7606	311.948	34.1	59.4	SRR6325449	lineage4	lineage4.1.1.1	2001	USA
Chromosome	1	4411532	7255502	4361298	98.8613	222.811	34.2	58.9	SRR6325446	lineage4	lineage4.3.4.2	2001	USA
Chromosome	1	4411532	3523722	4379868	99.2822	111.111	34.3	59.1	SRR6325443	lineage4	lineage4.3.3	2001	USA
NC_000962	1	4411532	6399991	4365952	98.9668	145.009	64.6	59.2	SRR6280345	lineage2	lineage2.2.1	2014	China	1001
NC_000962	1	4411532	6396724	4336346	98.2957	144.945	64.5	59.2	SRR6280343	lineage2	lineage2.2.1	2014	China	1904
NC_000962	1	4411532	6256320	4367420	99.0001	141.746	64.5	59.2	SRR6280342	lineage2	lineage2.2.1	2013	China	1001
NC_000962	1	4411532	6354855	4335451	98.2754	143.997	64.5	59.2	SRR6280340	lineage2	lineage2.2.1	2014	China	1904
NC_000962	1	4411532	6318937	4366096	98.9701	143.179	64.5	59.2	SRR6280339	lineage2	lineage2.2.1	2014	China	1001
NC_000962	1	4411532	6338027	4370872	99.0783	143.597	64.7	59.1	SRR6280338	lineage2	lineage2.2.1	2014	China	1487
NC_000962	1	4411532	6343372	4361073	98.8562	143.728	64.5	59.3	SRR6280337	lineage2	lineage2.2.1	2014	China
NC_000962	1	4411532	6400631	4376970	99.2166	144.963	64.7	59.1	SRR6280336	lineage2	lineage2.2.1	2014	China	1487
NC_000962	1	4411532	4015881	4397798	99.6887	134.118	38.8	59.4	SRR6280330	lineage4	lineage4.2.2	2012	China
NC_000962	1	4411532	985411	4378605	99.2536	31.4136	40.5	56.4	SRR6280318	lineage2	lineage2.2.1.1	2009	China
NC_000962	1	4411532	995029	4378750	99.2569	31.6628	40.6	56.3	SRR6280313	lineage2	lineage2.2.1.1	2012	China
NC_000962	1	4411532	1049252	4385614	99.4125	33.5171	40.6	56.4	SRR6280303	lineage2	lineage2.2.1.1	2009	China
Chromosome	1	4411532	3529156	4347413	98.5466	73.7424	34.7	59.1	SRR6280288	lineage2	lineage2.2.1	2013	China
NC_000962	1	4411532	2252676	4380358	99.2934	74.7628	38.6	58.3	SRR6280286	lineage2	lineage2.2.1	2012	China
NC_000962	1	4411532	5803889	4347666	98.5523	131.497	63.2	59.2	SRR6280285	lineage2	lineage2.2.1.1	2013	China
NC_000962	1	4411532	4434113	4328859	98.126	89.4687	34.6	59.1	SRR6280284	lineage2	lineage2.2.1.1	2013	China
NC_000962	1	4411532	3869179	4353950	98.6947	78.1283	34.6	59.1	SRR6280283	lineage2	lineage2.2.1	2013	China
NC_000962	1	4411532	4095930	4380713	99.3014	81.2587	36.1	58.8	SRR6280282	lineage2	lineage2.2.1	2013	China	600
NC_000962	1	4411532	5809204	4349310	98.5896	131.615	63.2	59.1	SRR6280280	lineage2	lineage2.2.1	2013	China	383
NC_000962	1	4411532	3536690	4340844	98.3977	71.1669	34.6	59.1	SRR6280279	lineage2	lineage2.2.1	2013	China
NC_000962	1	4411532	3707788	4331299	98.1813	74.6753	34.6	59.1	SRR6280278	lineage2	lineage2.2.1.1	2013	China
NC_000962	1	4411532	775182	4385247	99.4042	24.6043	40.6	56.4	SRR6280266	lineage2	lineage2.2.1	2009	China
NC_000962	1	4411532	1028726	4373072	99.1282	32.8936	40.6	56.9	SRR6280253	lineage2	lineage2.2.1	2015	China
NC_000962	1	4411532	6256022	4354610	98.7097	141.761	64.7	59.4	SRR6280251	lineage2	lineage2.2.2	2014	China
NC_000962	1	4411532	6295327	4348016	98.5602	142.657	64.7	59.2	SRR6280249	lineage2	lineage2.2.1	2014	China
NC_000962	1	4411532	5886846	4341696	98.417	133.386	63.5	59.2	SRR6280247	lineage2	lineage2.2.1	2014	China
NC_000962	1	4411532	6194282	4359833	98.8281	140.34	63.8	59.1	SRR6280245	lineage2	lineage2.2.1	2014	China	383
NC_000962	1	4411532	5870721	4328243	98.112	133.022	63.5	59.1	SRR6280244	lineage2	lineage2.2.1	2014	China
NC_000962	1	4411532	6272020	4362200	98.8817	142.118	63.8	59.1	SRR6280243	lineage2	lineage2.2.1	2014	China	383
NC_000962	1	4411532	759741	4377044	99.2182	24.0396	40.6	55.9	SRR6280239	lineage2	lineage2.2.1.1	2011	China
NC_000962	1	4411532	864433	4378874	99.2597	27.472	40.6	56	SRR6280235	lineage2	lineage2.2.1.1	2011	China
NC_000962	1	4411532	1079303	4380005	99.2854	34.4373	40.6	56.9	SRR6280230	lineage2	lineage2.2.1	2015	China
NC_000962	1	4411532	2316215	4377911	99.2379	77.0394	38.8	58.8	SRR6280228	lineage2	lineage2.2.1.1	2012	China
NC_000962	1	4411532	6295922	4352067	98.6521	142.653	64.5	59.2	SRR6280227	lineage2	lineage2.2.1	2014	China
NC_000962	1	4411532	6149904	4365656	98.9601	139.33	64.2	59.2	SRR6280223	lineage2	lineage2.2.1	2014	China
NC_000962	1	4411532	6137849	4348266	98.5659	139.064	64.2	59.3	SRR6280222	lineage2	lineage2.2.1	2014	China
NC_000962	1	4411532	6193822	4358649	98.8013	140.341	64.6	59.2	SRR6280220	lineage2	lineage2.2.1	2014	China	1321
NC_000962	1	4411532	6279496	4338473	98.3439	142.296	64.7	59.2	SRR6280219	lineage2	lineage2.2.1	2014	China
NC_000962	1	4411532	6240415	4360591	98.8453	141.385	64.7	59.2	SRR6280218	lineage2	lineage2.2.1	2014	China
NC_000962	1	4411532	2207339	4374742	99.166	73.8603	38.7	58.8	SRR6280217	lineage2	lineage2.2.1.1	2011	China
NC_000962	1	4411532	947465	4375019	99.1723	29.975	40.6	56.7	SRR6280214	lineage2	lineage2.2.1	2011	China
NC_000962	1	4411532	2203298	4373269	99.1327	73.6421	38.8	58.8	SRR6280212	lineage2	lineage2.2.1	2011	China
NC_000962	1	4411532	2009417	4370468	99.0692	67.0363	38.8	58.7	SRR6280206	lineage2	lineage2.2.1	2010	China
NC_000962	1	4411532	1117522	4388235	99.4719	35.54	40.7	56.6	SRR6280204	lineage2	lineage2.2.1.1	2010	China
NC_000962	1	4411532	1025190	4387714	99.4601	32.6034	40.6	56.6	SRR6280203	lineage2	lineage2.2.1.1	2010	China
NC_000962	1	4411532	21240272	4378611	99.2538	481.117	64.1	59	SRR6280202	lineage2	lineage2.2.1	2010	China	421
NC_000962	1	4411532	1152105	4380498	99.2965	36.8502	40.6	56.5	SRR6280198	lineage2	lineage2.2.1.1	2011	China
NC_000962	1	4411532	4523475	4407650	99.912	151.511	38.8	59.3	SRR6280196	lineage4	lineage4.4.2	2013	China
NC_000962	1	4411532	6308995	4365497	98.9565	142.96	64.5	59.2	SRR6280194	lineage2	lineage2.2.1.1	2013	China
NC_000962	1	4411532	6324101	4359073	98.8109	143.3	64.5	59.2	SRR6280192	lineage2	lineage2.2.1	2013	China
NC_000962	1	4411532	4039298	4376558	99.2072	80.1115	36	58.8	SRR6280191	lineage2	lineage2.2.1.1	2013	China
NC_000962	1	4411532	6465292	4336174	98.2918	146.423	64.2	59.2	SRR6280190	lineage2	lineage2.2.1.1	2013	China
NC_000962	1	4411532	6252843	4375369	99.1803	141.688	63.8	59.4	SRR6280186	lineage4	lineage4.5	2013	China	886
NC_000962	1	4411532	6408381	4356497	98.7525	145.213	64.4	59.2	SRR6280184	lineage2	lineage2.2.1.1	2013	China
NC_000962	1	4411532	6408690	4366468	98.9785	145.209	64.5	59.1	SRR6280181	lineage2	lineage2.2.1	2013	China
NC_000962	1	4411532	6307258	4338679	98.3486	142.91	64.5	59.3	SRR6280180	lineage2	lineage2.2.1	2013	China
NC_000962	1	4411532	1102080	4390901	99.5323	34.8508	40.7	57.1	SRR6280179	lineage2	lineage2.2.1	2010	China
NC_000962	1	4411532	1105889	4389178	99.4933	35.1385	40.6	57.1	SRR6280178	lineage2	lineage2.2.1	2010	China
NC_000962	1	4411532	851241	4388640	99.4811	26.9298	40.6	55.9	SRR6280177	lineage2	lineage2.2.1.1	2010	China
NC_000962	1	4411532	6183391	4379407	99.2718	140.104	63.7	59.4	SRR6280173	lineage4	lineage4.5	2013	China	886
NC_000962	1	4411532	5875058	4358096	98.7887	133.116	63.5	59.2	SRR6280172	lineage2	lineage2.2.1	2014	China	1827
NC_000962	1	4411532	5828229	4361567	98.8674	118.732	34.7	59.1	SRR6280170	lineage2	lineage2.2.1	2013	China
NC_000962	1	4411532	6430857	4366875	98.9877	145.712	64.5	59.2	SRR6280167	lineage2	lineage2.2.1	2013	China
NC_000962	1	4411532	7277331	4378922	99.2608	164.791	64.6	59.2	SRR6280162	lineage2	lineage2.2.1	2013	China
NC_000962	1	4411532	6392664	4361291	98.8611	144.839	64.5	59.2	SRR6280161	lineage2	lineage2.2.1	2013	China	1321
NC_000962	1	4411532	840761	4391106	99.537	26.2825	40.6	56.8	SRR6280160	lineage2	lineage2.2.1	2010	China
NC_000962	1	4411532	890963	4385003	99.3986	28.2785	40.6	56.2	SRR6280159	lineage2	lineage2.2.1.1	2010	China
NC_000962	1	4411532	1010841	4389904	99.5097	31.99	40.6	56.7	SRR6280155	lineage2	lineage2.2.1.1	2010	China
NC_000962	1	4411532	771301	4384281	99.3823	24.4127	40.6	56.4	SRR6280152	lineage2	lineage2.2.1.1	2010	China
NC_000962	1	4411532	6430746	4346983	98.5368	145.721	64.5	59.2	SRR6280147	lineage2	lineage2.2.1	2013	China
NC_000962	1	4411532	7391350	4360325	98.8392	167.414	64.5	59.2	SRR6280145	lineage2	lineage2.2.1	2013	China	318
NC_000962	1	4411532	6641047	4372486	99.1149	150.386	64.2	59.2	SRR6280144	lineage2	lineage2.2.1	2013	China
NC_000962	1	4411532	6431287	4357824	98.7826	145.731	64.5	59.2	SRR6280143	lineage2	lineage2.2.1	2013	China	318
NC_000962	1	4411532	6286616	4358710	98.8026	142.45	64.4	59.2	SRR6280142	lineage2	lineage2.2.1.1	2013	China	1697
NC_000962	1	4411532	6440031	4346017	98.5149	145.935	64.5	59.1	SRR6280141	lineage2	lineage2.2.1.1	2013	China
NC_000962	1	4411532	6333057	4367125	98.9934	143.501	64.5	59.2	SRR6280140	lineage2	lineage2.2.1	2013	China	1827
NC_000962	1	4411532	7471975	4370870	99.0783	169.24	64.6	59.2	SRR6280139	lineage2	lineage2.2.1.1	2013	China	1697
NC_000962	1	4411532	3888457	4380534	99.2973	79.3497	38.6	58.8	SRR6280138	lineage2	lineage2.2.1	2015	China	600
NC_000962	1	4411532	954186	4387324	99.4513	30.4038	40.6	56.4	SRR6280133	lineage2	lineage2.2.1.1	2009	China
NC_000962	1	4411532	1927578	4381134	99.3109	64.4305	38.7	59	SRR6280132	lineage2	lineage2.2.1	2009	China
NC_000962	1	4411532	977287	4387085	99.4458	31.237	40.7	56.2	SRR6280131	lineage2	lineage2.2.1.1	2009	China
Chromosome	1	4411532	5049180	4378688	99.2555	142.875	36.5	59.1	SRR6257018	lineage2	lineage2.2.1	2014	Russia	1297
Chromosome	1	4411532	891211	4375219	99.1769	30.9231	36.7	59.1	SRR6256984	lineage2	lineage2.2.1	2010	Russia
Chromosome	1	4411532	1356831	4377124	99.22	45.8173	36.8	59.3	SRR6256982	lineage2	lineage2.2.1	2011	Russia
Chromosome	1	4411532	4369741	4399749	99.7329	117.88	36.3	59.1	SRR6256980	lineage4	lineage4.2.1	2011	Russia
Chromosome	1	4411532	3402061	4373708	99.1426	94.1684	36.4	59	SRR6256978	lineage2	lineage2.2.2	2010	Russia
Chromosome	1	4411532	1416340	4377045	99.2183	47.362	36.6	59.1	SRR6256977	lineage2	lineage2.2.1	2011	Russia
Chromosome	1	4411532	1040355	4401759	99.7785	36.3529	36.7	59.1	SRR6256976	lineage4	lineage4.2.1	2009	Russia
Chromosome	1	4411532	5568425	4386758	99.4384	152.202	36.8	59.1	SRR6153276	lineage1	lineage1.2.1.2	2006	Canada
Chromosome	1	4411532	5569536	4404912	99.8499	153.365	36.9	59.1	SRR6153275	lineage4	lineage4.3.3	2011	Canada	1527
Chromosome	1	4411532	5840080	4379146	99.2659	160.483	36.8	59.3	SRR6153274	lineage2	lineage2.2.1	2008	Canada
Chromosome	1	4411532	6055628	4393196	99.5844	167.184	36.9	59.2	SRR6153273	lineage2	lineage2.2.2	2008	Canada
Chromosome	1	4411532	6237724	4395045	99.6263	171.092	36.8	59.2	SRR6153272	lineage3	lineage3	2008	Canada
Chromosome	1	4411532	5553631	4378942	99.2613	148.633	36.5	59.1	SRR6153271	lineage2	lineage2.2.1	2008	Canada	1065
Chromosome	1	4411532	4275663	4400772	99.7561	119.24	37.3	59	SRR6153270	lineage3	lineage3	2008	Canada
Chromosome	1	4411532	5663776	4395934	99.6464	154.481	36.6	59.1	SRR6153269	lineage3	lineage3	2008	Canada
Chromosome	1	4411532	5083349	4391260	99.5405	139.85	36.9	58.8	SRR6153268	lineage2	lineage2.2.1.1	2008	Canada
Chromosome	1	4411532	5328422	4395139	99.6284	146.175	36.8	59.2	SRR6153267	lineage1	lineage1.2.1.2.1	2008	Canada
Chromosome	1	4411532	6178750	4373643	99.1411	169.849	36.8	59.1	SRR6153266	lineage2	lineage2.2.1	2008	Canada
Chromosome	1	4411532	5704229	4404490	99.8404	156.319	36.8	59.2	SRR6153265	lineage1	lineage1.2.1.2.1	2008	Canada
Chromosome	1	4411532	5266631	4406863	99.8942	144.276	36.8	59	SRR6153264	lineage3	lineage3	2006	Canada
Chromosome	1	4411532	5654769	4405617	99.8659	155.452	36.9	59	SRR6153263	lineage1	lineage1.2.1.2.1	2006	Canada	703
Chromosome	1	4411532	5120772	4387991	99.4664	140.781	36.8	59.1	SRR6153262	lineage2	lineage2.2.1	2006	Canada
Chromosome	1	4411532	4567903	4373567	99.1394	125.222	36.8	59	SRR6153261	lineage2	lineage2.2.1.1	2006	Canada
Chromosome	1	4411532	4559692	4382861	99.3501	125.667	36.9	59.3	SRR6153260	lineage2	lineage2.2.1	2006	Canada
Chromosome	1	4411532	5563252	4407135	99.9003	151.422	36.6	58.8	SRR6153259	lineage1	lineage1.2.1.2.1	2006	Canada
Chromosome	1	4411532	4989889	4380890	99.3054	138.259	37	59.2	SRR6153258	lineage1	lineage1.2.1.2	2007	Canada
Chromosome	1	4411532	5952248	4396182	99.652	163.404	36.8	59.1	SRR6153257	lineage2	lineage2.2.1	2006	Canada
Chromosome	1	4411532	4737706	4409842	99.9617	130.642	37.1	59.2	SRR6153256	lineage4	lineage4.4.2	2009	Canada
Chromosome	1	4411532	3245362	4388853	99.4859	88.2374	36.6	59	SRR6153255	lineage2	lineage2.2.1	2007	Canada
Chromosome	1	4411532	5637558	4405368	99.8603	155.762	36.9	59.3	SRR6153253	lineage3	lineage3	2009	Canada
Chromosome	1	4411532	6381229	4398516	99.705	176.238	36.9	59.3	SRR6153252	lineage3	lineage3	2010	Canada
Chromosome	1	4411532	5593001	4405461	99.8624	153.323	36.8	59	SRR6153251	lineage3	lineage3	2010	Canada
Chromosome	1	4411532	5825080	4399207	99.7206	159.701	36.8	59	SRR6153250	lineage2	lineage2.2.1	2009	Canada
Chromosome	1	4411532	5554403	4404145	99.8326	152.523	36.9	59.2	SRR6153249	lineage1	lineage1.2.1.2.1	2009	Canada
Chromosome	1	4411532	5977610	4397844	99.6897	163.444	36.6	59.1	SRR6153248	lineage1	lineage1.2.1.2.1	2005	Canada
Chromosome	1	4411532	4900621	4388117	99.4692	134.543	36.9	59.2	SRR6153247	lineage2	lineage2.2.1	2005	Canada
Chromosome	1	4411532	5591006	4390184	99.5161	149.664	36.5	59.4	SRR6153246	lineage1	lineage1.1.2	2005	Canada
Chromosome	1	4411532	5884153	4394591	99.616	160.026	36.5	59	SRR6153245	lineage2	lineage2.2.1.1	2005	Canada
Chromosome	1	4411532	6571648	4384153	99.3794	179.038	36.5	59.1	SRR6153244	lineage2	lineage2.2.1	2005	Canada
Chromosome	1	4411532	6378574	4401420	99.7708	171.013	36.5	59.4	SRR6153243	lineage4	lineage4.1.1	2005	Canada
Chromosome	1	4411532	5982624	4373196	99.131	165.348	36.9	59	SRR6153241	lineage2	lineage2.2.1	2005	Canada
Chromosome	1	4411532	5786828	4404448	99.8394	158.584	36.8	59.2	SRR6153239	lineage4	lineage4.1.2.1	2005	Canada
Chromosome	1	4411532	6723067	4393156	99.5835	185.216	36.9	59.1	SRR6153238	lineage2	lineage2.2.1	2011	Canada
Chromosome	1	4411532	5101371	4400637	99.753	139.431	36.8	58.7	SRR6153237	lineage1	lineage1.2.1.2.1	2011	Canada
Chromosome	1	4411532	5603037	4400102	99.7409	153.696	36.8	58.6	SRR6153236	lineage1	lineage1.2.1.2.1	2011	Canada
Chromosome	1	4411532	5396812	4407349	99.9052	148.811	36.9	59.1	SRR6153235	lineage3	lineage3	2011	Canada
Chromosome	1	4411532	4269079	4391062	99.536	117.916	36.9	59.1	SRR6153234	lineage2	lineage2.2.1	2011	Canada
Chromosome	1	4411532	3632701	4385596	99.4121	99.7104	37	59	SRR6153233	lineage1	lineage1.1.1	2011	Canada
Chromosome	1	4411532	5216906	4378831	99.2587	143.225	36.9	59.2	SRR6153232	lineage2	lineage2.2.1	2011	Canada
Chromosome	1	4411532	4431751	4382523	99.3424	122.258	36.9	59.2	SRR6153230	lineage2	lineage2.2.1	2011	Canada
Chromosome	1	4411532	4719157	4387347	99.4518	130.984	37.1	59	SRR6153229	lineage2	lineage2.2.1	2011	Canada
Chromosome	1	4411532	4717245	4378527	99.2518	130.145	37	59	SRR6153228	lineage2	lineage2.2.1	2012	Canada
Chromosome	1	4411532	4469240	4398784	99.711	124.963	37.3	59.1	SRR6153227	lineage3	lineage3	2012	Canada
Chromosome	1	4411532	4248232	4402470	99.7946	118.697	37.3	59.1	SRR6153226	lineage1	lineage1.2.1.2.1	2012	Canada
Chromosome	1	4411532	6145920	4405137	99.855	169.533	36.9	59.1	SRR6153225	lineage1	lineage1.2.1.2.1	2012	Canada
Chromosome	1	4411532	4716103	4395400	99.6343	131.76	37.3	59.3	SRR6153224	lineage3	lineage3.1.2	2012	Canada
Chromosome	1	4411532	4395287	4393894	99.6002	122.72	37.3	59.2	SRR6153223	lineage4	lineage4.1.2.1	2012	Canada
Chromosome	1	4411532	4570168	4397957	99.6923	127.964	37.4	59.3	SRR6153221	lineage4	lineage4.2.2	2012	Canada
Chromosome	1	4411532	5696905	4364384	98.9313	156.307	36.8	59.1	SRR6153220	lineage2	lineage2.2.1	2012	Canada
Chromosome	1	4411532	4838806	4399873	99.7357	133.31	36.9	59.4	SRR6153219	lineage1	lineage1.1.1.1	2012	Canada
Chromosome	1	4411532	6280511	4384087	99.3779	172.517	36.8	59.1	SRR6153218	lineage2	lineage2.2.1	2008	Canada
Chromosome	1	4411532	6798873	4395710	99.6413	187.656	36.9	58.9	SRR6153217	lineage3	lineage3	2008	Canada
Chromosome	1	4411532	5506997	4384461	99.3864	151.111	37	58.8	SRR6153216	lineage4	lineage4.3.4.1	2008	Canada
Chromosome	1	4411532	4253717	4386758	99.4384	118.757	37.3	59.1	SRR6153215	lineage2	lineage2.2.2	2008	Canada
Chromosome	1	4411532	6920136	4377018	99.2176	188.886	36.6	59.1	SRR6153214	lineage2	lineage2.2.1	2008	Canada
Chromosome	1	4411532	6373970	4401545	99.7736	174.086	36.6	59.1	SRR6153213	lineage1	lineage1.2.1.2.1	2009	Canada	333
Chromosome	1	4411532	5690641	4395382	99.6339	156.963	36.9	59.3	SRR6153212	lineage2	lineage2.2.1	2008	Canada
Chromosome	1	4411532	5638566	4399392	99.7248	155.391	36.9	59.2	SRR6153211	lineage1	lineage1.2.1.2.1	2008	Canada
Chromosome	1	4411532	4738555	4387546	99.4563	126.756	36.5	59.1	SRR6153210	lineage2	lineage2.2.1	2009	Canada
Chromosome	1	4411532	5864199	4384352	99.3839	161.306	36.9	59	SRR6153209	lineage2	lineage2.2.1.1	2008	Canada
Chromosome	1	4411532	6095971	4396274	99.6541	167.11	36.8	59.1	SRR6153208	lineage1	lineage1.2.1.2.1	2008	Canada
Chromosome	1	4411532	5247129	4403886	99.8267	145.185	37	59.2	SRR6153207	lineage3	lineage3.1.3	2007	Canada
Chromosome	1	4411532	5020433	4404869	99.849	138.416	36.9	59.2	SRR6153206	lineage4	lineage4.5	2007	Canada
Chromosome	1	4411532	8171314	4391385	99.5433	225.438	36.9	59.1	SRR6153205	lineage2	lineage2.2.1	2006	Canada
Chromosome	1	4411532	5972173	4397122	99.6734	165.816	37.1	59.2	SRR6153204	lineage3	lineage3	2007	Canada
Chromosome	1	4411532	5598515	4402421	99.7935	154.23	36.9	59.1	SRR6153203	lineage3	lineage3	2007	Canada
Chromosome	1	4411532	6474180	4409632	99.9569	177.614	36.8	59.2	SRR6153202	lineage4	lineage4.2.1.1	2007	Canada	1410
Chromosome	1	4411532	4348922	4402675	99.7992	119.457	36.8	59.4	SRR6153201	lineage1	lineage1.2.2.2	2007	Canada
Chromosome	1	4411532	5254102	4409556	99.9552	143.065	36.5	59.2	SRR6153199	lineage4	lineage4.9	2007	Canada
Chromosome	1	4411532	5680258	4398281	99.6996	150.095	36.3	59.2	SRR6153198	lineage4	lineage4.9	2007	Canada
Chromosome	1	4411532	6549297	4383267	99.3593	178.302	36.5	59.1	SRR6153197	lineage2	lineage2.2.1	2007	Canada
Chromosome	1	4411532	6008334	4391418	99.5441	165.168	36.8	59.3	SRR6153196	lineage2	lineage2.2.1	2009	Canada
Chromosome	1	4411532	5699040	4396125	99.6508	156.807	36.9	59.3	SRR6153195	lineage1	lineage1.2.1.2.1	2009	Canada
Chromosome	1	4411532	5764015	4377016	99.2176	158.986	36.9	59.1	SRR6153194	lineage2	lineage2.2.1	2009	Canada
Chromosome	1	4411532	5944740	4388956	99.4883	162.957	36.9	58.9	SRR6153193	lineage1	lineage1.1.1	2009	Canada
Chromosome	1	4411532	5367825	4378990	99.2623	148.159	36.9	59.1	SRR6153192	lineage2	lineage2.2.1.1	2009	Canada
Chromosome	1	4411532	6012824	4397643	99.6852	165.094	36.8	59.3	SRR6153191	lineage4	lineage4.1.2.1	2009	Canada
Chromosome	1	4411532	5427789	4394226	99.6077	149.096	36.8	59.5	SRR6153190	lineage4	lineage4.1.1.1	2009	Canada
Chromosome	1	4411532	5527085	4391331	99.5421	153.38	37.1	59.2	SRR6153189	lineage3	lineage3	2009	Canada
Chromosome	1	4411532	6083726	4404159	99.8329	165.896	36.6	59.1	SRR6153188	lineage1	lineage1.2.1.2.1	2006	Canada
Chromosome	1	4411532	6642287	4407131	99.9002	182.172	37	58.1	SRR6153187	lineage1	lineage1.2.1.2.1	2006	Canada
Chromosome	1	4411532	7034222	4396365	99.6562	194.359	36.9	59.4	SRR6153186	lineage4	lineage4.1.1	2006	Canada
Chromosome	1	4411532	6350419	4380862	99.3048	175.223	36.9	59.3	SRR6153185	lineage2	lineage2.2.1	2006	Canada	1361
Chromosome	1	4411532	6200889	4393310	99.5869	168.154	36.8	58.7	SRR6153184	lineage1	lineage1.2.1.2.1	2006	Canada
Chromosome	1	4411532	5407009	4377965	99.2391	147.377	36.9	59	SRR6153183	lineage1	lineage1.1.1.1	2006	Canada
Chromosome	1	4411532	5733602	4380336	99.2929	156.452	36.6	59.1	SRR6153182	lineage2	lineage2.2.1	2006	Canada
Chromosome	1	4411532	5784542	4387892	99.4641	158.684	36.9	58.9	SRR6153181	lineage4	lineage4.4.1.1	2006	Canada	240
Chromosome	1	4411532	6209662	4383308	99.3602	170.664	36.8	59.2	SRR6153180	lineage2	lineage2.2.1	2006	Canada
Chromosome	1	4411532	5536438	4400819	99.7572	152.283	36.9	58.8	SRR6153179	lineage1	lineage1.2.1.2.1	2006	Canada
Chromosome	1	4411532	5888780	4403189	99.8109	162.438	36.9	59	SRR6153178	lineage1	lineage1.2.1.2.1	2012	Canada
Chromosome	1	4411532	5793908	4401781	99.779	158.847	36.8	59.1	SRR6153177	lineage1	lineage1.2.1.2.1	2012	Canada
Chromosome	1	4411532	4680880	4385828	99.4173	130.849	37.3	58.9	SRR6153176	lineage2	lineage2.2.1	2012	Canada
Chromosome	1	4411532	3925403	4402857	99.8034	106.524	36.6	59.1	SRR6153175	lineage1	lineage1.2.1.2.1	2012	Canada
Chromosome	1	4411532	4744091	4405290	99.8585	130.706	36.9	59.3	SRR6153174	lineage4	lineage4.2.1.1	2006	Canada	1884
Chromosome	1	4411532	5143365	4374891	99.1694	142.822	37.1	59.2	SRR6153173	lineage2	lineage2.2.1	2006	Canada
Chromosome	1	4411532	6257014	4382969	99.3525	171.845	36.8	59.1	SRR6153172	lineage2	lineage2.2.1	2012	Canada
Chromosome	1	4411532	4729510	4389738	99.506	132.119	37.3	59	SRR6153171	lineage3	lineage3	2012	Canada
Chromosome	1	4411532	5845705	4410220	99.9703	161.601	37	59.1	SRR6153170	lineage4	lineage4.9	2012	Canada
Chromosome	1	4411532	7590593	4398056	99.6945	206.705	36.6	59.1	SRR6153169	lineage1	lineage1.2.1.2.1	2012	Canada
Chromosome	1	4411532	6759117	4398816	99.7118	186.904	37	59.1	SRR6153168	lineage3	lineage3	2012	Canada
Chromosome	1	4411532	6045484	4383015	99.3536	167.173	36.9	59	SRR6153167	lineage2	lineage2.2.1	2012	Canada
Chromosome	1	4411532	5523093	4398010	99.6935	152.486	37	59.1	SRR6153166	lineage1	lineage1.2.1.2.1	2012	Canada
Chromosome	1	4411532	5866081	4401592	99.7747	160.729	37	58.9	SRR6153165	lineage1	lineage1.2.1.2.1	2012	Canada
Chromosome	1	4411532	3992389	4382953	99.3522	111.447	37.3	59.3	SRR6153164	lineage1	lineage1.1.1.1	2012	Canada
Chromosome	1	4411532	4293464	4365625	98.9594	118.704	37.1	59	SRR6153162	lineage4	lineage4.3.4.2	2010	Canada
Chromosome	1	4411532	6175736	4393720	99.5962	168.583	36.6	59.2	SRR6153161	lineage2	lineage2.2.1	2010	Canada
Chromosome	1	4411532	6295887	4402224	99.789	171.253	36.6	58.8	SRR6153160	lineage3	lineage3.1.2	2010	Canada
Chromosome	1	4411532	5086458	4399453	99.7262	139.532	36.8	59.2	SRR6153159	lineage2	lineage2.2.1	2010	Canada
Chromosome	1	4411532	5850257	4392531	99.5693	161.337	36.9	59	SRR6153158	lineage4	lineage4.8	2010	Canada
Chromosome	1	4411532	5137408	4403965	99.8285	141.356	36.9	59	SRR6153157	lineage1	lineage1.2.1.2.1	2010	Canada
Chromosome	1	4411532	5432194	4396279	99.6542	150.345	37.1	59.1	SRR6153156	lineage3	lineage3	2010	Canada
Chromosome	1	4411532	5777768	4389312	99.4963	158.558	36.9	59.2	SRR6153155	lineage2	lineage2.2.1	2010	Canada
Chromosome	1	4411532	4012281	4404914	99.85	110.69	37.1	58.8	SRR6153154	lineage1	lineage1.2.1.2.1	2012	Canada
Chromosome	1	4411532	6415477	4377943	99.2386	175.084	36.6	59	SRR6153153	lineage2	lineage2.2.1.1	2012	Canada
Chromosome	1	4411532	4709050	4396077	99.6497	131.385	37.3	59	SRR6153152	lineage3	lineage3	2012	Canada
Chromosome	1	4411532	5142051	4393480	99.5908	141.733	36.9	59	SRR6153151	lineage1	lineage1.2.1.2.1	2012	Canada
Chromosome	1	4411532	3823267	4378083	99.2418	106.552	37.3	59.2	SRR6153149	lineage1	lineage1.1.1.1	2012	Canada	1941
Chromosome	1	4411532	5594737	4397363	99.6788	151.796	36.5	59	SRR6153148	lineage4	lineage4.4.1.1	2010	Canada
Chromosome	1	4411532	6068606	4402080	99.7857	167.285	36.9	59.1	SRR6153147	lineage3	lineage3	2010	Canada
Chromosome	1	4411532	5700066	4398613	99.7072	156.633	36.8	59.1	SRR6153146	lineage1	lineage1.2.1.2.1	2006	Canada
Chromosome	1	4411532	5693190	4388424	99.4762	156.805	36.9	59.2	SRR6153145	lineage2	lineage2.2.1	2012	Canada
Chromosome	1	4411532	4716594	4398034	99.694	129.371	36.8	59.2	SRR6153144	lineage3	lineage3	2006	Canada
Chromosome	1	4411532	4539696	4390694	99.5276	126.77	37.3	59.3	SRR6153143	lineage1	lineage1.1.1.1	2006	Canada
Chromosome	1	4411532	5557018	4403039	99.8075	151.769	36.7	59.3	SRR6153142	lineage4	lineage4.4.2	2006	Canada
Chromosome	1	4411532	5613481	4383800	99.3714	152.797	36.5	59.1	SRR6153141	lineage2	lineage2.2.1	2008	Canada
Chromosome	1	4411532	6062949	4404891	99.8495	166.599	37	58.4	SRR6153140	lineage4	lineage4.4.1.1	2008	Canada
Chromosome	1	4411532	6011693	4401997	99.7839	165.548	36.9	58.8	SRR6153139	lineage1	lineage1.2.1.2.1	2008	Canada
Chromosome	1	4411532	6140249	4409416	99.952	169.623	36.9	59.2	SRR6153138	lineage4	lineage4.5	2008	Canada
Chromosome	1	4411532	4315429	4385595	99.4121	120.575	37.3	59	SRR6153137	lineage2	lineage2.2.1	2008	Canada
Chromosome	1	4411532	4796231	4395815	99.6437	131.881	36.9	58.9	SRR6153136	lineage1	lineage1.2.1.2.1	2008	Canada
Chromosome	1	4411532	3669466	4379158	99.2662	99.9844	36.7	59.2	SRR6153135	lineage2	lineage2.2.1	2008	Canada
Chromosome	1	4411532	4981344	4401667	99.7764	137.671	37.1	59	SRR6153134	lineage4	lineage4.3.3	2008	Canada
Chromosome	1	4411532	6005621	4366507	98.9794	165.151	36.9	59.2	SRR6153133	lineage2	lineage2.2.1	2006	Canada
Chromosome	1	4411532	5032123	4393636	99.5943	138.381	37	58.2	SRR6153132	lineage1	lineage1.2.1.2.1	2008	Canada
Chromosome	1	4411532	5784311	4396035	99.6487	159.796	36.9	59.2	SRR6153131	lineage4	lineage4.4.1.1	2008	Canada	1292
Chromosome	1	4411532	5533744	4395342	99.633	153	36.9	59.4	SRR6153130	lineage4	lineage4.1.1.3.1	2012	Canada
Chromosome	1	4411532	6254686	4399846	99.7351	172.082	36.8	59.1	SRR6153129	lineage1	lineage1.2.1.2.1	2006	Canada
Chromosome	1	4411532	5551495	4389790	99.5072	152.376	36.9	59.2	SRR6153128	lineage3	lineage3	2006	Canada
Chromosome	1	4411532	6708893	4391258	99.5404	185.118	36.9	59.1	SRR6153127	lineage2	lineage2.2.1	2006	Canada
Chromosome	1	4411532	5494368	4379766	99.2799	152.476	37	59.2	SRR6153126	lineage1	lineage1.2.1.2	2006	Canada
Chromosome	1	4411532	6177820	4396261	99.6538	170.572	36.9	59.1	SRR6153125	lineage4	lineage4.4.1.1	2006	Canada
Chromosome	1	4411532	3268031	4406971	99.8966	88.9445	36.6	59.1	SRR6153124	lineage1	lineage1.2.1.2.1	2006	Canada
Chromosome	1	4411532	4906548	4399243	99.7214	136.112	37	59.4	SRR6153123	lineage4	lineage4.2.2	2006	Canada
Chromosome	1	4411532	4929691	4403766	99.824	136.875	37.1	59.1	SRR6153122	lineage3	lineage3	2006	Canada
Chromosome	1	4411532	4915603	4401523	99.7731	135.585	36.9	59	SRR6153121	lineage1	lineage1.2.1.2.1	2006	Canada
Chromosome	1	4411532	6014210	4384387	99.3847	165.93	36.9	59.2	SRR6153120	lineage2	lineage2.2.1	2006	Canada	798
Chromosome	1	4411532	5619860	4404608	99.843	153.593	36.6	59.1	SRR6153119	lineage4	lineage4.8	2006	Canada
Chromosome	1	4411532	5733268	4395643	99.6398	157.286	36.8	59.3	SRR6153118	lineage4	lineage4.1.2.1	2006	Canada
Chromosome	1	4411532	6469379	4381686	99.3235	178.475	36.9	59.3	SRR6153117	lineage2	lineage2.2.1	2006	Canada
Chromosome	1	4411532	6556764	4404665	99.8443	180.265	36.8	59.2	SRR6153116	lineage4	lineage4.9.1	2009	Canada
Chromosome	1	4411532	4892732	4402938	99.8052	130.731	36.5	59	SRR6153115	lineage4	lineage4.1.2.1	2009	Canada
Chromosome	1	4411532	5502217	4390962	99.5337	151.21	36.9	59.1	SRR6153114	lineage2	lineage2.2.1	2009	Canada
Chromosome	1	4411532	6801590	4381957	99.3296	187.072	36.8	59.1	SRR6153113	lineage2	lineage2.2.1	2009	Canada
Chromosome	1	4411532	6261983	4401461	99.7717	172.802	36.9	59.1	SRR6153112	lineage1	lineage1.2.1.2.1	2009	Canada
Chromosome	1	4411532	4243539	4380917	99.306	118.514	37.3	59.1	SRR6153111	lineage2	lineage2.2.1	2009	Canada
Chromosome	1	4411532	6302534	4401963	99.7831	173.564	36.9	59.2	SRR6153110	lineage1	lineage1.2.1.2.1	2009	Canada
Chromosome	1	4411532	5780504	4401798	99.7794	159.341	36.9	59.2	SRR6153109	lineage1	lineage1.2.1.2.1	2009	Canada
Chromosome	1	4411532	5989393	4398268	99.6993	163.25	36.8	58.7	SRR6153108	lineage1	lineage1.2.1.2.1	2009	Canada
Chromosome	1	4411532	5357679	4397558	99.6832	147.794	37.1	58.8	SRR6153107	lineage3	lineage3	2009	Canada
Chromosome	1	4411532	5365562	4400416	99.748	147.263	36.9	59.2	SRR6153106	lineage1	lineage1.1.2	2005	Canada
Chromosome	1	4411532	4942410	4394078	99.6044	135.66	36.9	59.2	SRR6153104	lineage3	lineage3	2005	Canada
Chromosome	1	4411532	7221771	4385746	99.4155	196.736	36.5	59.1	SRR6153103	lineage2	lineage2.2.1	2005	Canada
Chromosome	1	4411532	6324537	4386857	99.4407	173.659	36.9	59.2	SRR6153102	lineage2	lineage2.2.1	2005	Canada	1390
Chromosome	1	4411532	5791413	4400305	99.7455	154.748	36.5	59	SRR6153101	lineage1	lineage1.2.1.2.1	2005	Canada
Chromosome	1	4411532	6012977	4408500	99.9313	165.616	36.9	59.3	SRR6153100	lineage4	lineage4.4.2	2005	Canada
Chromosome	1	4411532	5896736	4379476	99.2734	160.203	36.5	58.8	SRR6153099	lineage2	lineage2.1	2005	Canada
Chromosome	1	4411532	5169925	4395701	99.6411	140.8	36.7	58.7	SRR6153098	lineage4	lineage4.4.1.1	2005	Canada
Chromosome	1	4411532	5247073	4383651	99.368	144.178	36.9	59.1	SRR6153097	lineage2	lineage2.2.1.1	2005	Canada
Chromosome	1	4411532	4319943	4377453	99.2275	119.126	36.9	59.2	SRR6153096	lineage2	lineage2.2.1	2011	Canada
Chromosome	1	4411532	5959496	4395162	99.6289	163.578	36.8	59.3	SRR6153095	lineage1	lineage1.2.1.2.1	2011	Canada
Chromosome	1	4411532	6881984	4407031	99.898	188	36.6	59.2	SRR6153094	lineage4	lineage4.2.1.1	2011	Canada
Chromosome	1	4411532	4933442	4405979	99.8741	136.413	37.1	58.8	SRR6153093	lineage1	lineage1.2.1.2.1	2011	Canada
Chromosome	1	4411532	5635029	4398547	99.7057	154.349	36.8	59	SRR6153092	lineage4	lineage4.4.1.1	2011	Canada
Chromosome	1	4411532	4290700	4404038	99.8301	117.98	36.8	59.2	SRR6153091	lineage4	lineage4.4	2011	Canada
Chromosome	1	4411532	4907226	4377647	99.2319	136.189	37.1	59.3	SRR6153090	lineage2	lineage2.2.1	2011	Canada
Chromosome	1	4411532	5412662	4401656	99.7761	144.823	36.5	59.3	SRR6153089	lineage4	lineage4.4.1.1	2011	Canada
Chromosome	1	4411532	5435113	4401023	99.7618	149.006	36.8	59.2	SRR6153088	lineage1	lineage1.2.1.2.1	2011	Canada	703
Chromosome	1	4411532	4129361	4402855	99.8033	113.359	36.9	58.4	SRR6153087	lineage1	lineage1.2.1.2.1	2011	Canada
Chromosome	1	4411532	6235310	4380565	99.298	171.076	36.8	59.1	SRR6153086	lineage2	lineage2.2.1.1	2011	Canada
Chromosome	1	4411532	5408894	4404320	99.8365	148.388	37	58.2	SRR6153085	lineage1	lineage1.2.1.2.1	2011	Canada
Chromosome	1	4411532	4916159	4404610	99.8431	132.143	36.8	57.7	SRR6153084	lineage3	lineage3	2011	Canada
Chromosome	1	4411532	5038319	4375573	99.1849	138.255	36.9	59.3	SRR6153083	lineage2	lineage2.2.1	2011	Canada
Chromosome	1	4411532	8247716	4397646	99.6852	225.277	36.7	59.1	SRR6153082	lineage2	lineage2.2.1	2011	Canada
Chromosome	1	4411532	5767163	4408044	99.9209	159.029	36.9	59	SRR6153081	lineage1	lineage1.2.1.2	2011	Canada
Chromosome	1	4411532	5028891	4399575	99.729	134.513	36.5	59.1	SRR6153080	lineage3	lineage3	2011	Canada	1951
Chromosome	1	4411532	4650621	4398618	99.7073	127.331	36.8	59	SRR6153079	lineage1	lineage1.2.1.2.1	2011	Canada
Chromosome	1	4411532	5768867	4398579	99.7064	158.448	36.9	58.9	SRR6153078	lineage1	lineage1.2.1.2	2011	Canada
Chromosome	1	4411532	5640453	4398329	99.7007	155.731	36.9	59.2	SRR6153077	lineage4	lineage4.3.2	2011	Canada
Chromosome	1	4411532	5753292	4374990	99.1717	158.022	36.8	59.1	SRR6153075	lineage2	lineage2.2.1	2010	Canada
Chromosome	1	4411532	5266646	4391348	99.5425	145.391	36.9	59.2	SRR6153074	lineage2	lineage2.2.1	2010	Canada
Chromosome	1	4411532	6090028	4409727	99.9591	167.537	36.9	58.8	SRR6153073	lineage3	lineage3.1.3	2007	Canada
Chromosome	1	4411532	4218281	4404728	99.8458	113.519	36.7	57.6	SRR6153072	lineage1	lineage1.2.1.2.1	2010	Canada
Chromosome	1	4411532	5561718	4396608	99.6617	151.372	36.7	58.9	SRR6153071	lineage3	lineage3	2010	Canada
Chromosome	1	4411532	5973014	4400895	99.7589	163.821	36.9	59.2	SRR6153070	lineage4	lineage4.1.1.3	2010	Canada
Chromosome	1	4411532	5162760	4404861	99.8488	141.82	36.9	59.1	SRR6153068	lineage4	lineage4.1.2.1	2010	Canada	1477
Chromosome	1	4411532	4292075	4401623	99.7754	119.853	37.3	59.1	SRR6153067	lineage3	lineage3	2010	Canada
Chromosome	1	4411532	6108849	4395934	99.6464	168.357	36.8	59.3	SRR6153066	lineage2	lineage2.2.1	2010	Canada	424
Chromosome	1	4411532	4153613	4384412	99.3852	113.181	36.7	59.1	SRR6153065	lineage2	lineage2.2.1	2010	Canada
Chromosome	1	4411532	6466926	4398491	99.7044	178.483	36.9	59.1	SRR6153064	lineage3	lineage3	2010	Canada
Chromosome	1	4411532	6172547	4391106	99.537	170.415	37	59.2	SRR6153063	lineage2	lineage2.2.1	2010	Canada
Chromosome	1	4411532	5555566	4390252	99.5176	152.599	36.9	58.9	SRR6153062	lineage3	lineage3	2007	Canada
Chromosome	1	4411532	3855542	4392108	99.5597	105.212	37	59	SRR6153061	lineage3	lineage3	2007	Canada
Chromosome	1	4411532	5766899	4380439	99.2952	156.653	36.5	59.1	SRR6153060	lineage2	lineage2.2.1	2007	Canada
Chromosome	1	4411532	5210308	4404349	99.8372	144.293	37	59.1	SRR6153059	lineage4	lineage4.1.2.1	2007	Canada
Chromosome	1	4411532	6466720	4397493	99.6818	176.171	36.5	59.1	SRR6153058	lineage1	lineage1.2.1.2.1	2007	Canada	1561
Chromosome	1	4411532	5539612	4396225	99.653	148.277	36.5	59.4	SRR6153057	lineage1	lineage1.2.2.2	2007	Canada
Chromosome	1	4411532	5898299	4400578	99.7517	161.885	36.8	59.2	SRR6153056	lineage3	lineage3.1.2	2007	Canada
Chromosome	1	4411532	6167968	4399766	99.7333	169.118	36.8	59.1	SRR6153054	lineage1	lineage1.2.1.2.1	2008	Canada
Chromosome	1	4411532	5903652	4401997	99.7839	162.997	37	59.4	SRR6153053	lineage3	lineage3	2008	Canada
Chromosome	1	4411532	4445039	4391471	99.5453	122.218	36.8	59.1	SRR6153052	lineage1	lineage1.2.1.2.1	2007	Canada
Chromosome	1	4411532	5345249	4375206	99.1766	146.672	36.9	59.1	SRR6153051	lineage2	lineage2.2.1	2007	Canada
Chromosome	1	4411532	6514408	4406482	99.8855	178.723	36.8	59	SRR6153050	lineage1	lineage1.2.1.2.1	2008	Canada
Chromosome	1	4411532	5198696	4380717	99.3015	139.323	36.6	58.8	SRR6153049	lineage2	lineage2.2.1	2008	Canada
Chromosome	1	4411532	6326135	4389961	99.511	174.333	36.8	59.4	SRR6153048	lineage1	lineage1.1.1	2008	Canada
Chromosome	1	4411532	2790086	4402780	99.8016	75.9085	36.6	59.4	SRR6153047	lineage3	lineage3.1.1	2008	Canada
Chromosome	1	4411532	5491245	4386116	99.4239	150.816	36.8	59.2	SRR6153046	lineage2	lineage2.2.1	2006	Canada
Chromosome	1	4411532	5081781	4390029	99.5126	136.038	36.5	59.2	SRR6153045	lineage2	lineage2.2.1	2007	Canada	1642
Chromosome	1	4411532	5739883	4400704	99.7546	156.18	36.6	59	SRR6153044	lineage1	lineage1.2.1.2.1	2007	Canada
Chromosome	1	4411532	5168974	4395055	99.6265	143.483	37.1	59.1	SRR6153043	lineage4	lineage4.5	2007	Canada
Chromosome	1	4411532	5610557	4402917	99.8047	152.099	36.5	58.8	SRR6153041	lineage3	lineage3	2007	Canada
Chromosome	1	4411532	6728168	4381793	99.3259	185.019	36.8	59.1	SRR6153040	lineage2	lineage2.2.1	2007	Canada
Chromosome	1	4411532	6667141	4387260	99.4498	178.74	36.6	59.1	SRR6153039	lineage2	lineage2.2.1	2007	Canada
Chromosome	1	4411532	4806765	4401421	99.7708	127.94	36.5	58.3	SRR6153038	lineage1	lineage1.2.1.2.1	2007	Canada
Chromosome	1	4411532	6098409	4381778	99.3255	167.625	36.9	59.3	SRR6153035	lineage2	lineage2.2.1	2005	Canada
Chromosome	1	4411532	6222107	4380437	99.2951	171.038	36.9	59.2	SRR6153034	lineage2	lineage2.2.1	2005	Canada
Chromosome	1	4411532	5975352	4397103	99.6729	163.832	36.9	58.8	SRR6153033	lineage3	lineage3	2005	Canada	1954
Chromosome	1	4411532	4934140	4399941	99.7373	135.628	36.8	59.2	SRR6153032	lineage1	lineage1.2.1.2.1	2005	Canada
Chromosome	1	4411532	7396345	4397988	99.693	205.556	37.1	59.1	SRR6153031	lineage3	lineage3	2005	Canada	1682
Chromosome	1	4411532	5674592	4403457	99.817	151.796	36.5	59.1	SRR6153030	lineage1	lineage1.2.1.2.1	2005	Canada
Chromosome	1	4411532	6284779	4383940	99.3745	172.78	36.8	59.1	SRR6153029	lineage2	lineage2.2.1	2005	Canada
Chromosome	1	4411532	6035878	4402139	99.7871	166.685	36.9	58.9	SRR6153028	lineage1	lineage1.2.1.2.1	2005	Canada
Chromosome	1	4411532	6221177	4409655	99.9575	167.01	36.6	59.1	SRR6153027	lineage4	lineage4.9	2005	Canada
Chromosome	1	4411532	5000143	4382067	99.3321	137.263	36.9	59	SRR6153026	lineage2	lineage2.2.1	2005	Canada
Chromosome	1	4411532	5315754	4397276	99.6768	146.71	36.9	59.1	SRR6153025	lineage2	lineage2.2.1	2012	Canada
Chromosome	1	4411532	1135235	4399252	99.7216	30.806	36.6	58.9	SRR6153024	lineage1	lineage1.2.1.2.1	2012	Canada
Chromosome	1	4411532	3831634	4400498	99.7499	104.446	36.7	59.2	SRR6153023	lineage1	lineage1.2.1.2.1	2010	Canada
Chromosome	1	4411532	4560774	4375196	99.1763	125.052	36.8	59.4	SRR6153022	lineage1	lineage1.1.1.1	2010	Canada
Chromosome	1	4411532	7537333	4398048	99.6943	205.214	36.6	59.2	SRR6153021	lineage3	lineage3	2010	Canada
Chromosome	1	4411532	5833967	4383140	99.3564	160.933	36.9	59.1	SRR6153019	lineage2	lineage2.2.1.1	2010	Canada
Chromosome	1	4411532	6022328	4399113	99.7185	165.487	36.8	59.1	SRR6153018	lineage2	lineage2.2.1	2011	Canada
Chromosome	1	4411532	6073149	4410967	99.9872	167.664	36.9	59.2	SRR6153017	lineage4	lineage4.9	2010	Canada
Chromosome	1	4411532	6778720	4374341	99.157	181.581	36.5	59.3	SRR6153016	lineage2	lineage2.2.2	2010	Canada
Chromosome	1	4411532	5955458	4401843	99.7804	164.058	36.9	59	SRR6153014	lineage1	lineage1.2.1.2.1	2012	Canada
Chromosome	1	4411532	7188771	4403925	99.8276	196.178	36.6	59.1	SRR6153012	lineage3	lineage3	2010	Canada
Chromosome	1	4411532	2918334	4406550	99.8871	79.5596	36.7	59.1	SRR6153011	lineage3	lineage3	2012	Canada
Chromosome	1	4411532	5437839	4402343	99.7917	150.797	37.1	59.1	SRR6153010	lineage1	lineage1.2.1.2.1	2012	Canada
Chromosome	1	4411532	4927252	4396886	99.668	136.089	36.9	59.3	SRR6153009	lineage4	lineage4.2.2.2	2012	Canada
Chromosome	1	4411532	6323908	4401821	99.7799	173.708	36.9	59.1	SRR6153008	lineage3	lineage3	2012	Canada
Chromosome	1	4411532	5588582	4394749	99.6196	154.201	36.9	58.7	SRR6153007	lineage2	lineage2.2.1	2012	Canada
Chromosome	1	4411532	4707690	4396714	99.6641	130.307	37.1	59	SRR6153006	lineage1	lineage1.2.1.2.1	2012	Canada
Chromosome	1	4411532	7724033	4395735	99.6419	210.542	36.6	59.1	SRR6153005	lineage1	lineage1.1.2	2009	Canada
Chromosome	1	4411532	5025131	4401723	99.7777	138.605	36.9	59.3	SRR6153004	lineage4	lineage4.2.1.1	2012	Canada
Chromosome	1	4411532	6257819	4405389	99.8608	170.59	36.7	59.1	SRR6153003	lineage3	lineage3	2012	Canada
Chromosome	1	4411532	6755266	4382598	99.3441	185.584	36.9	59.1	SRR6153002	lineage2	lineage2.2.1	2006	Canada
Chromosome	1	4411532	6797784	4377554	99.2298	184.92	36.5	59.4	SRR6153001	lineage2	lineage2.2.1	2006	Canada
Chromosome	1	4411532	4609562	4390741	99.5287	126.592	36.8	59.2	SRR6153000	lineage4	lineage4.2.1.1	2006	Canada
Chromosome	1	4411532	5086537	4400892	99.7588	140.801	37.1	59.1	SRR6152999	lineage4	lineage4.4.1.1	2008	Canada
Chromosome	1	4411532	5621383	4402353	99.7919	155.366	37	59.1	SRR6152998	lineage3	lineage3.1.2	2008	Canada
Chromosome	1	4411532	5983697	4399064	99.7174	164.678	36.8	59.4	SRR6152997	lineage1	lineage1.2.1.2.1	2008	Canada
Chromosome	1	4411532	5187845	4402455	99.7942	143.266	36.9	59.5	SRR6152996	lineage3	lineage3.1.2.1	2008	Canada
Chromosome	1	4411532	12324135	4406373	99.8831	336.491	36.7	59.3	SRR6152995	lineage4	lineage4.8	2008	Canada
Chromosome	1	4411532	5077931	4387990	99.4664	140.806	37	59.3	SRR6152994	lineage1	lineage1.1.1.1	2008	Canada
Chromosome	1	4411532	5993171	4386327	99.4287	166.335	37.1	59.2	SRR6152993	lineage2	lineage2.2.1	2008	Canada
Chromosome	1	4411532	5709912	4404839	99.8483	157.155	36.9	59	SRR6152992	lineage1	lineage1.2.1.2.1	2008	Canada
Chromosome	1	4411532	4834866	4397985	99.6929	133.629	36.9	59.6	SRR6152991	lineage4	lineage4.4.2	2008	Canada
Chromosome	1	4411532	6305155	4383002	99.3533	173.167	36.9	59.3	SRR6152990	lineage2	lineage2.2.1	2008	Canada
Chromosome	1	4411532	6094889	4390344	99.5197	167.048	36.8	59	SRR6152989	lineage2	lineage2.2.1	2009	Canada
Chromosome	1	4411532	6427177	4405682	99.8674	174.837	36.5	59	SRR6152988	lineage1	lineage1.2.1.2.1	2009	Canada
Chromosome	1	4411532	4679981	4398464	99.7038	125.276	36.5	59.2	SRR6152987	lineage3	lineage3	2009	Canada
Chromosome	1	4411532	4513472	4391899	99.555	124.068	37	59	SRR6152985	lineage2	lineage2.2.2	2009	Canada
Chromosome	1	4411532	6358185	4397992	99.6931	173.331	36.6	59	SRR6152984	lineage2	lineage2.2.1	2009	Canada
Chromosome	1	4411532	4820744	4388110	99.4691	132.897	36.9	59.3	SRR6152983	lineage4	lineage4.3.4.1	2009	Canada
Chromosome	1	4411532	6234302	4389519	99.501	171.931	36.9	58.9	SRR6152982	lineage2	lineage2.2.1	2009	Canada	424
Chromosome	1	4411532	6552967	4385524	99.4105	175.495	36.5	59.1	SRR6152981	lineage2	lineage2.2.1	2006	Canada
Chromosome	1	4411532	6497659	4403985	99.8289	179.238	36.9	59.2	SRR6152980	lineage4	lineage4.8	2009	Canada
Chromosome	1	4411532	5366301	4404546	99.8416	148.309	37	58.9	SRR6152978	lineage1	lineage1.2.1.2.1	2008	Canada
Chromosome	1	4411532	6288878	4402523	99.7958	171.31	36.6	58.9	SRR6152977	lineage3	lineage3	2006	Canada
Chromosome	1	4411532	4573720	4396771	99.6654	127.71	37.4	58.9	SRR6152976	lineage3	lineage3	2006	Canada
Chromosome	1	4411532	4696225	4409608	99.9564	130.041	37.1	59.1	SRR6152975	lineage4	lineage4.2.1.1	2005	Canada
Chromosome	1	4411532	5616542	4395047	99.6263	154.112	36.8	59.3	SRR6152974	lineage2	lineage2.2.1.1	2006	Canada
Chromosome	1	4411532	4844874	4404398	99.8383	129.576	36.5	59.2	SRR6152973	lineage4	lineage4.2.1.1	2005	Canada
Chromosome	1	4411532	5411747	4401975	99.7834	148.699	36.9	59.1	SRR6152971	lineage4	lineage4.2.1.1	2005	Canada
Chromosome	1	4411532	4933438	4379992	99.2851	136.987	37.1	59.3	SRR6152970	lineage2	lineage2.2.1	2006	Canada
Chromosome	1	4411532	5052225	4401638	99.7757	138.853	36.9	58.8	SRR6152969	lineage3	lineage3	2005	Canada	1682
Chromosome	1	4411532	6348630	4398554	99.7058	172.817	36.9	57.8	SRR6152968	lineage1	lineage1.2.1.2.1	2005	Canada
Chromosome	1	4411532	5766234	4407518	99.909	155.406	36.6	58.1	SRR6152967	lineage1	lineage1.2.1.2.1	2011	Canada
Chromosome	1	4411532	6176822	4401185	99.7655	169.184	36.8	59	SRR6152966	lineage3	lineage3	2011	Canada
Chromosome	1	4411532	5030934	4403725	99.823	137.869	37	58	SRR6152965	lineage1	lineage1.2.1.2.1	2011	Canada
Chromosome	1	4411532	4595892	4395506	99.6367	126.43	37.1	59	SRR6152964	lineage4	lineage4.5	2011	Canada
Chromosome	1	4411532	2138649	4391611	99.5484	58.0822	36.6	59	SRR6152963	lineage1	lineage1.2.1.2.1	2011	Canada
Chromosome	1	4411532	5668860	4403482	99.8175	155.523	36.8	59.1	SRR6152962	lineage4	lineage4.9	2011	Canada
Chromosome	1	4411532	5945013	4404131	99.8322	162.468	36.8	58.9	SRR6152961	lineage1	lineage1.2.1.2.1	2011	Canada
Chromosome	1	4411532	4231074	4389240	99.4947	117.411	37.1	59.1	SRR6152960	lineage2	lineage2.2.2	2011	Canada
Chromosome	1	4411532	4270459	4406574	99.8876	116.826	36.9	58.3	SRR6152959	lineage1	lineage1.2.1.2.1	2011	Canada
Chromosome	1	4411532	6205864	4400341	99.7463	170.568	36.9	59.2	SRR6152958	lineage3	lineage3	2011	Canada
Chromosome	1	4411532	3603754	4377296	99.2239	100.699	37.3	59.3	SRR6152957	lineage1	lineage1.1.1.1	2011	Canada	1941
Chromosome	1	4411532	5688710	4388733	99.4832	156.227	36.8	59.1	SRR6152956	lineage2	lineage2.2.1	2011	Canada
Chromosome	1	4411532	5861626	4387823	99.4626	160.816	36.8	59.4	SRR6152955	lineage4	lineage4.3.3	2011	Canada	561
Chromosome	1	4411532	7946997	4382579	99.3437	220.835	37.1	59.1	SRR6152954	lineage2	lineage2.2.1	2011	Canada
Chromosome	1	4411532	3198314	4397978	99.6928	87.0231	36.6	59	SRR6152953	lineage3	lineage3	2011	Canada
Chromosome	1	4411532	6068971	4399780	99.7336	165.099	37	57.6	SRR6152952	lineage1	lineage1.2.1.2.1	2011	Canada
Chromosome	1	4411532	4543865	4396889	99.6681	125.066	36.9	59.2	SRR6152951	lineage4	lineage4.1.2	2011	Canada
Chromosome	1	4411532	5802246	4385922	99.4195	159.367	36.8	59.1	SRR6152950	lineage2	lineage2.2.1.1	2011	Canada
Chromosome	1	4411532	6446752	4403503	99.818	176.744	36.8	59	SRR6152949	lineage1	lineage1.2.1.2.1	2011	Canada
Chromosome	1	4411532	6181710	4403426	99.8163	169.645	36.8	59.1	SRR6152948	lineage3	lineage3	2011	Canada
Chromosome	1	4411532	6329184	4382813	99.349	174.496	36.9	59.1	SRR6152947	lineage2	lineage2.2.1.1	2012	Canada
Chromosome	1	4411532	4349959	4389329	99.4967	121.651	37.3	59	SRR6152946	lineage2	lineage2.2.1.1	2012	Canada
Chromosome	1	4411532	5652910	4404053	99.8305	156	36.9	59	SRR6152945	lineage1	lineage1.2.1.2.1	2012	Canada
Chromosome	1	4411532	10559271	4381778	99.3255	288.308	36.7	59	SRR6152943	lineage2	lineage2.2.1.1	2012	Canada
Chromosome	1	4411532	3904826	4402538	99.7961	108.98	37.3	59.1	SRR6152942	lineage1	lineage1.2.1.2.1	2012	Canada
Chromosome	1	4411532	6393188	4403327	99.814	175.867	36.9	58.9	SRR6152940	lineage2	lineage2.2.1	2012	Canada
Chromosome	1	4411532	6035700	4390381	99.5206	165.934	36.9	59.2	SRR6152939	lineage2	lineage2.2.1	2012	Canada
Chromosome	1	4411532	9092260	4390957	99.5336	248.601	36.7	59.2	SRR6152938	lineage2	lineage2.2.1	2012	Canada
Chromosome	1	4411532	7098738	4403338	99.8143	195.731	36.9	59	SRR6152937	lineage1	lineage1.2.1.2.1	2010	Canada
Chromosome	1	4411532	6010593	4402918	99.8047	163.467	36.8	58.5	SRR6152935	lineage1	lineage1.2.1.2.1	2010	Canada
Chromosome	1	4411532	6345858	4378918	99.2607	170.073	36.6	59.1	SRR6152934	lineage2	lineage2.2.1	2010	Canada
Chromosome	1	4411532	4337362	4403023	99.8071	119.566	37.1	58.8	SRR6152933	lineage1	lineage1.2.1.2.1	2010	Canada
Chromosome	1	4411532	4145999	4401765	99.7786	115.793	37.3	59.2	SRR6152932	lineage1	lineage1.2.1.2.1	2010	Canada
Chromosome	1	4411532	4977291	4380557	99.2979	137.864	37	59	SRR6152931	lineage2	lineage2.2.1	2010	Canada
Chromosome	1	4411532	5775650	4399806	99.7342	154.268	36.5	59.1	SRR6152930	lineage1	lineage1.2.1.2.1	2010	Canada
Chromosome	1	4411532	5646692	4397114	99.6732	154.883	36.8	59.3	SRR6152929	lineage2	lineage2.2.1	2010	Canada
Chromosome	1	4411532	5459138	4389753	99.5063	149.895	36.9	59.3	SRR6152928	lineage2	lineage2.2.1	2010	Canada
Chromosome	1	4411532	5232318	4391139	99.5377	144.211	36.9	59	SRR6152927	lineage1	lineage1.2.1.2	2007	Canada
Chromosome	1	4411532	5703283	4380050	99.2864	158.265	37.1	59.1	SRR6152926	lineage2	lineage2.2.1.1	2007	Canada
Chromosome	1	4411532	5538565	4387221	99.4489	152.714	36.9	59.2	SRR6152925	lineage2	lineage2.2.1	2007	Canada
Chromosome	1	4411532	6437570	4380298	99.292	176.803	36.8	59.1	SRR6152924	lineage2	lineage2.2.1	2007	Canada
Chromosome	1	4411532	4986968	4398407	99.7025	137.088	36.8	59.1	SRR6152923	lineage1	lineage1.2.1.2.1	2007	Canada
Chromosome	1	4411532	5310490	4399052	99.7171	145.827	36.8	59.5	SRR6152922	lineage4	lineage4.5	2009	Canada
Chromosome	1	4411532	4840585	4395710	99.6413	134.474	37.1	59.3	SRR6152921	lineage4	lineage4.8	2009	Canada
Chromosome	1	4411532	5943404	4390493	99.5231	161.833	36.5	59.2	SRR6152920	lineage4	lineage4.8	2009	Canada
Chromosome	1	4411532	5338226	4396220	99.6529	147.24	36.9	59.2	SRR6152919	lineage2	lineage2.2.1.1	2009	Canada
Chromosome	1	4411532	5887917	4400238	99.744	161.532	36.8	59.2	SRR6152918	lineage1	lineage1.2.1.2.1	2009	Canada
Chromosome	1	4411532	5860463	4403453	99.8169	161.46	36.9	59.3	SRR6152917	lineage4	lineage4.1.2.1	2009	Canada
Chromosome	1	4411532	6621172	4383610	99.3671	182.583	36.9	59.4	SRR6152916	lineage2	lineage2.2.1	2009	Canada
Chromosome	1	4411532	5052521	4379903	99.283	138.777	36.8	59.3	SRR6152915	lineage2	lineage2.2.1.1	2009	Canada
Chromosome	1	4411532	5846602	4400569	99.7515	162.501	37.1	59.2	SRR6152914	lineage4	lineage4.3.3	2009	Canada
Chromosome	1	4411532	6263270	4374318	99.1564	171.222	36.7	59.3	SRR6152913	lineage2	lineage2.2.1	2009	Canada	1673
Chromosome	1	4411532	6093645	4403437	99.8165	167.29	36.8	59.3	SRR6152912	lineage4	lineage4.2.1.1	2005	Canada
Chromosome	1	4411532	5477348	4405354	99.86	150.635	36.8	59.2	SRR6152911	lineage1	lineage1.2.1.2.1	2005	Canada
Chromosome	1	4411532	5756444	4398509	99.7048	158.312	36.9	59.1	SRR6152909	lineage4	lineage4.7	2005	Canada
Chromosome	1	4411532	6461551	4393848	99.5991	177.491	36.8	59.2	SRR6152908	lineage2	lineage2.2.1.1	2005	Canada	1004
Chromosome	1	4411532	5868098	4409739	99.9594	161.672	36.8	59.2	SRR6152907	lineage4	lineage4.5	2005	Canada
Chromosome	1	4411532	5748732	4393328	99.5874	154.406	36.6	59.2	SRR6152906	lineage4	lineage4.3.3	2005	Canada	1844
Chromosome	1	4411532	5900065	4393741	99.5967	162.017	36.9	59.1	SRR6152905	lineage2	lineage2.1	2005	Canada
Chromosome	1	4411532	6135682	4399536	99.7281	166.81	36.5	59	SRR6152904	lineage1	lineage1.2.1.2.1	2005	Canada
Chromosome	1	4411532	5319587	4400316	99.7458	146.028	36.9	59.2	SRR6152903	lineage1	lineage1.2.1.2.1	2005	Canada
Chromosome	1	4411532	6263397	4404815	99.8477	172.267	36.9	59.2	SRR6152902	lineage4	lineage4.9	2008	Canada
Chromosome	1	4411532	5284630	4409693	99.9583	145.65	36.9	59.2	SRR6152901	lineage4	lineage4.2.1.1	2007	Canada
Chromosome	1	4411532	5479216	4403963	99.8284	150.827	36.9	58.9	SRR6152900	lineage1	lineage1.2.1.2.1	2007	Canada
Chromosome	1	4411532	5075828	4390616	99.5259	138.27	36.7	59.2	SRR6152899	lineage2	lineage2.2.2	2007	Canada
Chromosome	1	4411532	6715632	4387495	99.4551	185.643	36.9	59.1	SRR6152898	lineage2	lineage2.2.1	2009	Canada
Chromosome	1	4411532	5967936	4402877	99.8038	163.891	36.9	59.1	SRR6152897	lineage1	lineage1.2.1.2.1	2009	Canada
Chromosome	1	4411532	5711980	4403766	99.824	156.719	36.8	59	SRR6152896	lineage1	lineage1.2.1.2.1	2009	Canada
Chromosome	1	4411532	5758452	4403776	99.8242	158.874	36.9	59	SRR6152895	lineage1	lineage1.2.1.2.1	2007	Canada
Chromosome	1	4411532	5268600	4407743	99.9141	144.473	36.7	59.3	SRR6152894	lineage4	lineage4.9	2007	Canada	1006
Chromosome	1	4411532	5250387	4401150	99.7647	143.785	36.7	59.1	SRR6152893	lineage1	lineage1.2.1.2.1	2009	Canada
Chromosome	1	4411532	5844885	4396611	99.6618	160.288	36.8	59.2	SRR6152892	lineage1	lineage1.2.1.2.1	2009	Canada
Chromosome	1	4411532	5213484	4378515	99.2516	143.084	36.9	59.2	SRR6152891	lineage2	lineage2.2.1	2009	Canada
Chromosome	1	4411532	5341277	4399705	99.7319	146.286	36.8	59	SRR6152890	lineage2	lineage2.2.1	2009	Canada
Chromosome	1	4411532	6281474	4385753	99.4156	171.039	36.5	59.1	SRR6152889	lineage2	lineage2.2.1	2009	Canada
Chromosome	1	4411532	5722847	4399217	99.7208	157.029	36.8	59.2	SRR6152888	lineage3	lineage3	2009	Canada
Chromosome	1	4411532	5570314	4385473	99.4093	153.049	36.8	59.1	SRR6152887	lineage2	lineage2.2.1	2009	Canada
Chromosome	1	4411532	6067233	4390517	99.5236	166.776	36.9	59.2	SRR6152885	lineage2	lineage2.2.1	2005	Canada
Chromosome	1	4411532	6191587	4406903	99.8951	170.662	36.9	59.3	SRR6152884	lineage4	lineage4.5	2005	Canada
Chromosome	1	4411532	4222383	4392291	99.5638	117.613	37.3	58.8	SRR6152883	lineage1	lineage1.2.1.2.1	2005	Canada
Chromosome	1	4411532	5058058	4403083	99.8085	135.042	36.5	59.3	SRR6152882	lineage4	lineage4.1.1	2005	Canada
Chromosome	1	4411532	4877474	4401701	99.7772	130.089	36.4	59.2	SRR6152880	lineage1	lineage1.2.1.2.1	2005	Canada
Chromosome	1	4411532	7049101	4402822	99.8026	194.622	36.9	59.2	SRR6152879	lineage1	lineage1.2.1.2.1	2005	Canada
Chromosome	1	4411532	7104598	4392584	99.5705	195.883	36.8	59.2	SRR6152878	lineage4	lineage4.3.3	2005	Canada
Chromosome	1	4411532	4849906	4405187	99.8562	133.795	36.9	59.1	SRR6152877	lineage3	lineage3	2005	Canada
Chromosome	1	4411532	5121429	4405640	99.8664	137.016	36.5	59.1	SRR6152876	lineage1	lineage1.2.1.2.1	2005	Canada
Chromosome	1	4411532	6553949	4398392	99.7021	178.871	36.6	59.2	SRR6152875	lineage4	lineage4.4.1.1	2008	Canada
Chromosome	1	4411532	4866690	4401475	99.772	132.663	36.7	59.1	SRR6152874	lineage1	lineage1.2.1.2.1	2008	Canada
Chromosome	1	4411532	4195753	4392934	99.5784	112.466	36.4	59	SRR6152873	lineage1	lineage1.2.1.2.1	2010	Canada
Chromosome	1	4411532	5654052	4396040	99.6488	155.48	36.9	59.2	SRR6152872	lineage4	lineage4.3.3	2010	Canada
Chromosome	1	4411532	6556413	4400821	99.7572	181.172	36.9	59	SRR6152871	lineage1	lineage1.2.1.2.1	2010	Canada
Chromosome	1	4411532	5791333	4407262	99.9032	159.624	36.9	59.3	SRR6152870	lineage4	lineage4.2.1	2010	Canada
Chromosome	1	4411532	5746302	4381467	99.3185	157.674	36.8	59.2	SRR6152869	lineage2	lineage2.2.1	2010	Canada
Chromosome	1	4411532	5682479	4390847	99.5311	156.046	36.8	59.2	SRR6152868	lineage2	lineage2.2.1	2010	Canada
Chromosome	1	4411532	4165628	4406417	99.8841	115.874	37.3	58.9	SRR6152867	lineage4	lineage4.2.1.1	2010	Canada
Chromosome	1	4411532	4863395	4402632	99.7983	133.044	36.9	58	SRR6152866	lineage1	lineage1.2.1.2.1	2010	Canada
Chromosome	1	4411532	9153985	4402278	99.7902	249.708	36.7	59.1	SRR6152865	lineage1	lineage1.2.1.2.1	2010	Canada
Chromosome	1	4411532	1789088	4384875	99.3957	48.5469	36.6	59	SRR6152864	lineage2	lineage2.2.1	2010	Canada
Chromosome	1	4411532	3748763	4402617	99.7979	101.974	36.6	59.2	SRR6152863	lineage1	lineage1.2.1.2.1	2012	Canada
Chromosome	1	4411532	5337891	4406689	99.8902	147.406	36.9	59.2	SRR6152862	lineage4	lineage4.2.1.1	2012	Canada	1884
Chromosome	1	4411532	5038301	4385764	99.4159	137.453	36.7	59.1	SRR6152861	lineage2	lineage2.2.1	2012	Canada
Chromosome	1	4411532	5212343	4389300	99.496	143.782	36.9	59.2	SRR6152860	lineage2	lineage2.2.1	2012	Canada
Chromosome	1	4411532	4622190	4388721	99.4829	125.973	36.7	59.1	SRR6152859	lineage2	lineage2.2.1	2012	Canada
Chromosome	1	4411532	3942330	4383538	99.3654	110.177	37.3	59	SRR6152858	lineage2	lineage2.2.1.1	2012	Canada
Chromosome	1	4411532	5921258	4388467	99.4772	161.71	36.6	59	SRR6152857	lineage2	lineage2.2.1.1	2008	Canada	1004
Chromosome	1	4411532	6626033	4390159	99.5155	182.166	36.9	59.2	SRR6152856	lineage3	lineage3	2008	Canada
Chromosome	1	4411532	6428749	4385339	99.4063	177.575	36.9	59.3	SRR6152855	lineage4	lineage4.1.2.1	2008	Canada
Chromosome	1	4411532	6977967	4383835	99.3722	187.214	36.6	59.1	SRR6152853	lineage2	lineage2.1	2008	Canada
Chromosome	1	4411532	5291896	4403861	99.8261	145.474	36.8	59.1	SRR6152852	lineage3	lineage3	2008	Canada	944
Chromosome	1	4411532	5643803	4384830	99.3947	155.856	36.9	59.1	SRR6152851	lineage2	lineage2.2.1	2008	Canada
Chromosome	1	4411532	5804654	4392004	99.5573	158.044	36.6	59.2	SRR6152850	lineage2	lineage2.2.2	2008	Canada
Chromosome	1	4411532	5505317	4395921	99.6461	151.611	36.9	59.2	SRR6152849	lineage4	lineage4.4.1.1	2008	Canada
Chromosome	1	4411532	5425244	4381510	99.3195	148.923	36.8	59.1	SRR6152848	lineage2	lineage2.2.1	2008	Canada
Chromosome	1	4411532	7256518	4408969	99.9419	197.931	36.6	59.2	SRR6152847	lineage4	lineage4.9	2006	Canada
Chromosome	1	4411532	5206494	4394133	99.6056	139.232	36.5	59.2	SRR6152846	lineage2	lineage2.2.2	2006	Canada
Chromosome	1	4411532	6473708	4389700	99.5051	176.711	36.7	59.2	SRR6152845	lineage2	lineage2.2.1.1	2012	Canada
Chromosome	1	4411532	4292620	4382034	99.3313	120.049	37.3	59.2	SRR6152844	lineage2	lineage2.2.1	2012	Canada
Chromosome	1	4411532	5940709	4384417	99.3854	163.836	36.9	59.2	SRR6152843	lineage2	lineage2.2.1	2007	Canada
Chromosome	1	4411532	4504304	4398294	99.6999	125.04	37.1	59.1	SRR6152842	lineage1	lineage1.2.1.2.1	2007	Canada
Chromosome	1	4411532	5056267	4404370	99.8377	139.429	36.9	59.2	SRR6152840	lineage1	lineage1.2.1.2.1	2007	Canada
Chromosome	1	4411532	5995246	4394742	99.6194	165.06	36.9	59.1	SRR6152839	lineage2	lineage2.2.1	2007	Canada
Chromosome	1	4411532	5380503	4380877	99.3051	146.343	36.6	59	SRR6152838	lineage2	lineage2.2.1.1	2007	Canada
Chromosome	1	4411532	5963364	4406278	99.8809	163.677	36.9	59	SRR6152837	lineage1	lineage1.2.1.2.1	2007	Canada
Chromosome	1	4411532	5854186	4388876	99.4864	160.709	36.8	59.3	SRR6152836	lineage2	lineage2.2.1	2007	Canada
Chromosome	1	4411532	5120512	4397741	99.6874	140.207	36.8	59	SRR6152835	lineage1	lineage1.2.1.2.1	2007	Canada
Chromosome	1	4411532	6437081	4399544	99.7283	177.499	36.9	58.9	SRR6152834	lineage1	lineage1.2.1.2.1	2007	Canada
Chromosome	1	4411532	6025732	4383924	99.3742	165.237	36.8	59.4	SRR6152833	lineage1	lineage1.1.1.1	2009	Canada
Chromosome	1	4411532	4671391	4404186	99.8335	129.468	37.1	59.1	SRR6152831	lineage1	lineage1.2.1.2.1	2009	Canada
Chromosome	1	4411532	5808349	4379002	99.2626	158.651	36.6	59.2	SRR6152830	lineage2	lineage2.2.1	2009	Canada
Chromosome	1	4411532	6434962	4390776	99.5295	178.711	37.1	59.3	SRR6152829	lineage4	lineage4.1.2.1	2009	Canada
Chromosome	1	4411532	5095145	4381139	99.3111	141.345	37	59.2	SRR6152828	lineage2	lineage2.2.1.1	2009	Canada
Chromosome	1	4411532	5463354	4401435	99.7711	151.582	37.1	59.2	SRR6152827	lineage1	lineage1.2.1.2.1	2009	Canada
Chromosome	1	4411532	4259235	4391832	99.5534	118.337	37.1	59.3	SRR6152826	lineage4	lineage4.8	2009	Canada
Chromosome	1	4411532	6931752	4398250	99.6989	189.25	36.6	59.2	SRR6152825	lineage1	lineage1.2.1.2.1	2009	Canada
Chromosome	1	4411532	4713846	4394425	99.6122	129.92	36.9	59.3	SRR6152824	lineage3	lineage3.1.1	2009	Canada
Chromosome	1	4411532	5505973	4391585	99.5478	151.475	36.9	59.2	SRR6152823	lineage2	lineage2.2.1	2006	Canada
Chromosome	1	4411532	6112209	4399846	99.7351	168.112	36.9	59.1	SRR6152822	lineage1	lineage1.2.1.2.1	2006	Canada	333
Chromosome	1	4411532	6669047	4389124	99.4921	181.515	36.5	59	SRR6152821	lineage2	lineage2.2.1	2006	Canada	1183
Chromosome	1	4411532	6396529	4397123	99.6734	174.301	36.6	59.3	SRR6152820	lineage2	lineage2.2.1	2006	Canada
Chromosome	1	4411532	4640928	4398227	99.6984	129.148	37.3	58.4	SRR6152818	lineage1	lineage1.2.1.2.1	2006	Canada
Chromosome	1	4411532	5835258	4388779	99.4842	160.525	36.9	59	SRR6152817	lineage1	lineage1.2.1.2.1	2006	Canada
Chromosome	1	4411532	6524248	4399464	99.7264	181.043	37.1	59.3	SRR6152816	lineage1	lineage1.2.1.2	2006	Canada
Chromosome	1	4411532	4776024	4399593	99.7294	131.722	36.9	59.3	SRR6152815	lineage1	lineage1.1.2	2011	Canada
Chromosome	1	4411532	6149679	4387276	99.4502	168.925	36.8	59.2	SRR6152814	lineage2	lineage2.2.1	2006	Canada
Chromosome	1	4411532	6158579	4397211	99.6754	170.09	36.9	59.1	SRR6152813	lineage2	lineage2.2.1	2011	Canada
Chromosome	1	4411532	4850058	4408425	99.9296	133.732	36.9	59.2	SRR6152812	lineage4	lineage4.9	2011	Canada
Chromosome	1	4411532	5870598	4409103	99.9449	160.085	36.6	59.1	SRR6152811	lineage4	lineage4.9	2011	Canada	1006
Chromosome	1	4411532	4282307	4385718	99.4149	117.962	36.9	59.1	SRR6152810	lineage1	lineage1.2.1.2	2011	Canada
Chromosome	1	4411532	6445768	4396456	99.6583	172.609	36.5	59.1	SRR6152809	lineage4	lineage4.1.2.1	2011	Canada
Chromosome	1	4411532	6362802	4408661	99.9349	175.42	36.9	59.1	SRR6152808	lineage4	lineage4.2.1	2011	Canada
Chromosome	1	4411532	6511943	4402166	99.7877	179.342	36.9	58.9	SRR6152807	lineage1	lineage1.2.1.2.1	2011	Canada
Chromosome	1	4411532	4663924	4390232	99.5172	128.313	36.8	59	SRR6152806	lineage1	lineage1.2.1.2	2011	Canada
Chromosome	1	4411532	6126529	4388790	99.4845	169.209	36.9	58.9	SRR6152805	lineage2	lineage2.2.1	2011	Canada	802
Chromosome	1	4411532	5778558	4390754	99.529	159.318	36.8	59.1	SRR6152804	lineage2	lineage2.2.1	2011	Canada
Chromosome	1	4411532	5163575	4399667	99.731	142.42	36.9	59	SRR6152803	lineage1	lineage1.2.1.2.1	2012	Canada
Chromosome	1	4411532	5198029	4386386	99.43	143.54	36.9	59.1	SRR6152802	lineage2	lineage2.2.1	2012	Canada
Chromosome	1	4411532	6324009	4378221	99.2449	175.52	37.1	59.1	SRR6152801	lineage2	lineage2.2.1	2011	Canada
Chromosome	1	4411532	5894721	4393629	99.5942	162.456	36.9	59.1	SRR6152800	lineage3	lineage3	2011	Canada
Chromosome	1	4411532	5891685	4383128	99.3561	162.615	36.9	59.2	SRR6152799	lineage2	lineage2.2.1	2011	Canada
Chromosome	1	4411532	4782760	4386653	99.436	130.844	36.8	59.1	SRR6152798	lineage2	lineage2.2.1	2011	Canada
Chromosome	1	4411532	5786675	4397740	99.6874	160.081	37	59.1	SRR6152797	lineage3	lineage3	2013	Canada
Chromosome	1	4411532	5692610	4400821	99.7572	157.167	36.9	59.1	SRR6152796	lineage1	lineage1.2.1.2	2012	Canada
Chromosome	1	4411532	6264244	4399504	99.7274	172.462	37.1	58.5	SRR6152795	lineage1	lineage1.2.1.2.1	2006	Canada
Chromosome	1	4411532	4696205	4388807	99.4849	128.773	37	58.9	SRR6152794	lineage1	lineage1.2.1.2	2012	Canada
Chromosome	1	4411532	6867205	4383891	99.3734	187.317	36.6	59.1	SRR6152793	lineage2	lineage2.2.1	2012	Canada
Chromosome	1	4411532	5780028	4396004	99.648	158.903	36.9	59.2	SRR6152792	lineage2	lineage2.2.1	2012	Canada
Chromosome	1	4411532	13739227	4385650	99.4133	375.25	36.7	59.2	SRR6152791	lineage2	lineage2.2.1	2012	Canada
Chromosome	1	4411532	5754317	4392111	99.5598	158.952	37	59.1	SRR6152790	lineage3	lineage3	2012	Canada
Chromosome	1	4411532	5954050	4399460	99.7264	163.782	36.9	58.8	SRR6152789	lineage1	lineage1.2.1.2.1	2012	Canada
Chromosome	1	4411532	5833239	4401246	99.7668	161.18	36.9	59.1	SRR6152788	lineage3	lineage3	2013	Canada
Chromosome	1	4411532	5995694	4390559	99.5246	165.42	36.9	59.1	SRR6152787	lineage4	lineage4.1.2.1	2012	Canada
Chromosome	1	4411532	4837007	4383460	99.3637	133.445	36.9	59.3	SRR6152786	lineage2	lineage2.2.1	2010	Canada
[truncated: 10,138 more rows]
