# Supplementary material for: Type VII secretion system gene mutations driving global mycobacterium tuberculosis transmission revealed by whole genomic sequence
Source: Front Cell Infect Microbiol. 2025 Jun 18;15:1573643. doi: 10.3389/fcimb.2025.1573643 (PMC12213627; doi:10.3389/fcimb.2025.1573643)
Supplement: Supplementary Table 2 — Information of 12137 strains of mycobacterium tuberculosis. [file DataSheet2.xlsx]

## Sheet: Table S3
POS	TYPE	REF	ALT	EVIDENCE	FTYPE	STRAND	NT_POS	AA_POS	EFFECT	LOCUS_TAG	GENE	PRODUCT	SAMPLE_NAME
342146	snp	A	C	C:313 A:0	CDS	+	17/1896	6/631	missense_variant c.17A>C p.Glu6Ala	Rv0282	eccA3	ESX-3 secretion system protein EccA	ERR2815614
343281	snp	G	C	C:197 G:0	CDS	+	1152/1896	384/631	synonymous_variant c.1152G>C p.Ala384Ala	Rv0282	eccA3	ESX-3 secretion system protein EccA	ERR2815614
346275	snp	C	G	G:222 C:2	CDS	+	641/3993	214/1330	missense_variant c.641C>G p.Pro214Arg	Rv0284	eccC3	ESX-3 secretion system protein EccC3	ERR2815614
354280	snp	G	A	A:218 G:0	CDS	+	1198/1419	400/472	missense_variant c.1198G>A p.Ala400Thr	Rv0290	eccD3	ESX-3 secretion system protein EccD	ERR2815614
356528	snp	A	G	G:196 A:0	CDS	+	649/996	217/331	missense_variant c.649A>G p.Asn217Asp	Rv0292	eccE3	ESX-3 secretion system protein EccE	ERR2815614
1340667	snp	A	G	G:95 A:0	CDS	+	9/297	3/98	synonymous_variant c.9A>G p.Ser3Ser	Rv1197	esxK	ESAT-6 like protein EsxK	ERR2815614
1341060	snp	G	C	C:188 G:5	CDS	+	55/285	19/94	missense_variant c.55G>C p.Ala19Pro	Rv1198	esxL	ESAT-6 like protein EsxL	ERR2815614
1341209	snp	C	T	T:239 C:7	CDS	+	204/285	68/94	synonymous_variant c.204C>T p.Ala68Ala	Rv1198	esxL	ESAT-6 like protein EsxL	ERR2815614
2017861	snp	G	A	A:176 G:0	CDS	+	122/1521	41/506	missense_variant c.122G>A p.Arg41His	Rv1782	eccB5	ESX-5 type VII secretion system protein EccB5	ERR2815614
2019236	snp	T	G	G:221 T:0	CDS	+	1497/1521	499/506	synonymous_variant c.1497T>G p.Pro499Pro	Rv1782	eccB5	ESX-5 type VII secretion system protein EccB5	ERR2815614
2021326	snp	A	G	G:250 A:0	CDS	+	2070/4176	690/1391	synonymous_variant c.2070A>G p.Ala690Ala	Rv1783	eccC5	ESX-5 type VII secretion system protein EccC5	ERR2815614
2021564	snp	G	A	A:230 G:0	CDS	+	2308/4176	770/1391	missense_variant c.2308G>A p.Val770Met	Rv1783	eccC5	ESX-5 type VII secretion system protein EccC5	ERR2815614
2022868	snp	T	C	C:204 T:0	CDS	+	3612/4176	1204/1391	synonymous_variant c.3612T>C p.Ser1204Ser	Rv1783	eccC5	ESX-5 type VII secretion system protein EccC5	ERR2815614
2033021	snp	G	A	A:212 G:0	CDS	+	782/1512	261/503	missense_variant c.782G>A p.Gly261Asp	Rv1795	eccD5	ESX-5 type VII secretion system protein EccD	ERR2815614
2625924	snp	T	C	C:63 T:0	CDS	-	249/285	83/94	synonymous_variant c.249A>G p.Ala83Ala	Rv2346c	esxO	ESAT-6 like protein EsxO	ERR2815614
3864995	snp	T	C	C:248 T:1	CDS	-	3244/3711	1082/1236	missense_variant c.3244A>G p.Ser1082Gly	Rv3447c	eccC4	ESX-4 secretion system protein EccC4	ERR2815614
3871246	snp	T	C	C:176 T:0	CDS	-	1251/1413	417/470	synonymous_variant c.1251A>G p.Gly417Gly	Rv3450c	eccB4	ESX-4 secretion system protein EccB4	ERR2815614
4054637	snp	A	G	G:238 A:0	CDS	-	60/555	20/184	synonymous_variant c.60T>C p.Gly20Gly	Rv3614c	espD	ESX-1 secretion-associated protein EspD	ERR2815614
4054869	snp	C	T	T:280 C:0	CDS	-	255/312	85/103	synonymous_variant c.255G>A p.Lys85Lys	Rv3615c	espC	ESX-1 secretion-associated protein EspC	ERR2815614
4055801	snp	G	A	A:229 G:0	CDS	-	575/1179	192/392	missense_variant c.575C>T p.Thr192Ile	Rv3616c	espA	ESX-1 secretion-associated protein EspA	ERR2815614
4343853	snp	A	G	G:109 A:0	CDS	+	540/1722	180/573	synonymous_variant c.540A>G p.Ala180Ala	Rv3868	eccA1	ESX-1 secretion system protein EccA1	ERR2815614
4344041	snp	C	T	T:180 C:0	CDS	+	728/1722	243/573	missense_variant c.728C>T p.Ala243Val	Rv3868	eccA1	ESX-1 secretion system protein EccA1	ERR2815614
4355140	snp	A	C	C:195 A:3	CDS	+	134/1536	45/511	missense_variant c.134A>C p.Glu45Ala	Rv3877	eccD1	ESX-1 secretion system protein EccD1	ERR2815614
4356110	snp	G	C	C:201 G:0	CDS	+	1104/1536	368/511	synonymous_variant c.1104G>C p.Leu368Leu	Rv3877	eccD1	ESX-1 secretion system protein EccD1	ERR2815614
4356812	snp	A	T	T:292 A:4	CDS	+	120/843	40/280	synonymous_variant c.120A>T p.Val40Val	Rv3878	espJ	ESX-1 secretion-associated protein EspJ	ERR2815614
4356825	snp	G	A	A:297 G:1	CDS	+	133/843	45/280	missense_variant c.133G>A p.Glu45Lys	Rv3878	espJ	ESX-1 secretion-associated protein EspJ	ERR2815614
4357421	snp	G	A	A:165 G:0	CDS	+	729/843	243/280	synonymous_variant c.729G>A p.Gly243Gly	Rv3878	espJ	ESX-1 secretion-associated protein EspJ	ERR2815614
4357597	snp	C	G	G:240 C:0	CDS	-	2186/2190	729/729	missense_variant c.2186G>C p.Cys729Ser	Rv3879c	espK	ESX-1 secretion-associated protein EspK	ERR2815614
4358475	snp	C	A	A:148 C:0	CDS	-	1308/2190	436/729	synonymous_variant c.1308G>T p.Pro436Pro	Rv3879c	espK	ESX-1 secretion-associated protein EspK	ERR2815614
4366195	snp	T	C	C:216 T:0	CDS	-	644/1860	215/619	missense_variant c.644A>G p.Glu215Gly	Rv3884c	eccA2	ESX-2 secretion system protein EccA	ERR2815614
4366272	snp	G	C	C:227 G:0	CDS	-	567/1860	189/619	synonymous_variant c.567C>G p.Ala189Ala	Rv3884c	eccA2	ESX-2 secretion system protein EccA	ERR2815614
4367649	snp	A	G	G:187 A:0	CDS	-	873/1614	291/537	synonymous_variant c.873T>C p.Tyr291Tyr	Rv3885c	eccE2	ESX-2 secretion system protein EccE	ERR2815614
4368124	snp	A	G	G:132 A:1	CDS	-	398/1614	133/537	missense_variant c.398T>C p.Leu133Pro	Rv3885c	eccE2	ESX-2 secretion system protein EccE	ERR2815614
4374228	snp	T	C	C:283 T:0	CDS	-	145/324	49/107	missense_variant c.145A>G p.Thr49Ala	Rv3891c	esxD	ESAT-6 like protein EsxD	ERR2815614
4377033	snp	G	C	C:184 G:0	CDS	-	3420/4191	1140/1396	synonymous_variant c.3420C>G p.Ser1140Ser	Rv3894c	eccC2	ESX-2 type VII secretion system protein EccC	ERR2815614
4381893	snp	G	A	A:201 G:2	CDS	-	48/1488	16/495	synonymous_variant c.48C>T p.Phe16Phe	Rv3895c	eccB2	ESX-2 secretion system protein EccB	ERR2815614
4390466	snp	T	C	C:147 T:0	CDS	-	244/273	82/90	missense_variant c.244A>G p.Met82Val	Rv3904c	esxE	ESAT-6 like protein EsxE	ERR2815614
4390859	snp	C	T	T:73 C:0	CDS	-	173/312	58/103	stop_gained c.173G>A p.Trp58*	Rv3905c	esxF	ESAT-6 like protein EsxF	ERR2815614
342146	snp	A	C	C:157 A:0	CDS	+	17/1896	6/631	missense_variant c.17A>C p.Glu6Ala	Rv0282	eccA3	ESX-3 secretion system protein EccA	ERR046747
343281	snp	G	C	C:191 G:0	CDS	+	1152/1896	384/631	synonymous_variant c.1152G>C p.Ala384Ala	Rv0282	eccA3	ESX-3 secretion system protein EccA	ERR046747
346275	snp	C	G	G:169 C:0	CDS	+	641/3993	214/1330	missense_variant c.641C>G p.Pro214Arg	Rv0284	eccC3	ESX-3 secretion system protein EccC3	ERR046747
354280	snp	G	A	A:141 G:2	CDS	+	1198/1419	400/472	missense_variant c.1198G>A p.Ala400Thr	Rv0290	eccD3	ESX-3 secretion system protein EccD	ERR046747
356528	snp	A	G	G:132 A:0	CDS	+	649/996	217/331	missense_variant c.649A>G p.Asn217Asp	Rv0292	eccE3	ESX-3 secretion system protein EccE	ERR046747
1340667	snp	A	G	G:48 A:0	CDS	+	9/297	3/98	synonymous_variant c.9A>G p.Ser3Ser	Rv1197	esxK	ESAT-6 like protein EsxK	ERR046747
1341209	snp	C	T	T:10 C:0	CDS	+	204/285	68/94	synonymous_variant c.204C>T p.Ala68Ala	Rv1198	esxL	ESAT-6 like protein EsxL	ERR046747
2017861	snp	G	A	A:171 G:1	CDS	+	122/1521	41/506	missense_variant c.122G>A p.Arg41His	Rv1782	eccB5	ESX-5 type VII secretion system protein EccB5	ERR046747
2019236	snp	T	G	G:147 T:0	CDS	+	1497/1521	499/506	synonymous_variant c.1497T>G p.Pro499Pro	Rv1782	eccB5	ESX-5 type VII secretion system protein EccB5	ERR046747
2021326	snp	A	G	G:151 A:0	CDS	+	2070/4176	690/1391	synonymous_variant c.2070A>G p.Ala690Ala	Rv1783	eccC5	ESX-5 type VII secretion system protein EccC5	ERR046747
2021564	snp	G	A	A:165 G:1	CDS	+	2308/4176	770/1391	missense_variant c.2308G>A p.Val770Met	Rv1783	eccC5	ESX-5 type VII secretion system protein EccC5	ERR046747
2022868	snp	T	C	C:122 T:0	CDS	+	3612/4176	1204/1391	synonymous_variant c.3612T>C p.Ser1204Ser	Rv1783	eccC5	ESX-5 type VII secretion system protein EccC5	ERR046747
2033005	snp	A	G	G:111 A:0	CDS	+	766/1512	256/503	missense_variant c.766A>G p.Thr256Ala	Rv1795	eccD5	ESX-5 type VII secretion system protein EccD	ERR046747
2033021	snp	G	A	A:121 G:0	CDS	+	782/1512	261/503	missense_variant c.782G>A p.Gly261Asp	Rv1795	eccD5	ESX-5 type VII secretion system protein EccD	ERR046747
2625924	snp	T	C	C:30 T:0	CDS	-	249/285	83/94	synonymous_variant c.249A>G p.Ala83Ala	Rv2346c	esxO	ESAT-6 like protein EsxO	ERR046747
3864764	snp	C	T	T:150 C:0	CDS	-	3475/3711	1159/1236	missense_variant c.3475G>A p.Gly1159Ser	Rv3447c	eccC4	ESX-4 secretion system protein EccC4	ERR046747
3864995	snp	T	C	C:161 T:0	CDS	-	3244/3711	1082/1236	missense_variant c.3244A>G p.Ser1082Gly	Rv3447c	eccC4	ESX-4 secretion system protein EccC4	ERR046747
3869145	snp	C	A	A:132 C:0	CDS	+	794/1404	265/467	missense_variant c.794C>A p.Ala265Asp	Rv3448	eccD4	ESX-4 secretion system protein EccD4	ERR046747
3871246	snp	T	C	C:65 T:0	CDS	-	1251/1413	417/470	synonymous_variant c.1251A>G p.Gly417Gly	Rv3450c	eccB4	ESX-4 secretion system protein EccB4	ERR046747
4054637	snp	A	G	G:216 A:0	CDS	-	60/555	20/184	synonymous_variant c.60T>C p.Gly20Gly	Rv3614c	espD	ESX-1 secretion-associated protein EspD	ERR046747
4054869	snp	C	T	T:210 C:0	CDS	-	255/312	85/103	synonymous_variant c.255G>A p.Lys85Lys	Rv3615c	espC	ESX-1 secretion-associated protein EspC	ERR046747
4055801	snp	G	A	A:161 G:0	CDS	-	575/1179	192/392	missense_variant c.575C>T p.Thr192Ile	Rv3616c	espA	ESX-1 secretion-associated protein EspA	ERR046747
4055918	snp	A	G	G:169 A:1	CDS	-	458/1179	153/392	missense_variant c.458T>C p.Val153Ala	Rv3616c	espA	ESX-1 secretion-associated protein EspA	ERR046747
4344041	snp	C	T	T:88 C:0	CDS	+	728/1722	243/573	missense_variant c.728C>T p.Ala243Val	Rv3868	eccA1	ESX-1 secretion system protein EccA1	ERR046747
4356110	snp	G	C	C:164 G:0	CDS	+	1104/1536	368/511	synonymous_variant c.1104G>C p.Leu368Leu	Rv3877	eccD1	ESX-1 secretion system protein EccD1	ERR046747
4356825	snp	G	A	A:210 G:0	CDS	+	133/843	45/280	missense_variant c.133G>A p.Glu45Lys	Rv3878	espJ	ESX-1 secretion-associated protein EspJ	ERR046747
4357421	snp	G	A	A:123 G:0	CDS	+	729/843	243/280	synonymous_variant c.729G>A p.Gly243Gly	Rv3878	espJ	ESX-1 secretion-associated protein EspJ	ERR046747
4357597	snp	C	G	G:118 C:0	CDS	-	2186/2190	729/729	missense_variant c.2186G>C p.Cys729Ser	Rv3879c	espK	ESX-1 secretion-associated protein EspK	ERR046747
4358475	snp	C	A	A:63 C:0	CDS	-	1308/2190	436/729	synonymous_variant c.1308G>T p.Pro436Pro	Rv3879c	espK	ESX-1 secretion-associated protein EspK	ERR046747
4366195	snp	T	C	C:97 T:0	CDS	-	644/1860	215/619	missense_variant c.644A>G p.Glu215Gly	Rv3884c	eccA2	ESX-2 secretion system protein EccA	ERR046747
4366272	snp	G	C	C:92 G:0	CDS	-	567/1860	189/619	synonymous_variant c.567C>G p.Ala189Ala	Rv3884c	eccA2	ESX-2 secretion system protein EccA	ERR046747
4367649	snp	A	G	G:147 A:0	CDS	-	873/1614	291/537	synonymous_variant c.873T>C p.Tyr291Tyr	Rv3885c	eccE2	ESX-2 secretion system protein EccE	ERR046747
4368124	snp	A	G	G:127 A:0	CDS	-	398/1614	133/537	missense_variant c.398T>C p.Leu133Pro	Rv3885c	eccE2	ESX-2 secretion system protein EccE	ERR046747
4374228	snp	T	C	C:207 T:0	CDS	-	145/324	49/107	missense_variant c.145A>G p.Thr49Ala	Rv3891c	esxD	ESAT-6 like protein EsxD	ERR046747
4377033	snp	G	C	C:105 G:0	CDS	-	3420/4191	1140/1396	synonymous_variant c.3420C>G p.Ser1140Ser	Rv3894c	eccC2	ESX-2 type VII secretion system protein EccC	ERR046747
4379208	snp	C	T	T:124 C:0	CDS	-	1245/4191	415/1396	synonymous_variant c.1245G>A p.Arg415Arg	Rv3894c	eccC2	ESX-2 type VII secretion system protein EccC	ERR046747
4379680	snp	C	G	G:160 C:0	CDS	-	773/4191	258/1396	missense_variant c.773G>C p.Arg258Pro	Rv3894c	eccC2	ESX-2 type VII secretion system protein EccC	ERR046747
4380880	snp	T	C	C:124 T:0	CDS	-	1061/1488	354/495	missense_variant c.1061A>G p.Asp354Gly	Rv3895c	eccB2	ESX-2 secretion system protein EccB	ERR046747
4390466	snp	T	C	C:158 T:0	CDS	-	244/273	82/90	missense_variant c.244A>G p.Met82Val	Rv3904c	esxE	ESAT-6 like protein EsxE	ERR046747
4390859	snp	C	T	T:127 C:0	CDS	-	173/312	58/103	stop_gained c.173G>A p.Trp58*	Rv3905c	esxF	ESAT-6 like protein EsxF	ERR046747
342146	snp	A	C	C:1059 A:0	CDS	+	17/1896	6/631	missense_variant c.17A>C p.Glu6Ala	Rv0282	eccA3	ESX-3 secretion system protein EccA	ERR1034667
343281	snp	G	C	C:1218 G:0	CDS	+	1152/1896	384/631	synonymous_variant c.1152G>C p.Ala384Ala	Rv0282	eccA3	ESX-3 secretion system protein EccA	ERR1034667
346034	snp	A	G	G:917 A:0	CDS	+	400/3993	134/1330	missense_variant c.400A>G p.Thr134Ala	Rv0284	eccC3	ESX-3 secretion system protein EccC3	ERR1034667
346275	snp	C	G	G:1084 C:0	CDS	+	641/3993	214/1330	missense_variant c.641C>G p.Pro214Arg	Rv0284	eccC3	ESX-3 secretion system protein EccC3	ERR1034667
354280	snp	G	A	A:1034 G:0	CDS	+	1198/1419	400/472	missense_variant c.1198G>A p.Ala400Thr	Rv0290	eccD3	ESX-3 secretion system protein EccD	ERR1034667
356528	snp	A	G	G:930 A:0	CDS	+	649/996	217/331	missense_variant c.649A>G p.Asn217Asp	Rv0292	eccE3	ESX-3 secretion system protein EccE	ERR1034667
1340667	snp	A	G	G:630 A:0	CDS	+	9/297	3/98	synonymous_variant c.9A>G p.Ser3Ser	Rv1197	esxK	ESAT-6 like protein EsxK	ERR1034667
1340775	snp	C	T	T:453 C:0	CDS	+	117/297	39/98	synonymous_variant c.117C>T p.Asn39Asn	Rv1197	esxK	ESAT-6 like protein EsxK	ERR1034667
1341209	snp	C	T	T:184 C:0	CDS	+	204/285	68/94	synonymous_variant c.204C>T p.Ala68Ala	Rv1198	esxL	ESAT-6 like protein EsxL	ERR1034667
2017861	snp	G	A	A:1110 G:1	CDS	+	122/1521	41/506	missense_variant c.122G>A p.Arg41His	Rv1782	eccB5	ESX-5 type VII secretion system protein EccB5	ERR1034667
2019236	snp	T	G	G:1173 T:0	CDS	+	1497/1521	499/506	synonymous_variant c.1497T>G p.Pro499Pro	Rv1782	eccB5	ESX-5 type VII secretion system protein EccB5	ERR1034667
2021197	snp	G	A	A:1016 G:0	CDS	+	1941/4176	647/1391	missense_variant c.1941G>A p.Met647Ile	Rv1783	eccC5	ESX-5 type VII secretion system protein EccC5	ERR1034667
2021326	snp	A	G	G:1015 A:0	CDS	+	2070/4176	690/1391	synonymous_variant c.2070A>G p.Ala690Ala	Rv1783	eccC5	ESX-5 type VII secretion system protein EccC5	ERR1034667
2021564	snp	G	A	A:879 G:0	CDS	+	2308/4176	770/1391	missense_variant c.2308G>A p.Val770Met	Rv1783	eccC5	ESX-5 type VII secretion system protein EccC5	ERR1034667
2022868	snp	T	C	C:858 T:0	CDS	+	3612/4176	1204/1391	synonymous_variant c.3612T>C p.Ser1204Ser	Rv1783	eccC5	ESX-5 type VII secretion system protein EccC5	ERR1034667
2033021	snp	G	A	A:1100 G:0	CDS	+	782/1512	261/503	missense_variant c.782G>A p.Gly261Asp	Rv1795	eccD5	ESX-5 type VII secretion system protein EccD	ERR1034667
2033221	snp	A	G	G:950 A:10	CDS	+	982/1512	328/503	missense_variant c.982A>G p.Thr328Ala	Rv1795	eccD5	ESX-5 type VII secretion system protein EccD	ERR1034667
2036827	snp	C	T	T:908 C:13	CDS	+	128/1833	43/610	missense_variant c.128C>T p.Thr43Ile	Rv1798	eccA5	ESX-5 type VII secretion system protein EccA	ERR1034667
2625924	snp	T	C	C:209 T:0	CDS	-	249/285	83/94	synonymous_variant c.249A>G p.Ala83Ala	Rv2346c	esxO	ESAT-6 like protein EsxO	ERR1034667
3864995	snp	T	C	C:1109 T:0	CDS	-	3244/3711	1082/1236	missense_variant c.3244A>G p.Ser1082Gly	Rv3447c	eccC4	ESX-4 secretion system protein EccC4	ERR1034667
3871246	snp	T	C	C:599 T:0	CDS	-	1251/1413	417/470	synonymous_variant c.1251A>G p.Gly417Gly	Rv3450c	eccB4	ESX-4 secretion system protein EccB4	ERR1034667
4054637	snp	A	G	G:1074 A:0	CDS	-	60/555	20/184	synonymous_variant c.60T>C p.Gly20Gly	Rv3614c	espD	ESX-1 secretion-associated protein EspD	ERR1034667
4054869	snp	C	T	T:1260 C:0	CDS	-	255/312	85/103	synonymous_variant c.255G>A p.Lys85Lys	Rv3615c	espC	ESX-1 secretion-associated protein EspC	ERR1034667
4055801	snp	G	A	A:1126 G:0	CDS	-	575/1179	192/392	missense_variant c.575C>T p.Thr192Ile	Rv3616c	espA	ESX-1 secretion-associated protein EspA	ERR1034667
4056365	snp	G	A	A:1367 G:0	CDS	-	11/1179	4/392	missense_variant c.11C>T p.Ala4Val	Rv3616c	espA	ESX-1 secretion-associated protein EspA	ERR1034667
4344041	snp	C	T	T:1052 C:0	CDS	+	728/1722	243/573	missense_variant c.728C>T p.Ala243Val	Rv3868	eccA1	ESX-1 secretion system protein EccA1	ERR1034667
4350266	snp	G	C	C:11 G:1	CDS	+	1440/1776	480/591	missense_variant c.1440G>C p.Met480Ile	Rv3871	eccCb1	ESX-1 secretion system protein EccCb	ERR1034667
4359722	snp	C	T	T:16 C:0	CDS	-	61/2190	21/729	missense_variant c.61G>A p.Val21Met	Rv3879c	espK	ESX-1 secretion-associated protein EspK	ERR1034667
4366195	snp	T	C	C:980 T:0	CDS	-	644/1860	215/619	missense_variant c.644A>G p.Glu215Gly	Rv3884c	eccA2	ESX-2 secretion system protein EccA	ERR1034667
4366272	snp	G	C	C:1095 G:0	CDS	-	567/1860	189/619	synonymous_variant c.567C>G p.Ala189Ala	Rv3884c	eccA2	ESX-2 secretion system protein EccA	ERR1034667
4367649	snp	A	G	G:1118 A:0	CDS	-	873/1614	291/537	synonymous_variant c.873T>C p.Tyr291Tyr	Rv3885c	eccE2	ESX-2 secretion system protein EccE	ERR1034667
4368124	snp	A	G	G:884 A:0	CDS	-	398/1614	133/537	missense_variant c.398T>C p.Leu133Pro	Rv3885c	eccE2	ESX-2 secretion system protein EccE	ERR1034667
4374228	snp	T	C	C:1372 T:0	CDS	-	145/324	49/107	missense_variant c.145A>G p.Thr49Ala	Rv3891c	esxD	ESAT-6 like protein EsxD	ERR1034667
4377033	snp	G	C	C:1021 G:0	CDS	-	3420/4191	1140/1396	synonymous_variant c.3420C>G p.Ser1140Ser	Rv3894c	eccC2	ESX-2 type VII secretion system protein EccC	ERR1034667
4378914	snp	G	A	A:1191 G:0	CDS	-	1539/4191	513/1396	synonymous_variant c.1539C>T p.Gly513Gly	Rv3894c	eccC2	ESX-2 type VII secretion system protein EccC	ERR1034667
4379208	snp	C	T	T:1021 C:0	CDS	-	1245/4191	415/1396	synonymous_variant c.1245G>A p.Arg415Arg	Rv3894c	eccC2	ESX-2 type VII secretion system protein EccC	ERR1034667
4379680	snp	C	G	G:1033 C:0	CDS	-	773/4191	258/1396	missense_variant c.773G>C p.Arg258Pro	Rv3894c	eccC2	ESX-2 type VII secretion system protein EccC	ERR1034667
4380880	snp	T	C	C:939 T:0	CDS	-	1061/1488	354/495	missense_variant c.1061A>G p.Asp354Gly	Rv3895c	eccB2	ESX-2 secretion system protein EccB	ERR1034667
4390466	snp	T	C	C:1049 T:0	CDS	-	244/273	82/90	missense_variant c.244A>G p.Met82Val	Rv3904c	esxE	ESAT-6 like protein EsxE	ERR1034667
4390859	snp	C	T	T:796 C:0	CDS	-	173/312	58/103	stop_gained c.173G>A p.Trp58*	Rv3905c	esxF	ESAT-6 like protein EsxF	ERR1034667
342146	snp	A	C	C:151 A:0	CDS	+	17/1896	6/631	missense_variant c.17A>C p.Glu6Ala	Rv0282	eccA3	ESX-3 secretion system protein EccA	ERR046961
343281	snp	G	C	C:130 G:0	CDS	+	1152/1896	384/631	synonymous_variant c.1152G>C p.Ala384Ala	Rv0282	eccA3	ESX-3 secretion system protein EccA	ERR046961
346275	snp	C	G	G:130 C:0	CDS	+	641/3993	214/1330	missense_variant c.641C>G p.Pro214Arg	Rv0284	eccC3	ESX-3 secretion system protein EccC3	ERR046961
354280	snp	G	A	A:116 G:1	CDS	+	1198/1419	400/472	missense_variant c.1198G>A p.Ala400Thr	Rv0290	eccD3	ESX-3 secretion system protein EccD	ERR046961
356528	snp	A	G	G:110 A:0	CDS	+	649/996	217/331	missense_variant c.649A>G p.Asn217Asp	Rv0292	eccE3	ESX-3 secretion system protein EccE	ERR046961
1340667	snp	A	G	G:41 A:0	CDS	+	9/297	3/98	synonymous_variant c.9A>G p.Ser3Ser	Rv1197	esxK	ESAT-6 like protein EsxK	ERR046961
2017861	snp	G	A	A:146 G:1	CDS	+	122/1521	41/506	missense_variant c.122G>A p.Arg41His	Rv1782	eccB5	ESX-5 type VII secretion system protein EccB5	ERR046961
2019236	snp	T	G	G:149 T:0	CDS	+	1497/1521	499/506	synonymous_variant c.1497T>G p.Pro499Pro	Rv1782	eccB5	ESX-5 type VII secretion system protein EccB5	ERR046961
2021326	snp	A	G	G:136 A:0	CDS	+	2070/4176	690/1391	synonymous_variant c.2070A>G p.Ala690Ala	Rv1783	eccC5	ESX-5 type VII secretion system protein EccC5	ERR046961
2021564	snp	G	A	A:130 G:0	CDS	+	2308/4176	770/1391	missense_variant c.2308G>A p.Val770Met	Rv1783	eccC5	ESX-5 type VII secretion system protein EccC5	ERR046961
2022868	snp	T	C	C:120 T:0	CDS	+	3612/4176	1204/1391	synonymous_variant c.3612T>C p.Ser1204Ser	Rv1783	eccC5	ESX-5 type VII secretion system protein EccC5	ERR046961
2033005	snp	A	G	G:120 A:0	CDS	+	766/1512	256/503	missense_variant c.766A>G p.Thr256Ala	Rv1795	eccD5	ESX-5 type VII secretion system protein EccD	ERR046961
2033021	snp	G	A	A:134 G:0	CDS	+	782/1512	261/503	missense_variant c.782G>A p.Gly261Asp	Rv1795	eccD5	ESX-5 type VII secretion system protein EccD	ERR046961
2625924	snp	T	C	C:28 T:0	CDS	-	249/285	83/94	synonymous_variant c.249A>G p.Ala83Ala	Rv2346c	esxO	ESAT-6 like protein EsxO	ERR046961
3864764	snp	C	T	T:131 C:0	CDS	-	3475/3711	1159/1236	missense_variant c.3475G>A p.Gly1159Ser	Rv3447c	eccC4	ESX-4 secretion system protein EccC4	ERR046961
3864995	snp	T	C	C:164 T:0	CDS	-	3244/3711	1082/1236	missense_variant c.3244A>G p.Ser1082Gly	Rv3447c	eccC4	ESX-4 secretion system protein EccC4	ERR046961
3869145	snp	C	A	A:130 C:0	CDS	+	794/1404	265/467	missense_variant c.794C>A p.Ala265Asp	Rv3448	eccD4	ESX-4 secretion system protein EccD4	ERR046961
3871246	snp	T	C	C:102 T:0	CDS	-	1251/1413	417/470	synonymous_variant c.1251A>G p.Gly417Gly	Rv3450c	eccB4	ESX-4 secretion system protein EccB4	ERR046961
4054637	snp	A	G	G:160 A:0	CDS	-	60/555	20/184	synonymous_variant c.60T>C p.Gly20Gly	Rv3614c	espD	ESX-1 secretion-associated protein EspD	ERR046961
4054869	snp	C	T	T:173 C:0	CDS	-	255/312	85/103	synonymous_variant c.255G>A p.Lys85Lys	Rv3615c	espC	ESX-1 secretion-associated protein EspC	ERR046961
4055801	snp	G	A	A:140 G:0	CDS	-	575/1179	192/392	missense_variant c.575C>T p.Thr192Ile	Rv3616c	espA	ESX-1 secretion-associated protein EspA	ERR046961
4055918	snp	A	G	G:148 A:0	CDS	-	458/1179	153/392	missense_variant c.458T>C p.Val153Ala	Rv3616c	espA	ESX-1 secretion-associated protein EspA	ERR046961
4344041	snp	C	T	T:116 C:0	CDS	+	728/1722	243/573	missense_variant c.728C>T p.Ala243Val	Rv3868	eccA1	ESX-1 secretion system protein EccA1	ERR046961
4356110	snp	G	C	C:157 G:0	CDS	+	1104/1536	368/511	synonymous_variant c.1104G>C p.Leu368Leu	Rv3877	eccD1	ESX-1 secretion system protein EccD1	ERR046961
4356825	snp	G	A	A:142 G:0	CDS	+	133/843	45/280	missense_variant c.133G>A p.Glu45Lys	Rv3878	espJ	ESX-1 secretion-associated protein EspJ	ERR046961
4357421	snp	G	A	A:129 G:0	CDS	+	729/843	243/280	synonymous_variant c.729G>A p.Gly243Gly	Rv3878	espJ	ESX-1 secretion-associated protein EspJ	ERR046961
4357597	snp	C	G	G:125 C:0	CDS	-	2186/2190	729/729	missense_variant c.2186G>C p.Cys729Ser	Rv3879c	espK	ESX-1 secretion-associated protein EspK	ERR046961
4358475	snp	C	A	A:81 C:0	CDS	-	1308/2190	436/729	synonymous_variant c.1308G>T p.Pro436Pro	Rv3879c	espK	ESX-1 secretion-associated protein EspK	ERR046961
4366195	snp	T	C	C:120 T:0	CDS	-	644/1860	215/619	missense_variant c.644A>G p.Glu215Gly	Rv3884c	eccA2	ESX-2 secretion system protein EccA	ERR046961
4366272	snp	G	C	C:135 G:0	CDS	-	567/1860	189/619	synonymous_variant c.567C>G p.Ala189Ala	Rv3884c	eccA2	ESX-2 secretion system protein EccA	ERR046961
4367649	snp	A	G	G:149 A:0	CDS	-	873/1614	291/537	synonymous_variant c.873T>C p.Tyr291Tyr	Rv3885c	eccE2	ESX-2 secretion system protein EccE	ERR046961
4368124	snp	A	G	G:131 A:0	CDS	-	398/1614	133/537	missense_variant c.398T>C p.Leu133Pro	Rv3885c	eccE2	ESX-2 secretion system protein EccE	ERR046961
4374228	snp	T	C	C:149 T:0	CDS	-	145/324	49/107	missense_variant c.145A>G p.Thr49Ala	Rv3891c	esxD	ESAT-6 like protein EsxD	ERR046961
4377033	snp	G	C	C:107 G:0	CDS	-	3420/4191	1140/1396	synonymous_variant c.3420C>G p.Ser1140Ser	Rv3894c	eccC2	ESX-2 type VII secretion system protein EccC	ERR046961
4379208	snp	C	T	T:148 C:0	CDS	-	1245/4191	415/1396	synonymous_variant c.1245G>A p.Arg415Arg	Rv3894c	eccC2	ESX-2 type VII secretion system protein EccC	ERR046961
4379680	snp	C	G	G:128 C:0	CDS	-	773/4191	258/1396	missense_variant c.773G>C p.Arg258Pro	Rv3894c	eccC2	ESX-2 type VII secretion system protein EccC	ERR046961
4380880	snp	T	C	C:131 T:0	CDS	-	1061/1488	354/495	missense_variant c.1061A>G p.Asp354Gly	Rv3895c	eccB2	ESX-2 secretion system protein EccB	ERR046961
4390466	snp	T	C	C:138 T:1	CDS	-	244/273	82/90	missense_variant c.244A>G p.Met82Val	Rv3904c	esxE	ESAT-6 like protein EsxE	ERR046961
4390859	snp	C	T	T:112 C:0	CDS	-	173/312	58/103	stop_gained c.173G>A p.Trp58*	Rv3905c	esxF	ESAT-6 like protein EsxF	ERR046961
342146	snp	A	C	C:70 A:0	CDS	+	17/1896	6/631	missense_variant c.17A>C p.Glu6Ala	Rv0282	eccA3	ESX-3 secretion system protein EccA	ERR046954
343281	snp	G	C	C:97 G:0	CDS	+	1152/1896	384/631	synonymous_variant c.1152G>C p.Ala384Ala	Rv0282	eccA3	ESX-3 secretion system protein EccA	ERR046954
346275	snp	C	G	G:81 C:0	CDS	+	641/3993	214/1330	missense_variant c.641C>G p.Pro214Arg	Rv0284	eccC3	ESX-3 secretion system protein EccC3	ERR046954
354280	snp	G	A	A:78 G:0	CDS	+	1198/1419	400/472	missense_variant c.1198G>A p.Ala400Thr	Rv0290	eccD3	ESX-3 secretion system protein EccD	ERR046954
356528	snp	A	G	G:71 A:0	CDS	+	649/996	217/331	missense_variant c.649A>G p.Asn217Asp	Rv0292	eccE3	ESX-3 secretion system protein EccE	ERR046954
1340667	snp	A	G	G:25 A:0	CDS	+	9/297	3/98	synonymous_variant c.9A>G p.Ser3Ser	Rv1197	esxK	ESAT-6 like protein EsxK	ERR046954
2017861	snp	G	A	A:100 G:1	CDS	+	122/1521	41/506	missense_variant c.122G>A p.Arg41His	Rv1782	eccB5	ESX-5 type VII secretion system protein EccB5	ERR046954
2019236	snp	T	G	G:123 T:0	CDS	+	1497/1521	499/506	synonymous_variant c.1497T>G p.Pro499Pro	Rv1782	eccB5	ESX-5 type VII secretion system protein EccB5	ERR046954
2021326	snp	A	G	G:74 A:0	CDS	+	2070/4176	690/1391	synonymous_variant c.2070A>G p.Ala690Ala	Rv1783	eccC5	ESX-5 type VII secretion system protein EccC5	ERR046954
2021564	snp	G	A	A:86 G:0	CDS	+	2308/4176	770/1391	missense_variant c.2308G>A p.Val770Met	Rv1783	eccC5	ESX-5 type VII secretion system protein EccC5	ERR046954
2022868	snp	T	C	C:67 T:0	CDS	+	3612/4176	1204/1391	synonymous_variant c.3612T>C p.Ser1204Ser	Rv1783	eccC5	ESX-5 type VII secretion system protein EccC5	ERR046954
2033005	snp	A	G	G:94 A:0	CDS	+	766/1512	256/503	missense_variant c.766A>G p.Thr256Ala	Rv1795	eccD5	ESX-5 type VII secretion system protein EccD	ERR046954
2033021	snp	G	A	A:86 G:0	CDS	+	782/1512	261/503	missense_variant c.782G>A p.Gly261Asp	Rv1795	eccD5	ESX-5 type VII secretion system protein EccD	ERR046954
2625924	snp	T	C	C:14 T:0	CDS	-	249/285	83/94	synonymous_variant c.249A>G p.Ala83Ala	Rv2346c	esxO	ESAT-6 like protein EsxO	ERR046954
3864764	snp	C	T	T:66 C:0	CDS	-	3475/3711	1159/1236	missense_variant c.3475G>A p.Gly1159Ser	Rv3447c	eccC4	ESX-4 secretion system protein EccC4	ERR046954
3864995	snp	T	C	C:79 T:0	CDS	-	3244/3711	1082/1236	missense_variant c.3244A>G p.Ser1082Gly	Rv3447c	eccC4	ESX-4 secretion system protein EccC4	ERR046954
3869145	snp	C	A	A:68 C:1	CDS	+	794/1404	265/467	missense_variant c.794C>A p.Ala265Asp	Rv3448	eccD4	ESX-4 secretion system protein EccD4	ERR046954
3871246	snp	T	C	C:49 T:0	CDS	-	1251/1413	417/470	synonymous_variant c.1251A>G p.Gly417Gly	Rv3450c	eccB4	ESX-4 secretion system protein EccB4	ERR046954
4054637	snp	A	G	G:76 A:0	CDS	-	60/555	20/184	synonymous_variant c.60T>C p.Gly20Gly	Rv3614c	espD	ESX-1 secretion-associated protein EspD	ERR046954
4054869	snp	C	T	T:89 C:0	CDS	-	255/312	85/103	synonymous_variant c.255G>A p.Lys85Lys	Rv3615c	espC	ESX-1 secretion-associated protein EspC	ERR046954
4055801	snp	G	A	A:88 G:0	CDS	-	575/1179	192/392	missense_variant c.575C>T p.Thr192Ile	Rv3616c	espA	ESX-1 secretion-associated protein EspA	ERR046954
4055918	snp	A	G	G:84 A:1	CDS	-	458/1179	153/392	missense_variant c.458T>C p.Val153Ala	Rv3616c	espA	ESX-1 secretion-associated protein EspA	ERR046954
4344041	snp	C	T	T:83 C:0	CDS	+	728/1722	243/573	missense_variant c.728C>T p.Ala243Val	Rv3868	eccA1	ESX-1 secretion system protein EccA1	ERR046954
4356110	snp	G	C	C:98 G:0	CDS	+	1104/1536	368/511	synonymous_variant c.1104G>C p.Leu368Leu	Rv3877	eccD1	ESX-1 secretion system protein EccD1	ERR046954
4356825	snp	G	A	A:98 G:0	CDS	+	133/843	45/280	missense_variant c.133G>A p.Glu45Lys	Rv3878	espJ	ESX-1 secretion-associated protein EspJ	ERR046954
4357421	snp	G	A	A:55 G:0	CDS	+	729/843	243/280	synonymous_variant c.729G>A p.Gly243Gly	Rv3878	espJ	ESX-1 secretion-associated protein EspJ	ERR046954
4357597	snp	C	G	G:66 C:1	CDS	-	2186/2190	729/729	missense_variant c.2186G>C p.Cys729Ser	Rv3879c	espK	ESX-1 secretion-associated protein EspK	ERR046954
4358475	snp	C	A	A:31 C:0	CDS	-	1308/2190	436/729	synonymous_variant c.1308G>T p.Pro436Pro	Rv3879c	espK	ESX-1 secretion-associated protein EspK	ERR046954
4366195	snp	T	C	C:67 T:0	CDS	-	644/1860	215/619	missense_variant c.644A>G p.Glu215Gly	Rv3884c	eccA2	ESX-2 secretion system protein EccA	ERR046954
4366272	snp	G	C	C:76 G:0	CDS	-	567/1860	189/619	synonymous_variant c.567C>G p.Ala189Ala	Rv3884c	eccA2	ESX-2 secretion system protein EccA	ERR046954
4367649	snp	A	G	G:77 A:0	CDS	-	873/1614	291/537	synonymous_variant c.873T>C p.Tyr291Tyr	Rv3885c	eccE2	ESX-2 secretion system protein EccE	ERR046954
4368124	snp	A	G	G:69 A:0	CDS	-	398/1614	133/537	missense_variant c.398T>C p.Leu133Pro	Rv3885c	eccE2	ESX-2 secretion system protein EccE	ERR046954
4374228	snp	T	C	C:110 T:0	CDS	-	145/324	49/107	missense_variant c.145A>G p.Thr49Ala	Rv3891c	esxD	ESAT-6 like protein EsxD	ERR046954
4377033	snp	G	C	C:69 G:0	CDS	-	3420/4191	1140/1396	synonymous_variant c.3420C>G p.Ser1140Ser	Rv3894c	eccC2	ESX-2 type VII secretion system protein EccC	ERR046954
4379208	snp	C	T	T:74 C:0	CDS	-	1245/4191	415/1396	synonymous_variant c.1245G>A p.Arg415Arg	Rv3894c	eccC2	ESX-2 type VII secretion system protein EccC	ERR046954
4379680	snp	C	G	G:80 C:0	CDS	-	773/4191	258/1396	missense_variant c.773G>C p.Arg258Pro	Rv3894c	eccC2	ESX-2 type VII secretion system protein EccC	ERR046954
4380880	snp	T	C	C:74 T:0	CDS	-	1061/1488	354/495	missense_variant c.1061A>G p.Asp354Gly	Rv3895c	eccB2	ESX-2 secretion system protein EccB	ERR046954
4390466	snp	T	C	C:71 T:0	CDS	-	244/273	82/90	missense_variant c.244A>G p.Met82Val	Rv3904c	esxE	ESAT-6 like protein EsxE	ERR046954
4390859	snp	C	T	T:75 C:1	CDS	-	173/312	58/103	stop_gained c.173G>A p.Trp58*	Rv3905c	esxF	ESAT-6 like protein EsxF	ERR046954
342146	snp	A	C	C:120 A:0	CDS	+	17/1896	6/631	missense_variant c.17A>C p.Glu6Ala	Rv0282	eccA3	ESX-3 secretion system protein EccA	ERR046989
343281	snp	G	C	C:107 G:0	CDS	+	1152/1896	384/631	synonymous_variant c.1152G>C p.Ala384Ala	Rv0282	eccA3	ESX-3 secretion system protein EccA	ERR046989
346275	snp	C	G	G:116 C:0	CDS	+	641/3993	214/1330	missense_variant c.641C>G p.Pro214Arg	Rv0284	eccC3	ESX-3 secretion system protein EccC3	ERR046989
354280	snp	G	A	A:105 G:0	CDS	+	1198/1419	400/472	missense_variant c.1198G>A p.Ala400Thr	Rv0290	eccD3	ESX-3 secretion system protein EccD	ERR046989
356528	snp	A	G	G:96 A:0	CDS	+	649/996	217/331	missense_variant c.649A>G p.Asn217Asp	Rv0292	eccE3	ESX-3 secretion system protein EccE	ERR046989
1340667	snp	A	G	G:24 A:0	CDS	+	9/297	3/98	synonymous_variant c.9A>G p.Ser3Ser	Rv1197	esxK	ESAT-6 like protein EsxK	ERR046989
2017861	snp	G	A	A:117 G:0	CDS	+	122/1521	41/506	missense_variant c.122G>A p.Arg41His	Rv1782	eccB5	ESX-5 type VII secretion system protein EccB5	ERR046989
2019236	snp	T	G	G:109 T:0	CDS	+	1497/1521	499/506	synonymous_variant c.1497T>G p.Pro499Pro	Rv1782	eccB5	ESX-5 type VII secretion system protein EccB5	ERR046989
2021326	snp	A	G	G:110 A:0	CDS	+	2070/4176	690/1391	synonymous_variant c.2070A>G p.Ala690Ala	Rv1783	eccC5	ESX-5 type VII secretion system protein EccC5	ERR046989
2021564	snp	G	A	A:103 G:0	CDS	+	2308/4176	770/1391	missense_variant c.2308G>A p.Val770Met	Rv1783	eccC5	ESX-5 type VII secretion system protein EccC5	ERR046989
2022868	snp	T	C	C:101 T:0	CDS	+	3612/4176	1204/1391	synonymous_variant c.3612T>C p.Ser1204Ser	Rv1783	eccC5	ESX-5 type VII secretion system protein EccC5	ERR046989
2033005	snp	A	G	G:110 A:0	CDS	+	766/1512	256/503	missense_variant c.766A>G p.Thr256Ala	Rv1795	eccD5	ESX-5 type VII secretion system protein EccD	ERR046989
2033021	snp	G	A	A:116 G:0	CDS	+	782/1512	261/503	missense_variant c.782G>A p.Gly261Asp	Rv1795	eccD5	ESX-5 type VII secretion system protein EccD	ERR046989
2625924	snp	T	C	C:25 T:0	CDS	-	249/285	83/94	synonymous_variant c.249A>G p.Ala83Ala	Rv2346c	esxO	ESAT-6 like protein EsxO	ERR046989
3864764	snp	C	T	T:110 C:0	CDS	-	3475/3711	1159/1236	missense_variant c.3475G>A p.Gly1159Ser	Rv3447c	eccC4	ESX-4 secretion system protein EccC4	ERR046989
3864995	snp	T	C	C:126 T:0	CDS	-	3244/3711	1082/1236	missense_variant c.3244A>G p.Ser1082Gly	Rv3447c	eccC4	ESX-4 secretion system protein EccC4	ERR046989
3869145	snp	C	A	A:102 C:0	CDS	+	794/1404	265/467	missense_variant c.794C>A p.Ala265Asp	Rv3448	eccD4	ESX-4 secretion system protein EccD4	ERR046989
3871246	snp	T	C	C:65 T:0	CDS	-	1251/1413	417/470	synonymous_variant c.1251A>G p.Gly417Gly	Rv3450c	eccB4	ESX-4 secretion system protein EccB4	ERR046989
4054637	snp	A	G	G:110 A:0	CDS	-	60/555	20/184	synonymous_variant c.60T>C p.Gly20Gly	Rv3614c	espD	ESX-1 secretion-associated protein EspD	ERR046989
4054869	snp	C	T	T:131 C:0	CDS	-	255/312	85/103	synonymous_variant c.255G>A p.Lys85Lys	Rv3615c	espC	ESX-1 secretion-associated protein EspC	ERR046989
4055801	snp	G	A	A:113 G:1	CDS	-	575/1179	192/392	missense_variant c.575C>T p.Thr192Ile	Rv3616c	espA	ESX-1 secretion-associated protein EspA	ERR046989
4055918	snp	A	G	G:109 A:0	CDS	-	458/1179	153/392	missense_variant c.458T>C p.Val153Ala	Rv3616c	espA	ESX-1 secretion-associated protein EspA	ERR046989
4344041	snp	C	T	T:94 C:1	CDS	+	728/1722	243/573	missense_variant c.728C>T p.Ala243Val	Rv3868	eccA1	ESX-1 secretion system protein EccA1	ERR046989
4356110	snp	G	C	C:103 G:0	CDS	+	1104/1536	368/511	synonymous_variant c.1104G>C p.Leu368Leu	Rv3877	eccD1	ESX-1 secretion system protein EccD1	ERR046989
4356825	snp	G	A	A:114 G:0	CDS	+	133/843	45/280	missense_variant c.133G>A p.Glu45Lys	Rv3878	espJ	ESX-1 secretion-associated protein EspJ	ERR046989
4357421	snp	G	A	A:85 G:0	CDS	+	729/843	243/280	synonymous_variant c.729G>A p.Gly243Gly	Rv3878	espJ	ESX-1 secretion-associated protein EspJ	ERR046989
4357597	snp	C	G	G:81 C:0	CDS	-	2186/2190	729/729	missense_variant c.2186G>C p.Cys729Ser	Rv3879c	espK	ESX-1 secretion-associated protein EspK	ERR046989
4358475	snp	C	A	A:35 C:0	CDS	-	1308/2190	436/729	synonymous_variant c.1308G>T p.Pro436Pro	Rv3879c	espK	ESX-1 secretion-associated protein EspK	ERR046989
4366195	snp	T	C	C:87 T:0	CDS	-	644/1860	215/619	missense_variant c.644A>G p.Glu215Gly	Rv3884c	eccA2	ESX-2 secretion system protein EccA	ERR046989
4366272	snp	G	C	C:76 G:0	CDS	-	567/1860	189/619	synonymous_variant c.567C>G p.Ala189Ala	Rv3884c	eccA2	ESX-2 secretion system protein EccA	ERR046989
4367649	snp	A	G	G:114 A:0	CDS	-	873/1614	291/537	synonymous_variant c.873T>C p.Tyr291Tyr	Rv3885c	eccE2	ESX-2 secretion system protein EccE	ERR046989
4368124	snp	A	G	G:91 A:0	CDS	-	398/1614	133/537	missense_variant c.398T>C p.Leu133Pro	Rv3885c	eccE2	ESX-2 secretion system protein EccE	ERR046989
4374228	snp	T	C	C:119 T:0	CDS	-	145/324	49/107	missense_variant c.145A>G p.Thr49Ala	Rv3891c	esxD	ESAT-6 like protein EsxD	ERR046989
4377033	snp	G	C	C:81 G:0	CDS	-	3420/4191	1140/1396	synonymous_variant c.3420C>G p.Ser1140Ser	Rv3894c	eccC2	ESX-2 type VII secretion system protein EccC	ERR046989
4379208	snp	C	T	T:95 C:0	CDS	-	1245/4191	415/1396	synonymous_variant c.1245G>A p.Arg415Arg	Rv3894c	eccC2	ESX-2 type VII secretion system protein EccC	ERR046989
4379680	snp	C	G	G:105 C:0	CDS	-	773/4191	258/1396	missense_variant c.773G>C p.Arg258Pro	Rv3894c	eccC2	ESX-2 type VII secretion system protein EccC	ERR046989
4380880	snp	T	C	C:92 T:0	CDS	-	1061/1488	354/495	missense_variant c.1061A>G p.Asp354Gly	Rv3895c	eccB2	ESX-2 secretion system protein EccB	ERR046989
4390466	snp	T	C	C:99 T:0	CDS	-	244/273	82/90	missense_variant c.244A>G p.Met82Val	Rv3904c	esxE	ESAT-6 like protein EsxE	ERR046989
4390859	snp	C	T	T:99 C:0	CDS	-	173/312	58/103	stop_gained c.173G>A p.Trp58*	Rv3905c	esxF	ESAT-6 like protein EsxF	ERR046989
342146	snp	A	C	C:35 A:0	CDS	+	17/1896	6/631	missense_variant c.17A>C p.Glu6Ala	Rv0282	eccA3	ESX-3 secretion system protein EccA	ERR2815520
343281	snp	G	C	C:55 G:0	CDS	+	1152/1896	384/631	synonymous_variant c.1152G>C p.Ala384Ala	Rv0282	eccA3	ESX-3 secretion system protein EccA	ERR2815520
346275	snp	C	G	G:58 C:0	CDS	+	641/3993	214/1330	missense_variant c.641C>G p.Pro214Arg	Rv0284	eccC3	ESX-3 secretion system protein EccC3	ERR2815520
352736	snp	A	G	G:45 A:0	CDS	+	588/888	196/295	synonymous_variant c.588A>G p.Ala196Ala	Rv0289	espG3	ESX-3 secretion-associated protein EspG3	ERR2815520
354280	snp	G	A	A:58 G:0	CDS	+	1198/1419	400/472	missense_variant c.1198G>A p.Ala400Thr	Rv0290	eccD3	ESX-3 secretion system protein EccD	ERR2815520
356528	snp	A	G	G:42 A:0	CDS	+	649/996	217/331	missense_variant c.649A>G p.Asn217Asp	Rv0292	eccE3	ESX-3 secretion system protein EccE	ERR2815520
1340667	snp	A	G	G:29 A:0	CDS	+	9/297	3/98	synonymous_variant c.9A>G p.Ser3Ser	Rv1197	esxK	ESAT-6 like protein EsxK	ERR2815520
1341209	snp	C	T	T:47 C:3	CDS	+	204/285	68/94	synonymous_variant c.204C>T p.Ala68Ala	Rv1198	esxL	ESAT-6 like protein EsxL	ERR2815520
2017861	snp	G	A	A:49 G:0	CDS	+	122/1521	41/506	missense_variant c.122G>A p.Arg41His	Rv1782	eccB5	ESX-5 type VII secretion system protein EccB5	ERR2815520
2019236	snp	T	G	G:79 T:0	CDS	+	1497/1521	499/506	synonymous_variant c.1497T>G p.Pro499Pro	Rv1782	eccB5	ESX-5 type VII secretion system protein EccB5	ERR2815520
2021326	snp	A	G	G:61 A:0	CDS	+	2070/4176	690/1391	synonymous_variant c.2070A>G p.Ala690Ala	Rv1783	eccC5	ESX-5 type VII secretion system protein EccC5	ERR2815520
2021564	snp	G	A	A:45 G:0	CDS	+	2308/4176	770/1391	missense_variant c.2308G>A p.Val770Met	Rv1783	eccC5	ESX-5 type VII secretion system protein EccC5	ERR2815520
2021645	snp	A	G	G:59 A:0	CDS	+	2389/4176	797/1391	missense_variant c.2389A>G p.Ile797Val	Rv1783	eccC5	ESX-5 type VII secretion system protein EccC5	ERR2815520
2022868	snp	T	C	C:57 T:0	CDS	+	3612/4176	1204/1391	synonymous_variant c.3612T>C p.Ser1204Ser	Rv1783	eccC5	ESX-5 type VII secretion system protein EccC5	ERR2815520
2033021	snp	G	A	A:65 G:0	CDS	+	782/1512	261/503	missense_variant c.782G>A p.Gly261Asp	Rv1795	eccD5	ESX-5 type VII secretion system protein EccD	ERR2815520
2625924	snp	T	C	C:19 T:0	CDS	-	249/285	83/94	synonymous_variant c.249A>G p.Ala83Ala	Rv2346c	esxO	ESAT-6 like protein EsxO	ERR2815520
3864995	snp	T	C	C:60 T:1	CDS	-	3244/3711	1082/1236	missense_variant c.3244A>G p.Ser1082Gly	Rv3447c	eccC4	ESX-4 secretion system protein EccC4	ERR2815520
3869246	snp	G	A	A:48 G:0	CDS	+	895/1404	299/467	missense_variant c.895G>A p.Ala299Thr	Rv3448	eccD4	ESX-4 secretion system protein EccD4	ERR2815520
3871246	snp	T	C	C:38 T:0	CDS	-	1251/1413	417/470	synonymous_variant c.1251A>G p.Gly417Gly	Rv3450c	eccB4	ESX-4 secretion system protein EccB4	ERR2815520
4054637	snp	A	G	G:54 A:0	CDS	-	60/555	20/184	synonymous_variant c.60T>C p.Gly20Gly	Rv3614c	espD	ESX-1 secretion-associated protein EspD	ERR2815520
4054869	snp	C	T	T:66 C:0	CDS	-	255/312	85/103	synonymous_variant c.255G>A p.Lys85Lys	Rv3615c	espC	ESX-1 secretion-associated protein EspC	ERR2815520
4055801	snp	G	A	A:68 G:0	CDS	-	575/1179	192/392	missense_variant c.575C>T p.Thr192Ile	Rv3616c	espA	ESX-1 secretion-associated protein EspA	ERR2815520
4344041	snp	C	T	T:55 C:0	CDS	+	728/1722	243/573	missense_variant c.728C>T p.Ala243Val	Rv3868	eccA1	ESX-1 secretion system protein EccA1	ERR2815520
4356110	snp	G	C	C:51 G:0	CDS	+	1104/1536	368/511	synonymous_variant c.1104G>C p.Leu368Leu	Rv3877	eccD1	ESX-1 secretion system protein EccD1	ERR2815520
4356825	snp	G	A	A:58 G:0	CDS	+	133/843	45/280	missense_variant c.133G>A p.Glu45Lys	Rv3878	espJ	ESX-1 secretion-associated protein EspJ	ERR2815520
4357421	snp	G	A	A:48 G:0	CDS	+	729/843	243/280	synonymous_variant c.729G>A p.Gly243Gly	Rv3878	espJ	ESX-1 secretion-associated protein EspJ	ERR2815520
4357597	snp	C	G	G:65 C:0	CDS	-	2186/2190	729/729	missense_variant c.2186G>C p.Cys729Ser	Rv3879c	espK	ESX-1 secretion-associated protein EspK	ERR2815520
4358475	snp	C	A	A:34 C:0	CDS	-	1308/2190	436/729	synonymous_variant c.1308G>T p.Pro436Pro	Rv3879c	espK	ESX-1 secretion-associated protein EspK	ERR2815520
4361210	snp	T	G	G:50 T:0	CDS	-	716/1383	239/460	missense_variant c.716A>C p.Asn239Thr	Rv3881c	espB	ESX-1 secretion-associated protein EspB	ERR2815520
4366195	snp	T	C	C:58 T:0	CDS	-	644/1860	215/619	missense_variant c.644A>G p.Glu215Gly	Rv3884c	eccA2	ESX-2 secretion system protein EccA	ERR2815520
4366272	snp	G	C	C:50 G:0	CDS	-	567/1860	189/619	synonymous_variant c.567C>G p.Ala189Ala	Rv3884c	eccA2	ESX-2 secretion system protein EccA	ERR2815520
4367649	snp	A	G	G:70 A:0	CDS	-	873/1614	291/537	synonymous_variant c.873T>C p.Tyr291Tyr	Rv3885c	eccE2	ESX-2 secretion system protein EccE	ERR2815520
4368124	snp	A	G	G:46 A:0	CDS	-	398/1614	133/537	missense_variant c.398T>C p.Leu133Pro	Rv3885c	eccE2	ESX-2 secretion system protein EccE	ERR2815520
4368207	snp	T	C	C:26 T:0	CDS	-	315/1614	105/537	synonymous_variant c.315A>G p.Arg105Arg	Rv3885c	eccE2	ESX-2 secretion system protein EccE	ERR2815520
4370448	snp	C	G	G:83 C:1	CDS	-	1237/1530	413/509	missense_variant c.1237G>C p.Ala413Pro	Rv3887c	eccD2	ESX-2 secretion system protein EccD	ERR2815520
4374228	snp	T	C	C:55 T:0	CDS	-	145/324	49/107	missense_variant c.145A>G p.Thr49Ala	Rv3891c	esxD	ESAT-6 like protein EsxD	ERR2815520
4377033	snp	G	C	C:62 G:0	CDS	-	3420/4191	1140/1396	synonymous_variant c.3420C>G p.Ser1140Ser	Rv3894c	eccC2	ESX-2 type VII secretion system protein EccC	ERR2815520
4377158	snp	C	T	T:53 C:0	CDS	-	3295/4191	1099/1396	missense_variant c.3295G>A p.Ala1099Thr	Rv3894c	eccC2	ESX-2 type VII secretion system protein EccC	ERR2815520
4379208	snp	C	T	T:36 C:0	CDS	-	1245/4191	415/1396	synonymous_variant c.1245G>A p.Arg415Arg	Rv3894c	eccC2	ESX-2 type VII secretion system protein EccC	ERR2815520
4379680	snp	C	G	G:63 C:0	CDS	-	773/4191	258/1396	missense_variant c.773G>C p.Arg258Pro	Rv3894c	eccC2	ESX-2 type VII secretion system protein EccC	ERR2815520
4380880	snp	T	C	C:67 T:0	CDS	-	1061/1488	354/495	missense_variant c.1061A>G p.Asp354Gly	Rv3895c	eccB2	ESX-2 secretion system protein EccB	ERR2815520
4390466	snp	T	C	C:37 T:0	CDS	-	244/273	82/90	missense_variant c.244A>G p.Met82Val	Rv3904c	esxE	ESAT-6 like protein EsxE	ERR2815520
4390859	snp	C	T	T:27 C:0	CDS	-	173/312	58/103	stop_gained c.173G>A p.Trp58*	Rv3905c	esxF	ESAT-6 like protein EsxF	ERR2815520
342146	snp	A	C	C:91 A:0	CDS	+	17/1896	6/631	missense_variant c.17A>C p.Glu6Ala	Rv0282	eccA3	ESX-3 secretion system protein EccA	SRR5216741
343281	snp	G	C	C:91 G:1	CDS	+	1152/1896	384/631	synonymous_variant c.1152G>C p.Ala384Ala	Rv0282	eccA3	ESX-3 secretion system protein EccA	SRR5216741
346275	snp	C	G	G:106 C:0	CDS	+	641/3993	214/1330	missense_variant c.641C>G p.Pro214Arg	Rv0284	eccC3	ESX-3 secretion system protein EccC3	SRR5216741
348834	snp	C	T	T:102 C:0	CDS	+	3200/3993	1067/1330	missense_variant c.3200C>T p.Ala1067Val	Rv0284	eccC3	ESX-3 secretion system protein EccC3	SRR5216741
354280	snp	G	A	A:96 G:0	CDS	+	1198/1419	400/472	missense_variant c.1198G>A p.Ala400Thr	Rv0290	eccD3	ESX-3 secretion system protein EccD	SRR5216741
356528	snp	A	G	G:114 A:0	CDS	+	649/996	217/331	missense_variant c.649A>G p.Asn217Asp	Rv0292	eccE3	ESX-3 secretion system protein EccE	SRR5216741
1340667	snp	A	G	G:31 A:0	CDS	+	9/297	3/98	synonymous_variant c.9A>G p.Ser3Ser	Rv1197	esxK	ESAT-6 like protein EsxK	SRR5216741
1341209	snp	C	T	T:11 C:0	CDS	+	204/285	68/94	synonymous_variant c.204C>T p.Ala68Ala	Rv1198	esxL	ESAT-6 like protein EsxL	SRR5216741
2017861	snp	G	A	A:86 G:0	CDS	+	122/1521	41/506	missense_variant c.122G>A p.Arg41His	Rv1782	eccB5	ESX-5 type VII secretion system protein EccB5	SRR5216741
2019236	snp	T	G	G:76 T:0	CDS	+	1497/1521	499/506	synonymous_variant c.1497T>G p.Pro499Pro	Rv1782	eccB5	ESX-5 type VII secretion system protein EccB5	SRR5216741
2021326	snp	A	G	G:93 A:0	CDS	+	2070/4176	690/1391	synonymous_variant c.2070A>G p.Ala690Ala	Rv1783	eccC5	ESX-5 type VII secretion system protein EccC5	SRR5216741
2021564	snp	G	A	A:65 G:0	CDS	+	2308/4176	770/1391	missense_variant c.2308G>A p.Val770Met	Rv1783	eccC5	ESX-5 type VII secretion system protein EccC5	SRR5216741
2022868	snp	T	C	C:94 T:0	CDS	+	3612/4176	1204/1391	synonymous_variant c.3612T>C p.Ser1204Ser	Rv1783	eccC5	ESX-5 type VII secretion system protein EccC5	SRR5216741
2033005	snp	A	G	G:80 A:0	CDS	+	766/1512	256/503	missense_variant c.766A>G p.Thr256Ala	Rv1795	eccD5	ESX-5 type VII secretion system protein EccD	SRR5216741
2033021	snp	G	A	A:88 G:0	CDS	+	782/1512	261/503	missense_variant c.782G>A p.Gly261Asp	Rv1795	eccD5	ESX-5 type VII secretion system protein EccD	SRR5216741
2625924	snp	T	C	C:37 T:0	CDS	-	249/285	83/94	synonymous_variant c.249A>G p.Ala83Ala	Rv2346c	esxO	ESAT-6 like protein EsxO	SRR5216741
3864764	snp	C	T	T:90 C:0	CDS	-	3475/3711	1159/1236	missense_variant c.3475G>A p.Gly1159Ser	Rv3447c	eccC4	ESX-4 secretion system protein EccC4	SRR5216741
3864995	snp	T	C	C:95 T:0	CDS	-	3244/3711	1082/1236	missense_variant c.3244A>G p.Ser1082Gly	Rv3447c	eccC4	ESX-4 secretion system protein EccC4	SRR5216741
3869145	snp	C	A	A:86 C:0	CDS	+	794/1404	265/467	missense_variant c.794C>A p.Ala265Asp	Rv3448	eccD4	ESX-4 secretion system protein EccD4	SRR5216741
3871246	snp	T	C	C:88 T:0	CDS	-	1251/1413	417/470	synonymous_variant c.1251A>G p.Gly417Gly	Rv3450c	eccB4	ESX-4 secretion system protein EccB4	SRR5216741
4054637	snp	A	G	G:94 A:0	CDS	-	60/555	20/184	synonymous_variant c.60T>C p.Gly20Gly	Rv3614c	espD	ESX-1 secretion-associated protein EspD	SRR5216741
4054869	snp	C	T	T:81 C:0	CDS	-	255/312	85/103	synonymous_variant c.255G>A p.Lys85Lys	Rv3615c	espC	ESX-1 secretion-associated protein EspC	SRR5216741
4055801	snp	G	A	A:92 G:0	CDS	-	575/1179	192/392	missense_variant c.575C>T p.Thr192Ile	Rv3616c	espA	ESX-1 secretion-associated protein EspA	SRR5216741
4055918	snp	A	G	G:90 A:0	CDS	-	458/1179	153/392	missense_variant c.458T>C p.Val153Ala	Rv3616c	espA	ESX-1 secretion-associated protein EspA	SRR5216741
4344041	snp	C	T	T:90 C:0	CDS	+	728/1722	243/573	missense_variant c.728C>T p.Ala243Val	Rv3868	eccA1	ESX-1 secretion system protein EccA1	SRR5216741
4356110	snp	G	C	C:99 G:0	CDS	+	1104/1536	368/511	synonymous_variant c.1104G>C p.Leu368Leu	Rv3877	eccD1	ESX-1 secretion system protein EccD1	SRR5216741
4356825	snp	G	A	A:115 G:0	CDS	+	133/843	45/280	missense_variant c.133G>A p.Glu45Lys	Rv3878	espJ	ESX-1 secretion-associated protein EspJ	SRR5216741
4357421	snp	G	A	A:106 G:0	CDS	+	729/843	243/280	synonymous_variant c.729G>A p.Gly243Gly	Rv3878	espJ	ESX-1 secretion-associated protein EspJ	SRR5216741
4357597	snp	C	G	G:91 C:0	CDS	-	2186/2190	729/729	missense_variant c.2186G>C p.Cys729Ser	Rv3879c	espK	ESX-1 secretion-associated protein EspK	SRR5216741
4358475	snp	C	A	A:105 C:0	CDS	-	1308/2190	436/729	synonymous_variant c.1308G>T p.Pro436Pro	Rv3879c	espK	ESX-1 secretion-associated protein EspK	SRR5216741
4366195	snp	T	C	C:82 T:0	CDS	-	644/1860	215/619	missense_variant c.644A>G p.Glu215Gly	Rv3884c	eccA2	ESX-2 secretion system protein EccA	SRR5216741
4366272	snp	G	C	C:97 G:0	CDS	-	567/1860	189/619	synonymous_variant c.567C>G p.Ala189Ala	Rv3884c	eccA2	ESX-2 secretion system protein EccA	SRR5216741
4367649	snp	A	G	G:88 A:0	CDS	-	873/1614	291/537	synonymous_variant c.873T>C p.Tyr291Tyr	Rv3885c	eccE2	ESX-2 secretion system protein EccE	SRR5216741
4368124	snp	A	G	G:87 A:0	CDS	-	398/1614	133/537	missense_variant c.398T>C p.Leu133Pro	Rv3885c	eccE2	ESX-2 secretion system protein EccE	SRR5216741
4374228	snp	T	C	C:80 T:0	CDS	-	145/324	49/107	missense_variant c.145A>G p.Thr49Ala	Rv3891c	esxD	ESAT-6 like protein EsxD	SRR5216741
4377033	snp	G	C	C:101 G:0	CDS	-	3420/4191	1140/1396	synonymous_variant c.3420C>G p.Ser1140Ser	Rv3894c	eccC2	ESX-2 type VII secretion system protein EccC	SRR5216741
4379208	snp	C	T	T:106 C:0	CDS	-	1245/4191	415/1396	synonymous_variant c.1245G>A p.Arg415Arg	Rv3894c	eccC2	ESX-2 type VII secretion system protein EccC	SRR5216741
4379680	snp	C	G	G:74 C:0	CDS	-	773/4191	258/1396	missense_variant c.773G>C p.Arg258Pro	Rv3894c	eccC2	ESX-2 type VII secretion system protein EccC	SRR5216741
4380880	snp	T	C	C:105 T:0	CDS	-	1061/1488	354/495	missense_variant c.1061A>G p.Asp354Gly	Rv3895c	eccB2	ESX-2 secretion system protein EccB	SRR5216741
4390466	snp	T	C	C:83 T:0	CDS	-	244/273	82/90	missense_variant c.244A>G p.Met82Val	Rv3904c	esxE	ESAT-6 like protein EsxE	SRR5216741
4390859	snp	C	T	T:104 C:0	CDS	-	173/312	58/103	stop_gained c.173G>A p.Trp58*	Rv3905c	esxF	ESAT-6 like protein EsxF	SRR5216741
342146	snp	A	C	C:85 A:0	CDS	+	17/1896	6/631	missense_variant c.17A>C p.Glu6Ala	Rv0282	eccA3	ESX-3 secretion system protein EccA	SRR5216769
343281	snp	G	C	C:97 G:0	CDS	+	1152/1896	384/631	synonymous_variant c.1152G>C p.Ala384Ala	Rv0282	eccA3	ESX-3 secretion system protein EccA	SRR5216769
346275	snp	C	G	G:85 C:0	CDS	+	641/3993	214/1330	missense_variant c.641C>G p.Pro214Arg	Rv0284	eccC3	ESX-3 secretion system protein EccC3	SRR5216769
354280	snp	G	A	A:84 G:0	CDS	+	1198/1419	400/472	missense_variant c.1198G>A p.Ala400Thr	Rv0290	eccD3	ESX-3 secretion system protein EccD	SRR5216769
356528	snp	A	G	G:95 A:0	CDS	+	649/996	217/331	missense_variant c.649A>G p.Asn217Asp	Rv0292	eccE3	ESX-3 secretion system protein EccE	SRR5216769
1340667	snp	A	G	G:32 A:0	CDS	+	9/297	3/98	synonymous_variant c.9A>G p.Ser3Ser	Rv1197	esxK	ESAT-6 like protein EsxK	SRR5216769
1341209	snp	C	T	T:17 C:0	CDS	+	204/285	68/94	synonymous_variant c.204C>T p.Ala68Ala	Rv1198	esxL	ESAT-6 like protein EsxL	SRR5216769
2017861	snp	G	A	A:80 G:0	CDS	+	122/1521	41/506	missense_variant c.122G>A p.Arg41His	Rv1782	eccB5	ESX-5 type VII secretion system protein EccB5	SRR5216769
2019236	snp	T	G	G:60 T:0	CDS	+	1497/1521	499/506	synonymous_variant c.1497T>G p.Pro499Pro	Rv1782	eccB5	ESX-5 type VII secretion system protein EccB5	SRR5216769
2021326	snp	A	G	G:99 A:0	CDS	+	2070/4176	690/1391	synonymous_variant c.2070A>G p.Ala690Ala	Rv1783	eccC5	ESX-5 type VII secretion system protein EccC5	SRR5216769
2021564	snp	G	A	A:86 G:0	CDS	+	2308/4176	770/1391	missense_variant c.2308G>A p.Val770Met	Rv1783	eccC5	ESX-5 type VII secretion system protein EccC5	SRR5216769
2022868	snp	T	C	C:88 T:0	CDS	+	3612/4176	1204/1391	synonymous_variant c.3612T>C p.Ser1204Ser	Rv1783	eccC5	ESX-5 type VII secretion system protein EccC5	SRR5216769
2033005	snp	A	G	G:96 A:0	CDS	+	766/1512	256/503	missense_variant c.766A>G p.Thr256Ala	Rv1795	eccD5	ESX-5 type VII secretion system protein EccD	SRR5216769
2033021	snp	G	A	A:93 G:0	CDS	+	782/1512	261/503	missense_variant c.782G>A p.Gly261Asp	Rv1795	eccD5	ESX-5 type VII secretion system protein EccD	SRR5216769
2033053	snp	A	G	G:105 A:0	CDS	+	814/1512	272/503	missense_variant c.814A>G p.Met272Val	Rv1795	eccD5	ESX-5 type VII secretion system protein EccD	SRR5216769
2625924	snp	T	C	C:28 T:0	CDS	-	249/285	83/94	synonymous_variant c.249A>G p.Ala83Ala	Rv2346c	esxO	ESAT-6 like protein EsxO	SRR5216769
3376549	snp	C	G	G:19 C:0	CDS	-	304/363	102/120	missense_variant c.304G>C p.Gly102Arg	Rv3017c	esxQ	ESAT-6 like protein EsxQ	SRR5216769
3864764	snp	C	T	T:89 C:0	CDS	-	3475/3711	1159/1236	missense_variant c.3475G>A p.Gly1159Ser	Rv3447c	eccC4	ESX-4 secretion system protein EccC4	SRR5216769
3864995	snp	T	C	C:94 T:0	CDS	-	3244/3711	1082/1236	missense_variant c.3244A>G p.Ser1082Gly	Rv3447c	eccC4	ESX-4 secretion system protein EccC4	SRR5216769
3869145	snp	C	A	A:90 C:0	CDS	+	794/1404	265/467	missense_variant c.794C>A p.Ala265Asp	Rv3448	eccD4	ESX-4 secretion system protein EccD4	SRR5216769
3871246	snp	T	C	C:105 T:0	CDS	-	1251/1413	417/470	synonymous_variant c.1251A>G p.Gly417Gly	Rv3450c	eccB4	ESX-4 secretion system protein EccB4	SRR5216769
4054637	snp	A	G	G:94 A:0	CDS	-	60/555	20/184	synonymous_variant c.60T>C p.Gly20Gly	Rv3614c	espD	ESX-1 secretion-associated protein EspD	SRR5216769
4054869	snp	C	T	T:103 C:0	CDS	-	255/312	85/103	synonymous_variant c.255G>A p.Lys85Lys	Rv3615c	espC	ESX-1 secretion-associated protein EspC	SRR5216769
4055801	snp	G	A	A:87 G:0	CDS	-	575/1179	192/392	missense_variant c.575C>T p.Thr192Ile	Rv3616c	espA	ESX-1 secretion-associated protein EspA	SRR5216769
4055918	snp	A	G	G:82 A:0	CDS	-	458/1179	153/392	missense_variant c.458T>C p.Val153Ala	Rv3616c	espA	ESX-1 secretion-associated protein EspA	SRR5216769
4344041	snp	C	T	T:82 C:0	CDS	+	728/1722	243/573	missense_variant c.728C>T p.Ala243Val	Rv3868	eccA1	ESX-1 secretion system protein EccA1	SRR5216769
4356110	snp	G	C	C:102 G:0	CDS	+	1104/1536	368/511	synonymous_variant c.1104G>C p.Leu368Leu	Rv3877	eccD1	ESX-1 secretion system protein EccD1	SRR5216769
4356825	snp	G	A	A:108 G:0	CDS	+	133/843	45/280	missense_variant c.133G>A p.Glu45Lys	Rv3878	espJ	ESX-1 secretion-associated protein EspJ	SRR5216769
4357421	snp	G	A	A:103 G:0	CDS	+	729/843	243/280	synonymous_variant c.729G>A p.Gly243Gly	Rv3878	espJ	ESX-1 secretion-associated protein EspJ	SRR5216769
4357597	snp	C	G	G:110 C:0	CDS	-	2186/2190	729/729	missense_variant c.2186G>C p.Cys729Ser	Rv3879c	espK	ESX-1 secretion-associated protein EspK	SRR5216769
4358475	snp	C	A	A:99 C:0	CDS	-	1308/2190	436/729	synonymous_variant c.1308G>T p.Pro436Pro	Rv3879c	espK	ESX-1 secretion-associated protein EspK	SRR5216769
4366195	snp	T	C	C:105 T:0	CDS	-	644/1860	215/619	missense_variant c.644A>G p.Glu215Gly	Rv3884c	eccA2	ESX-2 secretion system protein EccA	SRR5216769
4366272	snp	G	C	C:97 G:0	CDS	-	567/1860	189/619	synonymous_variant c.567C>G p.Ala189Ala	Rv3884c	eccA2	ESX-2 secretion system protein EccA	SRR5216769
4367649	snp	A	G	G:101 A:0	CDS	-	873/1614	291/537	synonymous_variant c.873T>C p.Tyr291Tyr	Rv3885c	eccE2	ESX-2 secretion system protein EccE	SRR5216769
4368124	snp	A	G	G:86 A:0	CDS	-	398/1614	133/537	missense_variant c.398T>C p.Leu133Pro	Rv3885c	eccE2	ESX-2 secretion system protein EccE	SRR5216769
4374228	snp	T	C	C:100 T:0	CDS	-	145/324	49/107	missense_variant c.145A>G p.Thr49Ala	Rv3891c	esxD	ESAT-6 like protein EsxD	SRR5216769
4377033	snp	G	C	C:90 G:0	CDS	-	3420/4191	1140/1396	synonymous_variant c.3420C>G p.Ser1140Ser	Rv3894c	eccC2	ESX-2 type VII secretion system protein EccC	SRR5216769
4379208	snp	C	T	T:81 C:0	CDS	-	1245/4191	415/1396	synonymous_variant c.1245G>A p.Arg415Arg	Rv3894c	eccC2	ESX-2 type VII secretion system protein EccC	SRR5216769
4379680	snp	C	G	G:92 C:0	CDS	-	773/4191	258/1396	missense_variant c.773G>C p.Arg258Pro	Rv3894c	eccC2	ESX-2 type VII secretion system protein EccC	SRR5216769
4380880	snp	T	C	C:103 T:0	CDS	-	1061/1488	354/495	missense_variant c.1061A>G p.Asp354Gly	Rv3895c	eccB2	ESX-2 secretion system protein EccB	SRR5216769
4390466	snp	T	C	C:87 T:0	CDS	-	244/273	82/90	missense_variant c.244A>G p.Met82Val	Rv3904c	esxE	ESAT-6 like protein EsxE	SRR5216769
4390859	snp	C	T	T:90 C:0	CDS	-	173/312	58/103	stop_gained c.173G>A p.Trp58*	Rv3905c	esxF	ESAT-6 like protein EsxF	SRR5216769
342146	snp	A	C	C:118 A:0	CDS	+	17/1896	6/631	missense_variant c.17A>C p.Glu6Ala	Rv0282	eccA3	ESX-3 secretion system protein EccA	SRR5216736
343281	snp	G	C	C:105 G:0	CDS	+	1152/1896	384/631	synonymous_variant c.1152G>C p.Ala384Ala	Rv0282	eccA3	ESX-3 secretion system protein EccA	SRR5216736
346275	snp	C	G	G:104 C:1	CDS	+	641/3993	214/1330	missense_variant c.641C>G p.Pro214Arg	Rv0284	eccC3	ESX-3 secretion system protein EccC3	SRR5216736
354280	snp	G	A	A:103 G:0	CDS	+	1198/1419	400/472	missense_variant c.1198G>A p.Ala400Thr	Rv0290	eccD3	ESX-3 secretion system protein EccD	SRR5216736
356528	snp	A	G	G:120 A:0	CDS	+	649/996	217/331	missense_variant c.649A>G p.Asn217Asp	Rv0292	eccE3	ESX-3 secretion system protein EccE	SRR5216736
1340667	snp	A	G	G:51 A:0	CDS	+	9/297	3/98	synonymous_variant c.9A>G p.Ser3Ser	Rv1197	esxK	ESAT-6 like protein EsxK	SRR5216736
1341209	snp	C	T	T:20 C:0	CDS	+	204/285	68/94	synonymous_variant c.204C>T p.Ala68Ala	Rv1198	esxL	ESAT-6 like protein EsxL	SRR5216736
2017861	snp	G	A	A:95 G:0	CDS	+	122/1521	41/506	missense_variant c.122G>A p.Arg41His	Rv1782	eccB5	ESX-5 type VII secretion system protein EccB5	SRR5216736
2019236	snp	T	G	G:94 T:0	CDS	+	1497/1521	499/506	synonymous_variant c.1497T>G p.Pro499Pro	Rv1782	eccB5	ESX-5 type VII secretion system protein EccB5	SRR5216736
2021326	snp	A	G	G:84 A:0	CDS	+	2070/4176	690/1391	synonymous_variant c.2070A>G p.Ala690Ala	Rv1783	eccC5	ESX-5 type VII secretion system protein EccC5	SRR5216736
2021564	snp	G	A	A:91 G:0	CDS	+	2308/4176	770/1391	missense_variant c.2308G>A p.Val770Met	Rv1783	eccC5	ESX-5 type VII secretion system protein EccC5	SRR5216736
2022868	snp	T	C	C:88 T:0	CDS	+	3612/4176	1204/1391	synonymous_variant c.3612T>C p.Ser1204Ser	Rv1783	eccC5	ESX-5 type VII secretion system protein EccC5	SRR5216736
2030732	snp	T	C	C:90 T:0	CDS	+	39/285	13/94	synonymous_variant c.39T>C p.His13His	Rv1793	esxN	ESAT-6 like protein EsxN	SRR5216736
2033005	snp	A	G	G:91 A:0	CDS	+	766/1512	256/503	missense_variant c.766A>G p.Thr256Ala	Rv1795	eccD5	ESX-5 type VII secretion system protein EccD	SRR5216736
2033021	snp	G	A	A:96 G:0	CDS	+	782/1512	261/503	missense_variant c.782G>A p.Gly261Asp	Rv1795	eccD5	ESX-5 type VII secretion system protein EccD	SRR5216736
2033053	snp	A	G	G:87 A:0	CDS	+	814/1512	272/503	missense_variant c.814A>G p.Met272Val	Rv1795	eccD5	ESX-5 type VII secretion system protein EccD	SRR5216736
2625909	snp	G	A	A:47 G:0	CDS	-	264/285	88/94	synonymous_variant c.264C>T p.Ala88Ala	Rv2346c	esxO	ESAT-6 like protein EsxO	SRR5216736
2625924	snp	T	C	C:31 T:0	CDS	-	249/285	83/94	synonymous_variant c.249A>G p.Ala83Ala	Rv2346c	esxO	ESAT-6 like protein EsxO	SRR5216736
3376549	snp	C	G	G:24 C:0	CDS	-	304/363	102/120	missense_variant c.304G>C p.Gly102Arg	Rv3017c	esxQ	ESAT-6 like protein EsxQ	SRR5216736
3864764	snp	C	T	T:117 C:0	CDS	-	3475/3711	1159/1236	missense_variant c.3475G>A p.Gly1159Ser	Rv3447c	eccC4	ESX-4 secretion system protein EccC4	SRR5216736
3864995	snp	T	C	C:134 T:0	CDS	-	3244/3711	1082/1236	missense_variant c.3244A>G p.Ser1082Gly	Rv3447c	eccC4	ESX-4 secretion system protein EccC4	SRR5216736
3869145	snp	C	A	A:84 C:0	CDS	+	794/1404	265/467	missense_variant c.794C>A p.Ala265Asp	Rv3448	eccD4	ESX-4 secretion system protein EccD4	SRR5216736
3871246	snp	T	C	C:121 T:0	CDS	-	1251/1413	417/470	synonymous_variant c.1251A>G p.Gly417Gly	Rv3450c	eccB4	ESX-4 secretion system protein EccB4	SRR5216736
4054637	snp	A	G	G:110 A:0	CDS	-	60/555	20/184	synonymous_variant c.60T>C p.Gly20Gly	Rv3614c	espD	ESX-1 secretion-associated protein EspD	SRR5216736
4054869	snp	C	T	T:83 C:0	CDS	-	255/312	85/103	synonymous_variant c.255G>A p.Lys85Lys	Rv3615c	espC	ESX-1 secretion-associated protein EspC	SRR5216736
4055801	snp	G	A	A:109 G:0	CDS	-	575/1179	192/392	missense_variant c.575C>T p.Thr192Ile	Rv3616c	espA	ESX-1 secretion-associated protein EspA	SRR5216736
4055918	snp	A	G	G:97 A:0	CDS	-	458/1179	153/392	missense_variant c.458T>C p.Val153Ala	Rv3616c	espA	ESX-1 secretion-associated protein EspA	SRR5216736
4344041	snp	C	T	T:102 C:0	CDS	+	728/1722	243/573	missense_variant c.728C>T p.Ala243Val	Rv3868	eccA1	ESX-1 secretion system protein EccA1	SRR5216736
4356110	snp	G	C	C:109 G:0	CDS	+	1104/1536	368/511	synonymous_variant c.1104G>C p.Leu368Leu	Rv3877	eccD1	ESX-1 secretion system protein EccD1	SRR5216736
4356825	snp	G	A	A:111 G:0	CDS	+	133/843	45/280	missense_variant c.133G>A p.Glu45Lys	Rv3878	espJ	ESX-1 secretion-associated protein EspJ	SRR5216736
4357421	snp	G	A	A:105 G:0	CDS	+	729/843	243/280	synonymous_variant c.729G>A p.Gly243Gly	Rv3878	espJ	ESX-1 secretion-associated protein EspJ	SRR5216736
4357597	snp	C	G	G:118 C:0	CDS	-	2186/2190	729/729	missense_variant c.2186G>C p.Cys729Ser	Rv3879c	espK	ESX-1 secretion-associated protein EspK	SRR5216736
4358475	snp	C	A	A:98 C:0	CDS	-	1308/2190	436/729	synonymous_variant c.1308G>T p.Pro436Pro	Rv3879c	espK	ESX-1 secretion-associated protein EspK	SRR5216736
4366195	snp	T	C	C:107 T:0	CDS	-	644/1860	215/619	missense_variant c.644A>G p.Glu215Gly	Rv3884c	eccA2	ESX-2 secretion system protein EccA	SRR5216736
4366272	snp	G	C	C:99 G:0	CDS	-	567/1860	189/619	synonymous_variant c.567C>G p.Ala189Ala	Rv3884c	eccA2	ESX-2 secretion system protein EccA	SRR5216736
4367649	snp	A	G	G:128 A:0	CDS	-	873/1614	291/537	synonymous_variant c.873T>C p.Tyr291Tyr	Rv3885c	eccE2	ESX-2 secretion system protein EccE	SRR5216736
4368124	snp	A	G	G:123 A:0	CDS	-	398/1614	133/537	missense_variant c.398T>C p.Leu133Pro	Rv3885c	eccE2	ESX-2 secretion system protein EccE	SRR5216736
4374228	snp	T	C	C:99 T:0	CDS	-	145/324	49/107	missense_variant c.145A>G p.Thr49Ala	Rv3891c	esxD	ESAT-6 like protein EsxD	SRR5216736
4377033	snp	G	C	C:121 G:0	CDS	-	3420/4191	1140/1396	synonymous_variant c.3420C>G p.Ser1140Ser	Rv3894c	eccC2	ESX-2 type VII secretion system protein EccC	SRR5216736
4379208	snp	C	T	T:112 C:0	CDS	-	1245/4191	415/1396	synonymous_variant c.1245G>A p.Arg415Arg	Rv3894c	eccC2	ESX-2 type VII secretion system protein EccC	SRR5216736
4379680	snp	C	G	G:94 C:0	CDS	-	773/4191	258/1396	missense_variant c.773G>C p.Arg258Pro	Rv3894c	eccC2	ESX-2 type VII secretion system protein EccC	SRR5216736
4380880	snp	T	C	C:101 T:0	CDS	-	1061/1488	354/495	missense_variant c.1061A>G p.Asp354Gly	Rv3895c	eccB2	ESX-2 secretion system protein EccB	SRR5216736
4390466	snp	T	C	C:98 T:0	CDS	-	244/273	82/90	missense_variant c.244A>G p.Met82Val	Rv3904c	esxE	ESAT-6 like protein EsxE	SRR5216736
4390859	snp	C	T	T:98 C:0	CDS	-	173/312	58/103	stop_gained c.173G>A p.Trp58*	Rv3905c	esxF	ESAT-6 like protein EsxF	SRR5216736
342146	snp	A	C	C:89 A:0	CDS	+	17/1896	6/631	missense_variant c.17A>C p.Glu6Ala	Rv0282	eccA3	ESX-3 secretion system protein EccA	SRR5216706
343281	snp	G	C	C:89 G:0	CDS	+	1152/1896	384/631	synonymous_variant c.1152G>C p.Ala384Ala	Rv0282	eccA3	ESX-3 secretion system protein EccA	SRR5216706
346275	snp	C	G	G:105 C:0	CDS	+	641/3993	214/1330	missense_variant c.641C>G p.Pro214Arg	Rv0284	eccC3	ESX-3 secretion system protein EccC3	SRR5216706
354280	snp	G	A	A:110 G:0	CDS	+	1198/1419	400/472	missense_variant c.1198G>A p.Ala400Thr	Rv0290	eccD3	ESX-3 secretion system protein EccD	SRR5216706
356528	snp	A	G	G:107 A:0	CDS	+	649/996	217/331	missense_variant c.649A>G p.Asn217Asp	Rv0292	eccE3	ESX-3 secretion system protein EccE	SRR5216706
1340667	snp	A	G	G:35 A:0	CDS	+	9/297	3/98	synonymous_variant c.9A>G p.Ser3Ser	Rv1197	esxK	ESAT-6 like protein EsxK	SRR5216706
1341209	snp	C	T	T:12 C:0	CDS	+	204/285	68/94	synonymous_variant c.204C>T p.Ala68Ala	Rv1198	esxL	ESAT-6 like protein EsxL	SRR5216706
2017861	snp	G	A	A:83 G:0	CDS	+	122/1521	41/506	missense_variant c.122G>A p.Arg41His	Rv1782	eccB5	ESX-5 type VII secretion system protein EccB5	SRR5216706
2019236	snp	T	G	G:78 T:0	CDS	+	1497/1521	499/506	synonymous_variant c.1497T>G p.Pro499Pro	Rv1782	eccB5	ESX-5 type VII secretion system protein EccB5	SRR5216706
2021326	snp	A	G	G:84 A:0	CDS	+	2070/4176	690/1391	synonymous_variant c.2070A>G p.Ala690Ala	Rv1783	eccC5	ESX-5 type VII secretion system protein EccC5	SRR5216706
2021564	snp	G	A	A:106 G:0	CDS	+	2308/4176	770/1391	missense_variant c.2308G>A p.Val770Met	Rv1783	eccC5	ESX-5 type VII secretion system protein EccC5	SRR5216706
2022868	snp	T	C	C:94 T:0	CDS	+	3612/4176	1204/1391	synonymous_variant c.3612T>C p.Ser1204Ser	Rv1783	eccC5	ESX-5 type VII secretion system protein EccC5	SRR5216706
2033005	snp	A	G	G:94 A:0	CDS	+	766/1512	256/503	missense_variant c.766A>G p.Thr256Ala	Rv1795	eccD5	ESX-5 type VII secretion system protein EccD	SRR5216706
2033021	snp	G	A	A:88 G:0	CDS	+	782/1512	261/503	missense_variant c.782G>A p.Gly261Asp	Rv1795	eccD5	ESX-5 type VII secretion system protein EccD	SRR5216706
2625924	snp	T	C	C:39 T:0	CDS	-	249/285	83/94	synonymous_variant c.249A>G p.Ala83Ala	Rv2346c	esxO	ESAT-6 like protein EsxO	SRR5216706
3864764	snp	C	T	T:103 C:0	CDS	-	3475/3711	1159/1236	missense_variant c.3475G>A p.Gly1159Ser	Rv3447c	eccC4	ESX-4 secretion system protein EccC4	SRR5216706
3864995	snp	T	C	C:108 T:0	CDS	-	3244/3711	1082/1236	missense_variant c.3244A>G p.Ser1082Gly	Rv3447c	eccC4	ESX-4 secretion system protein EccC4	SRR5216706
3869145	snp	C	A	A:83 C:0	CDS	+	794/1404	265/467	missense_variant c.794C>A p.Ala265Asp	Rv3448	eccD4	ESX-4 secretion system protein EccD4	SRR5216706
3871246	snp	T	C	C:100 T:0	CDS	-	1251/1413	417/470	synonymous_variant c.1251A>G p.Gly417Gly	Rv3450c	eccB4	ESX-4 secretion system protein EccB4	SRR5216706
4054637	snp	A	G	G:80 A:0	CDS	-	60/555	20/184	synonymous_variant c.60T>C p.Gly20Gly	Rv3614c	espD	ESX-1 secretion-associated protein EspD	SRR5216706
4054869	snp	C	T	T:121 C:0	CDS	-	255/312	85/103	synonymous_variant c.255G>A p.Lys85Lys	Rv3615c	espC	ESX-1 secretion-associated protein EspC	SRR5216706
4055801	snp	G	A	A:86 G:0	CDS	-	575/1179	192/392	missense_variant c.575C>T p.Thr192Ile	Rv3616c	espA	ESX-1 secretion-associated protein EspA	SRR5216706
4055918	snp	A	G	G:97 A:0	CDS	-	458/1179	153/392	missense_variant c.458T>C p.Val153Ala	Rv3616c	espA	ESX-1 secretion-associated protein EspA	SRR5216706
4344041	snp	C	T	T:92 C:0	CDS	+	728/1722	243/573	missense_variant c.728C>T p.Ala243Val	Rv3868	eccA1	ESX-1 secretion system protein EccA1	SRR5216706
4355831	snp	C	T	T:105 C:1	CDS	+	825/1536	275/511	synonymous_variant c.825C>T p.Ala275Ala	Rv3877	eccD1	ESX-1 secretion system protein EccD1	SRR5216706
4356110	snp	G	C	C:94 G:0	CDS	+	1104/1536	368/511	synonymous_variant c.1104G>C p.Leu368Leu	Rv3877	eccD1	ESX-1 secretion system protein EccD1	SRR5216706
4356825	snp	G	A	A:103 G:0	CDS	+	133/843	45/280	missense_variant c.133G>A p.Glu45Lys	Rv3878	espJ	ESX-1 secretion-associated protein EspJ	SRR5216706
4357421	snp	G	A	A:102 G:0	CDS	+	729/843	243/280	synonymous_variant c.729G>A p.Gly243Gly	Rv3878	espJ	ESX-1 secretion-associated protein EspJ	SRR5216706
4357597	snp	C	G	G:99 C:0	CDS	-	2186/2190	729/729	missense_variant c.2186G>C p.Cys729Ser	Rv3879c	espK	ESX-1 secretion-associated protein EspK	SRR5216706
4358475	snp	C	A	A:95 C:0	CDS	-	1308/2190	436/729	synonymous_variant c.1308G>T p.Pro436Pro	Rv3879c	espK	ESX-1 secretion-associated protein EspK	SRR5216706
4366195	snp	T	C	C:96 T:0	CDS	-	644/1860	215/619	missense_variant c.644A>G p.Glu215Gly	Rv3884c	eccA2	ESX-2 secretion system protein EccA	SRR5216706
4366272	snp	G	C	C:112 G:0	CDS	-	567/1860	189/619	synonymous_variant c.567C>G p.Ala189Ala	Rv3884c	eccA2	ESX-2 secretion system protein EccA	SRR5216706
4367649	snp	A	G	G:98 A:0	CDS	-	873/1614	291/537	synonymous_variant c.873T>C p.Tyr291Tyr	Rv3885c	eccE2	ESX-2 secretion system protein EccE	SRR5216706
4368124	snp	A	G	G:95 A:0	CDS	-	398/1614	133/537	missense_variant c.398T>C p.Leu133Pro	Rv3885c	eccE2	ESX-2 secretion system protein EccE	SRR5216706
4374228	snp	T	C	C:92 T:0	CDS	-	145/324	49/107	missense_variant c.145A>G p.Thr49Ala	Rv3891c	esxD	ESAT-6 like protein EsxD	SRR5216706
4377033	snp	G	C	C:98 G:0	CDS	-	3420/4191	1140/1396	synonymous_variant c.3420C>G p.Ser1140Ser	Rv3894c	eccC2	ESX-2 type VII secretion system protein EccC	SRR5216706
4379208	snp	C	T	T:106 C:0	CDS	-	1245/4191	415/1396	synonymous_variant c.1245G>A p.Arg415Arg	Rv3894c	eccC2	ESX-2 type VII secretion system protein EccC	SRR5216706
4379680	snp	C	G	G:104 C:1	CDS	-	773/4191	258/1396	missense_variant c.773G>C p.Arg258Pro	Rv3894c	eccC2	ESX-2 type VII secretion system protein EccC	SRR5216706
4380880	snp	T	C	C:114 T:0	CDS	-	1061/1488	354/495	missense_variant c.1061A>G p.Asp354Gly	Rv3895c	eccB2	ESX-2 secretion system protein EccB	SRR5216706
4390466	snp	T	C	C:105 T:0	CDS	-	244/273	82/90	missense_variant c.244A>G p.Met82Val	Rv3904c	esxE	ESAT-6 like protein EsxE	SRR5216706
4390859	snp	C	T	T:81 C:0	CDS	-	173/312	58/103	stop_gained c.173G>A p.Trp58*	Rv3905c	esxF	ESAT-6 like protein EsxF	SRR5216706
342146	snp	A	C	C:131 A:0	CDS	+	17/1896	6/631	missense_variant c.17A>C p.Glu6Ala	Rv0282	eccA3	ESX-3 secretion system protein EccA	SRR5216763
343281	snp	G	C	C:127 G:0	CDS	+	1152/1896	384/631	synonymous_variant c.1152G>C p.Ala384Ala	Rv0282	eccA3	ESX-3 secretion system protein EccA	SRR5216763
346275	snp	C	G	G:104 C:0	CDS	+	641/3993	214/1330	missense_variant c.641C>G p.Pro214Arg	Rv0284	eccC3	ESX-3 secretion system protein EccC3	SRR5216763
354280	snp	G	A	A:98 G:0	CDS	+	1198/1419	400/472	missense_variant c.1198G>A p.Ala400Thr	Rv0290	eccD3	ESX-3 secretion system protein EccD	SRR5216763
356528	snp	A	G	G:133 A:0	CDS	+	649/996	217/331	missense_variant c.649A>G p.Asn217Asp	Rv0292	eccE3	ESX-3 secretion system protein EccE	SRR5216763
1340667	snp	A	G	G:32 A:0	CDS	+	9/297	3/98	synonymous_variant c.9A>G p.Ser3Ser	Rv1197	esxK	ESAT-6 like protein EsxK	SRR5216763
1341209	snp	C	T	T:20 C:0	CDS	+	204/285	68/94	synonymous_variant c.204C>T p.Ala68Ala	Rv1198	esxL	ESAT-6 like protein EsxL	SRR5216763
2017861	snp	G	A	A:102 G:0	CDS	+	122/1521	41/506	missense_variant c.122G>A p.Arg41His	Rv1782	eccB5	ESX-5 type VII secretion system protein EccB5	SRR5216763
2019236	snp	T	G	G:103 T:0	CDS	+	1497/1521	499/506	synonymous_variant c.1497T>G p.Pro499Pro	Rv1782	eccB5	ESX-5 type VII secretion system protein EccB5	SRR5216763
2021326	snp	A	G	G:108 A:0	CDS	+	2070/4176	690/1391	synonymous_variant c.2070A>G p.Ala690Ala	Rv1783	eccC5	ESX-5 type VII secretion system protein EccC5	SRR5216763
2021564	snp	G	A	A:104 G:0	CDS	+	2308/4176	770/1391	missense_variant c.2308G>A p.Val770Met	Rv1783	eccC5	ESX-5 type VII secretion system protein EccC5	SRR5216763
2022868	snp	T	C	C:104 T:0	CDS	+	3612/4176	1204/1391	synonymous_variant c.3612T>C p.Ser1204Ser	Rv1783	eccC5	ESX-5 type VII secretion system protein EccC5	SRR5216763
2033005	snp	A	G	G:118 A:0	CDS	+	766/1512	256/503	missense_variant c.766A>G p.Thr256Ala	Rv1795	eccD5	ESX-5 type VII secretion system protein EccD	SRR5216763
2033021	snp	G	A	A:116 G:0	CDS	+	782/1512	261/503	missense_variant c.782G>A p.Gly261Asp	Rv1795	eccD5	ESX-5 type VII secretion system protein EccD	SRR5216763
2625924	snp	T	C	C:45 T:0	CDS	-	249/285	83/94	synonymous_variant c.249A>G p.Ala83Ala	Rv2346c	esxO	ESAT-6 like protein EsxO	SRR5216763
3864764	snp	C	T	T:96 C:0	CDS	-	3475/3711	1159/1236	missense_variant c.3475G>A p.Gly1159Ser	Rv3447c	eccC4	ESX-4 secretion system protein EccC4	SRR5216763
3864995	snp	T	C	C:125 T:0	CDS	-	3244/3711	1082/1236	missense_variant c.3244A>G p.Ser1082Gly	Rv3447c	eccC4	ESX-4 secretion system protein EccC4	SRR5216763
3869145	snp	C	A	A:103 C:0	CDS	+	794/1404	265/467	missense_variant c.794C>A p.Ala265Asp	Rv3448	eccD4	ESX-4 secretion system protein EccD4	SRR5216763
3871246	snp	T	C	C:85 T:0	CDS	-	1251/1413	417/470	synonymous_variant c.1251A>G p.Gly417Gly	Rv3450c	eccB4	ESX-4 secretion system protein EccB4	SRR5216763
4054637	snp	A	G	G:104 A:0	CDS	-	60/555	20/184	synonymous_variant c.60T>C p.Gly20Gly	Rv3614c	espD	ESX-1 secretion-associated protein EspD	SRR5216763
4054869	snp	C	T	T:108 C:0	CDS	-	255/312	85/103	synonymous_variant c.255G>A p.Lys85Lys	Rv3615c	espC	ESX-1 secretion-associated protein EspC	SRR5216763
4055801	snp	G	A	A:122 G:0	CDS	-	575/1179	192/392	missense_variant c.575C>T p.Thr192Ile	Rv3616c	espA	ESX-1 secretion-associated protein EspA	SRR5216763
4055918	snp	A	G	G:108 A:0	CDS	-	458/1179	153/392	missense_variant c.458T>C p.Val153Ala	Rv3616c	espA	ESX-1 secretion-associated protein EspA	SRR5216763
4344041	snp	C	T	T:107 C:0	CDS	+	728/1722	243/573	missense_variant c.728C>T p.Ala243Val	Rv3868	eccA1	ESX-1 secretion system protein EccA1	SRR5216763
4356110	snp	G	C	C:121 G:0	CDS	+	1104/1536	368/511	synonymous_variant c.1104G>C p.Leu368Leu	Rv3877	eccD1	ESX-1 secretion system protein EccD1	SRR5216763
4356825	snp	G	A	A:120 G:0	CDS	+	133/843	45/280	missense_variant c.133G>A p.Glu45Lys	Rv3878	espJ	ESX-1 secretion-associated protein EspJ	SRR5216763
4357421	snp	G	A	A:117 G:0	CDS	+	729/843	243/280	synonymous_variant c.729G>A p.Gly243Gly	Rv3878	espJ	ESX-1 secretion-associated protein EspJ	SRR5216763
4357597	snp	C	G	G:130 C:0	CDS	-	2186/2190	729/729	missense_variant c.2186G>C p.Cys729Ser	Rv3879c	espK	ESX-1 secretion-associated protein EspK	SRR5216763
4358475	snp	C	A	A:132 C:0	CDS	-	1308/2190	436/729	synonymous_variant c.1308G>T p.Pro436Pro	Rv3879c	espK	ESX-1 secretion-associated protein EspK	SRR5216763
4366195	snp	T	C	C:109 T:0	CDS	-	644/1860	215/619	missense_variant c.644A>G p.Glu215Gly	Rv3884c	eccA2	ESX-2 secretion system protein EccA	SRR5216763
4366272	snp	G	C	C:104 G:0	CDS	-	567/1860	189/619	synonymous_variant c.567C>G p.Ala189Ala	Rv3884c	eccA2	ESX-2 secretion system protein EccA	SRR5216763
4367649	snp	A	G	G:98 A:0	CDS	-	873/1614	291/537	synonymous_variant c.873T>C p.Tyr291Tyr	Rv3885c	eccE2	ESX-2 secretion system protein EccE	SRR5216763
4368124	snp	A	G	G:108 A:0	CDS	-	398/1614	133/537	missense_variant c.398T>C p.Leu133Pro	Rv3885c	eccE2	ESX-2 secretion system protein EccE	SRR5216763
4374228	snp	T	C	C:110 T:0	CDS	-	145/324	49/107	missense_variant c.145A>G p.Thr49Ala	Rv3891c	esxD	ESAT-6 like protein EsxD	SRR5216763
4377033	snp	G	C	C:108 G:0	CDS	-	3420/4191	1140/1396	synonymous_variant c.3420C>G p.Ser1140Ser	Rv3894c	eccC2	ESX-2 type VII secretion system protein EccC	SRR5216763
4379208	snp	C	T	T:133 C:0	CDS	-	1245/4191	415/1396	synonymous_variant c.1245G>A p.Arg415Arg	Rv3894c	eccC2	ESX-2 type VII secretion system protein EccC	SRR5216763
4379680	snp	C	G	G:116 C:0	CDS	-	773/4191	258/1396	missense_variant c.773G>C p.Arg258Pro	Rv3894c	eccC2	ESX-2 type VII secretion system protein EccC	SRR5216763
4380880	snp	T	C	C:117 T:0	CDS	-	1061/1488	354/495	missense_variant c.1061A>G p.Asp354Gly	Rv3895c	eccB2	ESX-2 secretion system protein EccB	SRR5216763
4390466	snp	T	C	C:129 T:0	CDS	-	244/273	82/90	missense_variant c.244A>G p.Met82Val	Rv3904c	esxE	ESAT-6 like protein EsxE	SRR5216763
4390859	snp	C	T	T:89 C:0	CDS	-	173/312	58/103	stop_gained c.173G>A p.Trp58*	Rv3905c	esxF	ESAT-6 like protein EsxF	SRR5216763
342146	snp	A	C	C:87 A:0	CDS	+	17/1896	6/631	missense_variant c.17A>C p.Glu6Ala	Rv0282	eccA3	ESX-3 secretion system protein EccA	SRR5657518
343281	snp	G	C	C:72 G:1	CDS	+	1152/1896	384/631	synonymous_variant c.1152G>C p.Ala384Ala	Rv0282	eccA3	ESX-3 secretion system protein EccA	SRR5657518
346275	snp	C	G	G:80 C:0	CDS	+	641/3993	214/1330	missense_variant c.641C>G p.Pro214Arg	Rv0284	eccC3	ESX-3 secretion system protein EccC3	SRR5657518
347491	snp	C	T	T:94 C:0	CDS	+	1857/3993	619/1330	synonymous_variant c.1857C>T p.Arg619Arg	Rv0284	eccC3	ESX-3 secretion system protein EccC3	SRR5657518
354280	snp	G	A	A:70 G:0	CDS	+	1198/1419	400/472	missense_variant c.1198G>A p.Ala400Thr	Rv0290	eccD3	ESX-3 secretion system protein EccD	SRR5657518
356528	snp	A	G	G:44 A:0	CDS	+	649/996	217/331	missense_variant c.649A>G p.Asn217Asp	Rv0292	eccE3	ESX-3 secretion system protein EccE	SRR5657518
1340667	snp	A	G	G:28 A:0	CDS	+	9/297	3/98	synonymous_variant c.9A>G p.Ser3Ser	Rv1197	esxK	ESAT-6 like protein EsxK	SRR5657518
1341209	snp	C	T	T:104 C:0	CDS	+	204/285	68/94	synonymous_variant c.204C>T p.Ala68Ala	Rv1198	esxL	ESAT-6 like protein EsxL	SRR5657518
2017861	snp	G	A	A:77 G:2	CDS	+	122/1521	41/506	missense_variant c.122G>A p.Arg41His	Rv1782	eccB5	ESX-5 type VII secretion system protein EccB5	SRR5657518
2019236	snp	T	G	G:74 T:0	CDS	+	1497/1521	499/506	synonymous_variant c.1497T>G p.Pro499Pro	Rv1782	eccB5	ESX-5 type VII secretion system protein EccB5	SRR5657518
2021326	snp	A	G	G:41 A:0	CDS	+	2070/4176	690/1391	synonymous_variant c.2070A>G p.Ala690Ala	Rv1783	eccC5	ESX-5 type VII secretion system protein EccC5	SRR5657518
2021564	snp	G	A	A:52 G:0	CDS	+	2308/4176	770/1391	missense_variant c.2308G>A p.Val770Met	Rv1783	eccC5	ESX-5 type VII secretion system protein EccC5	SRR5657518
2022868	snp	T	C	C:43 T:0	CDS	+	3612/4176	1204/1391	synonymous_variant c.3612T>C p.Ser1204Ser	Rv1783	eccC5	ESX-5 type VII secretion system protein EccC5	SRR5657518
2033021	snp	G	A	A:62 G:0	CDS	+	782/1512	261/503	missense_variant c.782G>A p.Gly261Asp	Rv1795	eccD5	ESX-5 type VII secretion system protein EccD	SRR5657518
2625924	snp	T	C	C:33 T:0	CDS	-	249/285	83/94	synonymous_variant c.249A>G p.Ala83Ala	Rv2346c	esxO	ESAT-6 like protein EsxO	SRR5657518
3864995	snp	T	C	C:65 T:0	CDS	-	3244/3711	1082/1236	missense_variant c.3244A>G p.Ser1082Gly	Rv3447c	eccC4	ESX-4 secretion system protein EccC4	SRR5657518
3869145	snp	C	A	A:60 C:0	CDS	+	794/1404	265/467	missense_variant c.794C>A p.Ala265Asp	Rv3448	eccD4	ESX-4 secretion system protein EccD4	SRR5657518
3871246	snp	T	C	C:29 T:0	CDS	-	1251/1413	417/470	synonymous_variant c.1251A>G p.Gly417Gly	Rv3450c	eccB4	ESX-4 secretion system protein EccB4	SRR5657518
4054637	snp	A	G	G:75 A:1	CDS	-	60/555	20/184	synonymous_variant c.60T>C p.Gly20Gly	Rv3614c	espD	ESX-1 secretion-associated protein EspD	SRR5657518
4054869	snp	C	T	T:62 C:0	CDS	-	255/312	85/103	synonymous_variant c.255G>A p.Lys85Lys	Rv3615c	espC	ESX-1 secretion-associated protein EspC	SRR5657518
4055801	snp	G	A	A:75 G:0	CDS	-	575/1179	192/392	missense_variant c.575C>T p.Thr192Ile	Rv3616c	espA	ESX-1 secretion-associated protein EspA	SRR5657518
4055918	snp	A	G	G:86 A:0	CDS	-	458/1179	153/392	missense_variant c.458T>C p.Val153Ala	Rv3616c	espA	ESX-1 secretion-associated protein EspA	SRR5657518
4344041	snp	C	T	T:33 C:0	CDS	+	728/1722	243/573	missense_variant c.728C>T p.Ala243Val	Rv3868	eccA1	ESX-1 secretion system protein EccA1	SRR5657518
4356110	snp	G	C	C:69 G:0	CDS	+	1104/1536	368/511	synonymous_variant c.1104G>C p.Leu368Leu	Rv3877	eccD1	ESX-1 secretion system protein EccD1	SRR5657518
4356825	snp	G	A	A:81 G:0	CDS	+	133/843	45/280	missense_variant c.133G>A p.Glu45Lys	Rv3878	espJ	ESX-1 secretion-associated protein EspJ	SRR5657518
4357421	snp	G	A	A:50 G:0	CDS	+	729/843	243/280	synonymous_variant c.729G>A p.Gly243Gly	Rv3878	espJ	ESX-1 secretion-associated protein EspJ	SRR5657518
4357533	snp	T	C	C:64 T:0	CDS	+	841/843	281/280	stop_lost&splice_region_variant c.841T>C p.Ter281Glnext*?	Rv3878	espJ	ESX-1 secretion-associated protein EspJ	SRR5657518
4357597	snp	C	G	G:57 C:0	CDS	-	2186/2190	729/729	missense_variant c.2186G>C p.Cys729Ser	Rv3879c	espK	ESX-1 secretion-associated protein EspK	SRR5657518
4358475	snp	C	A	A:40 C:0	CDS	-	1308/2190	436/729	synonymous_variant c.1308G>T p.Pro436Pro	Rv3879c	espK	ESX-1 secretion-associated protein EspK	SRR5657518
4359165	snp	G	C	C:19 G:0	CDS	-	618/2190	206/729	synonymous_variant c.618C>G p.Thr206Thr	Rv3879c	espK	ESX-1 secretion-associated protein EspK	SRR5657518
4366195	snp	T	C	C:47 T:0	CDS	-	644/1860	215/619	missense_variant c.644A>G p.Glu215Gly	Rv3884c	eccA2	ESX-2 secretion system protein EccA	SRR5657518
4366272	snp	G	C	C:53 G:0	CDS	-	567/1860	189/619	synonymous_variant c.567C>G p.Ala189Ala	Rv3884c	eccA2	ESX-2 secretion system protein EccA	SRR5657518
4367649	snp	A	G	G:111 A:0	CDS	-	873/1614	291/537	synonymous_variant c.873T>C p.Tyr291Tyr	Rv3885c	eccE2	ESX-2 secretion system protein EccE	SRR5657518
4368124	snp	A	G	G:56 A:0	CDS	-	398/1614	133/537	missense_variant c.398T>C p.Leu133Pro	Rv3885c	eccE2	ESX-2 secretion system protein EccE	SRR5657518
4374228	snp	T	C	C:97 T:0	CDS	-	145/324	49/107	missense_variant c.145A>G p.Thr49Ala	Rv3891c	esxD	ESAT-6 like protein EsxD	SRR5657518
4377033	snp	G	C	C:77 G:0	CDS	-	3420/4191	1140/1396	synonymous_variant c.3420C>G p.Ser1140Ser	Rv3894c	eccC2	ESX-2 type VII secretion system protein EccC	SRR5657518
4379208	snp	C	T	T:56 C:0	CDS	-	1245/4191	415/1396	synonymous_variant c.1245G>A p.Arg415Arg	Rv3894c	eccC2	ESX-2 type VII secretion system protein EccC	SRR5657518
4379680	snp	C	G	G:102 C:0	CDS	-	773/4191	258/1396	missense_variant c.773G>C p.Arg258Pro	Rv3894c	eccC2	ESX-2 type VII secretion system protein EccC	SRR5657518
4380880	snp	T	C	C:63 T:0	CDS	-	1061/1488	354/495	missense_variant c.1061A>G p.Asp354Gly	Rv3895c	eccB2	ESX-2 secretion system protein EccB	SRR5657518
4390466	snp	T	C	C:52 T:0	CDS	-	244/273	82/90	missense_variant c.244A>G p.Met82Val	Rv3904c	esxE	ESAT-6 like protein EsxE	SRR5657518
4390859	snp	C	T	T:36 C:0	CDS	-	173/312	58/103	stop_gained c.173G>A p.Trp58*	Rv3905c	esxF	ESAT-6 like protein EsxF	SRR5657518
342146	snp	A	C	C:158 A:0	CDS	+	17/1896	6/631	missense_variant c.17A>C p.Glu6Ala	Rv0282	eccA3	ESX-3 secretion system protein EccA	ERR2815523
343281	snp	G	C	C:118 G:0	CDS	+	1152/1896	384/631	synonymous_variant c.1152G>C p.Ala384Ala	Rv0282	eccA3	ESX-3 secretion system protein EccA	ERR2815523
346275	snp	C	G	G:140 C:1	CDS	+	641/3993	214/1330	missense_variant c.641C>G p.Pro214Arg	Rv0284	eccC3	ESX-3 secretion system protein EccC3	ERR2815523
354280	snp	G	A	A:107 G:0	CDS	+	1198/1419	400/472	missense_variant c.1198G>A p.Ala400Thr	Rv0290	eccD3	ESX-3 secretion system protein EccD	ERR2815523
356528	snp	A	G	G:107 A:0	CDS	+	649/996	217/331	missense_variant c.649A>G p.Asn217Asp	Rv0292	eccE3	ESX-3 secretion system protein EccE	ERR2815523
1340667	snp	A	G	G:77 A:0	CDS	+	9/297	3/98	synonymous_variant c.9A>G p.Ser3Ser	Rv1197	esxK	ESAT-6 like protein EsxK	ERR2815523
1341209	snp	C	T	T:100 C:0	CDS	+	204/285	68/94	synonymous_variant c.204C>T p.Ala68Ala	Rv1198	esxL	ESAT-6 like protein EsxL	ERR2815523
2017861	snp	G	A	A:97 G:0	CDS	+	122/1521	41/506	missense_variant c.122G>A p.Arg41His	Rv1782	eccB5	ESX-5 type VII secretion system protein EccB5	ERR2815523
2019236	snp	T	G	G:133 T:1	CDS	+	1497/1521	499/506	synonymous_variant c.1497T>G p.Pro499Pro	Rv1782	eccB5	ESX-5 type VII secretion system protein EccB5	ERR2815523
2021326	snp	A	G	G:147 A:0	CDS	+	2070/4176	690/1391	synonymous_variant c.2070A>G p.Ala690Ala	Rv1783	eccC5	ESX-5 type VII secretion system protein EccC5	ERR2815523
2021564	snp	G	A	A:136 G:0	CDS	+	2308/4176	770/1391	missense_variant c.2308G>A p.Val770Met	Rv1783	eccC5	ESX-5 type VII secretion system protein EccC5	ERR2815523
2022868	snp	T	C	C:132 T:0	CDS	+	3612/4176	1204/1391	synonymous_variant c.3612T>C p.Ser1204Ser	Rv1783	eccC5	ESX-5 type VII secretion system protein EccC5	ERR2815523
2033021	snp	G	A	A:146 G:0	CDS	+	782/1512	261/503	missense_variant c.782G>A p.Gly261Asp	Rv1795	eccD5	ESX-5 type VII secretion system protein EccD	ERR2815523
2625924	snp	T	C	C:66 T:0	CDS	-	249/285	83/94	synonymous_variant c.249A>G p.Ala83Ala	Rv2346c	esxO	ESAT-6 like protein EsxO	ERR2815523
3864995	snp	T	C	C:114 T:0	CDS	-	3244/3711	1082/1236	missense_variant c.3244A>G p.Ser1082Gly	Rv3447c	eccC4	ESX-4 secretion system protein EccC4	ERR2815523
3865929	snp	G	A	A:131 G:0	CDS	-	2310/3711	770/1236	synonymous_variant c.2310C>T p.Gly770Gly	Rv3447c	eccC4	ESX-4 secretion system protein EccC4	ERR2815523
3871246	snp	T	C	C:156 T:0	CDS	-	1251/1413	417/470	synonymous_variant c.1251A>G p.Gly417Gly	Rv3450c	eccB4	ESX-4 secretion system protein EccB4	ERR2815523
4054637	snp	A	G	G:136 A:0	CDS	-	60/555	20/184	synonymous_variant c.60T>C p.Gly20Gly	Rv3614c	espD	ESX-1 secretion-associated protein EspD	ERR2815523
4054869	snp	C	T	T:154 C:0	CDS	-	255/312	85/103	synonymous_variant c.255G>A p.Lys85Lys	Rv3615c	espC	ESX-1 secretion-associated protein EspC	ERR2815523
4055801	snp	G	A	A:199 G:0	CDS	-	575/1179	192/392	missense_variant c.575C>T p.Thr192Ile	Rv3616c	espA	ESX-1 secretion-associated protein EspA	ERR2815523
4341822	snp	C	T	T:96 C:0	CDS	+	257/312	86/103	missense_variant c.257C>T p.Ala86Val	Rv3865	espF	ESX-1 secretion-associated protein EspF	ERR2815523
4344041	snp	C	T	T:125 C:0	CDS	+	728/1722	243/573	missense_variant c.728C>T p.Ala243Val	Rv3868	eccA1	ESX-1 secretion system protein EccA1	ERR2815523
4356110	snp	G	C	C:105 G:1	CDS	+	1104/1536	368/511	synonymous_variant c.1104G>C p.Leu368Leu	Rv3877	eccD1	ESX-1 secretion system protein EccD1	ERR2815523
4356825	snp	G	A	A:141 G:0	CDS	+	133/843	45/280	missense_variant c.133G>A p.Glu45Lys	Rv3878	espJ	ESX-1 secretion-associated protein EspJ	ERR2815523
4357421	snp	G	A	A:138 G:0	CDS	+	729/843	243/280	synonymous_variant c.729G>A p.Gly243Gly	Rv3878	espJ	ESX-1 secretion-associated protein EspJ	ERR2815523
4357597	snp	C	G	G:160 C:0	CDS	-	2186/2190	729/729	missense_variant c.2186G>C p.Cys729Ser	Rv3879c	espK	ESX-1 secretion-associated protein EspK	ERR2815523
4358475	snp	C	A	A:128 C:1	CDS	-	1308/2190	436/729	synonymous_variant c.1308G>T p.Pro436Pro	Rv3879c	espK	ESX-1 secretion-associated protein EspK	ERR2815523
4366195	snp	T	C	C:135 T:0	CDS	-	644/1860	215/619	missense_variant c.644A>G p.Glu215Gly	Rv3884c	eccA2	ESX-2 secretion system protein EccA	ERR2815523
4366272	snp	G	C	C:127 G:0	CDS	-	567/1860	189/619	synonymous_variant c.567C>G p.Ala189Ala	Rv3884c	eccA2	ESX-2 secretion system protein EccA	ERR2815523
4367649	snp	A	G	G:169 A:0	CDS	-	873/1614	291/537	synonymous_variant c.873T>C p.Tyr291Tyr	Rv3885c	eccE2	ESX-2 secretion system protein EccE	ERR2815523
4368124	snp	A	G	G:91 A:0	CDS	-	398/1614	133/537	missense_variant c.398T>C p.Leu133Pro	Rv3885c	eccE2	ESX-2 secretion system protein EccE	ERR2815523
4374228	snp	T	C	C:120 T:0	CDS	-	145/324	49/107	missense_variant c.145A>G p.Thr49Ala	Rv3891c	esxD	ESAT-6 like protein EsxD	ERR2815523
4377033	snp	G	C	C:148 G:1	CDS	-	3420/4191	1140/1396	synonymous_variant c.3420C>G p.Ser1140Ser	Rv3894c	eccC2	ESX-2 type VII secretion system protein EccC	ERR2815523
4378976	snp	G	A	A:19 G:0	CDS	-	1477/4191	493/1396	missense_variant c.1477C>T p.Pro493Ser	Rv3894c	eccC2	ESX-2 type VII secretion system protein EccC	ERR2815523
4379208	snp	C	T	T:77 C:0	CDS	-	1245/4191	415/1396	synonymous_variant c.1245G>A p.Arg415Arg	Rv3894c	eccC2	ESX-2 type VII secretion system protein EccC	ERR2815523
4379680	snp	C	G	G:138 C:0	CDS	-	773/4191	258/1396	missense_variant c.773G>C p.Arg258Pro	Rv3894c	eccC2	ESX-2 type VII secretion system protein EccC	ERR2815523
4380880	snp	T	C	C:129 T:0	CDS	-	1061/1488	354/495	missense_variant c.1061A>G p.Asp354Gly	Rv3895c	eccB2	ESX-2 secretion system protein EccB	ERR2815523
4390466	snp	T	C	C:125 T:0	CDS	-	244/273	82/90	missense_variant c.244A>G p.Met82Val	Rv3904c	esxE	ESAT-6 like protein EsxE	ERR2815523
4390859	snp	C	T	T:117 C:0	CDS	-	173/312	58/103	stop_gained c.173G>A p.Trp58*	Rv3905c	esxF	ESAT-6 like protein EsxF	ERR2815523
342146	snp	A	C	C:68 A:0	CDS	+	17/1896	6/631	missense_variant c.17A>C p.Glu6Ala	Rv0282	eccA3	ESX-3 secretion system protein EccA	ERR2446287
343281	snp	G	C	C:59 G:0	CDS	+	1152/1896	384/631	synonymous_variant c.1152G>C p.Ala384Ala	Rv0282	eccA3	ESX-3 secretion system protein EccA	ERR2446287
346275	snp	C	G	G:59 C:0	CDS	+	641/3993	214/1330	missense_variant c.641C>G p.Pro214Arg	Rv0284	eccC3	ESX-3 secretion system protein EccC3	ERR2446287
354280	snp	G	A	A:70 G:0	CDS	+	1198/1419	400/472	missense_variant c.1198G>A p.Ala400Thr	Rv0290	eccD3	ESX-3 secretion system protein EccD	ERR2446287
356528	snp	A	G	G:59 A:0	CDS	+	649/996	217/331	missense_variant c.649A>G p.Asn217Asp	Rv0292	eccE3	ESX-3 secretion system protein EccE	ERR2446287
1341209	snp	C	T	T:11 C:0	CDS	+	204/285	68/94	synonymous_variant c.204C>T p.Ala68Ala	Rv1198	esxL	ESAT-6 like protein EsxL	ERR2446287
2017861	snp	G	A	A:59 G:0	CDS	+	122/1521	41/506	missense_variant c.122G>A p.Arg41His	Rv1782	eccB5	ESX-5 type VII secretion system protein EccB5	ERR2446287
2019236	snp	T	G	G:58 T:0	CDS	+	1497/1521	499/506	synonymous_variant c.1497T>G p.Pro499Pro	Rv1782	eccB5	ESX-5 type VII secretion system protein EccB5	ERR2446287
2021326	snp	A	G	G:53 A:0	CDS	+	2070/4176	690/1391	synonymous_variant c.2070A>G p.Ala690Ala	Rv1783	eccC5	ESX-5 type VII secretion system protein EccC5	ERR2446287
2021564	snp	G	A	A:69 G:0	CDS	+	2308/4176	770/1391	missense_variant c.2308G>A p.Val770Met	Rv1783	eccC5	ESX-5 type VII secretion system protein EccC5	ERR2446287
2022868	snp	T	C	C:58 T:0	CDS	+	3612/4176	1204/1391	synonymous_variant c.3612T>C p.Ser1204Ser	Rv1783	eccC5	ESX-5 type VII secretion system protein EccC5	ERR2446287
2033021	snp	G	A	A:66 G:0	CDS	+	782/1512	261/503	missense_variant c.782G>A p.Gly261Asp	Rv1795	eccD5	ESX-5 type VII secretion system protein EccD	ERR2446287
2625924	snp	T	C	C:22 T:0	CDS	-	249/285	83/94	synonymous_variant c.249A>G p.Ala83Ala	Rv2346c	esxO	ESAT-6 like protein EsxO	ERR2446287
3864995	snp	T	C	C:75 T:0	CDS	-	3244/3711	1082/1236	missense_variant c.3244A>G p.Ser1082Gly	Rv3447c	eccC4	ESX-4 secretion system protein EccC4	ERR2446287
3865910	snp	T	C	C:55 T:0	CDS	-	2329/3711	777/1236	missense_variant c.2329A>G p.Thr777Ala	Rv3447c	eccC4	ESX-4 secretion system protein EccC4	ERR2446287
3867734	snp	G	C	C:38 G:0	CDS	-	505/3711	169/1236	missense_variant c.505C>G p.Pro169Ala	Rv3447c	eccC4	ESX-4 secretion system protein EccC4	ERR2446287
3871246	snp	T	C	C:45 T:0	CDS	-	1251/1413	417/470	synonymous_variant c.1251A>G p.Gly417Gly	Rv3450c	eccB4	ESX-4 secretion system protein EccB4	ERR2446287
4054637	snp	A	G	G:75 A:0	CDS	-	60/555	20/184	synonymous_variant c.60T>C p.Gly20Gly	Rv3614c	espD	ESX-1 secretion-associated protein EspD	ERR2446287
4054869	snp	C	T	T:82 C:0	CDS	-	255/312	85/103	synonymous_variant c.255G>A p.Lys85Lys	Rv3615c	espC	ESX-1 secretion-associated protein EspC	ERR2446287
4055801	snp	G	A	A:73 G:0	CDS	-	575/1179	192/392	missense_variant c.575C>T p.Thr192Ile	Rv3616c	espA	ESX-1 secretion-associated protein EspA	ERR2446287
4344041	snp	C	T	T:44 C:0	CDS	+	728/1722	243/573	missense_variant c.728C>T p.Ala243Val	Rv3868	eccA1	ESX-1 secretion system protein EccA1	ERR2446287
4347555	snp	G	A	A:72 G:0	CDS	+	1075/2244	359/747	missense_variant c.1075G>A p.Asp359Asn	Rv3870	eccCa1	ESX-1 secretion system protein EccCa	ERR2446287
4356110	snp	G	C	C:68 G:0	CDS	+	1104/1536	368/511	synonymous_variant c.1104G>C p.Leu368Leu	Rv3877	eccD1	ESX-1 secretion system protein EccD1	ERR2446287
4356812	snp	A	T	T:65 A:1	CDS	+	120/843	40/280	synonymous_variant c.120A>T p.Val40Val	Rv3878	espJ	ESX-1 secretion-associated protein EspJ	ERR2446287
4356825	snp	G	A	A:67 G:1	CDS	+	133/843	45/280	missense_variant c.133G>A p.Glu45Lys	Rv3878	espJ	ESX-1 secretion-associated protein EspJ	ERR2446287
4357421	snp	G	A	A:53 G:0	CDS	+	729/843	243/280	synonymous_variant c.729G>A p.Gly243Gly	Rv3878	espJ	ESX-1 secretion-associated protein EspJ	ERR2446287
4357597	snp	C	G	G:57 C:0	CDS	-	2186/2190	729/729	missense_variant c.2186G>C p.Cys729Ser	Rv3879c	espK	ESX-1 secretion-associated protein EspK	ERR2446287
4358475	snp	C	A	A:56 C:0	CDS	-	1308/2190	436/729	synonymous_variant c.1308G>T p.Pro436Pro	Rv3879c	espK	ESX-1 secretion-associated protein EspK	ERR2446287
4366195	snp	T	C	C:64 T:0	CDS	-	644/1860	215/619	missense_variant c.644A>G p.Glu215Gly	Rv3884c	eccA2	ESX-2 secretion system protein EccA	ERR2446287
4366272	snp	G	C	C:51 G:0	CDS	-	567/1860	189/619	synonymous_variant c.567C>G p.Ala189Ala	Rv3884c	eccA2	ESX-2 secretion system protein EccA	ERR2446287
4367649	snp	A	G	G:72 A:0	CDS	-	873/1614	291/537	synonymous_variant c.873T>C p.Tyr291Tyr	Rv3885c	eccE2	ESX-2 secretion system protein EccE	ERR2446287
4368124	snp	A	G	G:57 A:0	CDS	-	398/1614	133/537	missense_variant c.398T>C p.Leu133Pro	Rv3885c	eccE2	ESX-2 secretion system protein EccE	ERR2446287
4374228	snp	T	C	C:68 T:0	CDS	-	145/324	49/107	missense_variant c.145A>G p.Thr49Ala	Rv3891c	esxD	ESAT-6 like protein EsxD	ERR2446287
4377033	snp	G	C	C:59 G:0	CDS	-	3420/4191	1140/1396	synonymous_variant c.3420C>G p.Ser1140Ser	Rv3894c	eccC2	ESX-2 type VII secretion system protein EccC	ERR2446287
4379208	snp	C	T	T:42 C:0	CDS	-	1245/4191	415/1396	synonymous_variant c.1245G>A p.Arg415Arg	Rv3894c	eccC2	ESX-2 type VII secretion system protein EccC	ERR2446287
4379680	snp	C	G	G:64 C:0	CDS	-	773/4191	258/1396	missense_variant c.773G>C p.Arg258Pro	Rv3894c	eccC2	ESX-2 type VII secretion system protein EccC	ERR2446287
4380880	snp	T	C	C:48 T:0	CDS	-	1061/1488	354/495	missense_variant c.1061A>G p.Asp354Gly	Rv3895c	eccB2	ESX-2 secretion system protein EccB	ERR2446287
4381893	snp	G	A	A:44 G:0	CDS	-	48/1488	16/495	synonymous_variant c.48C>T p.Phe16Phe	Rv3895c	eccB2	ESX-2 secretion system protein EccB	ERR2446287
4390466	snp	T	C	C:68 T:0	CDS	-	244/273	82/90	missense_variant c.244A>G p.Met82Val	Rv3904c	esxE	ESAT-6 like protein EsxE	ERR2446287
4390859	snp	C	T	T:31 C:0	CDS	-	173/312	58/103	stop_gained c.173G>A p.Trp58*	Rv3905c	esxF	ESAT-6 like protein EsxF	ERR2446287
342146	snp	A	C	C:84 A:0	CDS	+	17/1896	6/631	missense_variant c.17A>C p.Glu6Ala	Rv0282	eccA3	ESX-3 secretion system protein EccA	SRR5216827
343281	snp	G	C	C:97 G:0	CDS	+	1152/1896	384/631	synonymous_variant c.1152G>C p.Ala384Ala	Rv0282	eccA3	ESX-3 secretion system protein EccA	SRR5216827
346275	snp	C	G	G:83 C:0	CDS	+	641/3993	214/1330	missense_variant c.641C>G p.Pro214Arg	Rv0284	eccC3	ESX-3 secretion system protein EccC3	SRR5216827
354280	snp	G	A	A:85 G:0	CDS	+	1198/1419	400/472	missense_variant c.1198G>A p.Ala400Thr	Rv0290	eccD3	ESX-3 secretion system protein EccD	SRR5216827
356528	snp	A	G	G:85 A:0	CDS	+	649/996	217/331	missense_variant c.649A>G p.Asn217Asp	Rv0292	eccE3	ESX-3 secretion system protein EccE	SRR5216827
1340667	snp	A	G	G:36 A:0	CDS	+	9/297	3/98	synonymous_variant c.9A>G p.Ser3Ser	Rv1197	esxK	ESAT-6 like protein EsxK	SRR5216827
1341209	snp	C	T	T:16 C:0	CDS	+	204/285	68/94	synonymous_variant c.204C>T p.Ala68Ala	Rv1198	esxL	ESAT-6 like protein EsxL	SRR5216827
2017861	snp	G	A	A:64 G:0	CDS	+	122/1521	41/506	missense_variant c.122G>A p.Arg41His	Rv1782	eccB5	ESX-5 type VII secretion system protein EccB5	SRR5216827
2019236	snp	T	G	G:83 T:0	CDS	+	1497/1521	499/506	synonymous_variant c.1497T>G p.Pro499Pro	Rv1782	eccB5	ESX-5 type VII secretion system protein EccB5	SRR5216827
2021326	snp	A	G	G:62 A:0	CDS	+	2070/4176	690/1391	synonymous_variant c.2070A>G p.Ala690Ala	Rv1783	eccC5	ESX-5 type VII secretion system protein EccC5	SRR5216827
2021564	snp	G	A	A:73 G:0	CDS	+	2308/4176	770/1391	missense_variant c.2308G>A p.Val770Met	Rv1783	eccC5	ESX-5 type VII secretion system protein EccC5	SRR5216827
2022409	snp	C	G	G:72 C:0	CDS	+	3153/4176	1051/1391	synonymous_variant c.3153C>G p.Ala1051Ala	Rv1783	eccC5	ESX-5 type VII secretion system protein EccC5	SRR5216827
2022868	snp	T	C	C:72 T:0	CDS	+	3612/4176	1204/1391	synonymous_variant c.3612T>C p.Ser1204Ser	Rv1783	eccC5	ESX-5 type VII secretion system protein EccC5	SRR5216827
2033021	snp	G	A	A:78 G:0	CDS	+	782/1512	261/503	missense_variant c.782G>A p.Gly261Asp	Rv1795	eccD5	ESX-5 type VII secretion system protein EccD	SRR5216827
2035686	snp	G	A	A:69 G:0	CDS	+	204/1221	68/406	synonymous_variant c.204G>A p.Val68Val	Rv1797	eccE5	ESX-5 type VII secretion system protein EccE	SRR5216827
2037863	snp	C	T	T:74 C:0	CDS	+	1164/1833	388/610	synonymous_variant c.1164C>T p.Thr388Thr	Rv1798	eccA5	ESX-5 type VII secretion system protein EccA	SRR5216827
2625924	snp	T	C	C:33 T:0	CDS	-	249/285	83/94	synonymous_variant c.249A>G p.Ala83Ala	Rv2346c	esxO	ESAT-6 like protein EsxO	SRR5216827
3862627	snp	G	A	A:58 G:0	CDS	-	300/303	100/100	synonymous_variant c.300C>T p.Arg100Arg	Rv3444c	esxT	ESAT-6 like protein EsxT	SRR5216827
3864995	snp	T	C	C:83 T:0	CDS	-	3244/3711	1082/1236	missense_variant c.3244A>G p.Ser1082Gly	Rv3447c	eccC4	ESX-4 secretion system protein EccC4	SRR5216827
3871246	snp	T	C	C:72 T:0	CDS	-	1251/1413	417/470	synonymous_variant c.1251A>G p.Gly417Gly	Rv3450c	eccB4	ESX-4 secretion system protein EccB4	SRR5216827
4054637	snp	A	G	G:62 A:0	CDS	-	60/555	20/184	synonymous_variant c.60T>C p.Gly20Gly	Rv3614c	espD	ESX-1 secretion-associated protein EspD	SRR5216827
4054869	snp	C	T	T:90 C:0	CDS	-	255/312	85/103	synonymous_variant c.255G>A p.Lys85Lys	Rv3615c	espC	ESX-1 secretion-associated protein EspC	SRR5216827
4055801	snp	G	A	A:63 G:0	CDS	-	575/1179	192/392	missense_variant c.575C>T p.Thr192Ile	Rv3616c	espA	ESX-1 secretion-associated protein EspA	SRR5216827
4056319	snp	G	A	A:71 G:0	CDS	-	57/1179	19/392	synonymous_variant c.57C>T p.Asp19Asp	Rv3616c	espA	ESX-1 secretion-associated protein EspA	SRR5216827
4344041	snp	C	T	T:79 C:0	CDS	+	728/1722	243/573	missense_variant c.728C>T p.Ala243Val	Rv3868	eccA1	ESX-1 secretion system protein EccA1	SRR5216827
4356110	snp	G	C	C:72 G:0	CDS	+	1104/1536	368/511	synonymous_variant c.1104G>C p.Leu368Leu	Rv3877	eccD1	ESX-1 secretion system protein EccD1	SRR5216827
4356825	snp	G	A	A:77 G:0	CDS	+	133/843	45/280	missense_variant c.133G>A p.Glu45Lys	Rv3878	espJ	ESX-1 secretion-associated protein EspJ	SRR5216827
4357421	snp	G	A	A:87 G:0	CDS	+	729/843	243/280	synonymous_variant c.729G>A p.Gly243Gly	Rv3878	espJ	ESX-1 secretion-associated protein EspJ	SRR5216827
4357597	snp	C	G	G:74 C:0	CDS	-	2186/2190	729/729	missense_variant c.2186G>C p.Cys729Ser	Rv3879c	espK	ESX-1 secretion-associated protein EspK	SRR5216827
4358475	snp	C	A	A:65 C:0	CDS	-	1308/2190	436/729	synonymous_variant c.1308G>T p.Pro436Pro	Rv3879c	espK	ESX-1 secretion-associated protein EspK	SRR5216827
4366195	snp	T	C	C:96 T:0	CDS	-	644/1860	215/619	missense_variant c.644A>G p.Glu215Gly	Rv3884c	eccA2	ESX-2 secretion system protein EccA	SRR5216827
4366272	snp	G	C	C:79 G:0	CDS	-	567/1860	189/619	synonymous_variant c.567C>G p.Ala189Ala	Rv3884c	eccA2	ESX-2 secretion system protein EccA	SRR5216827
4367649	snp	A	G	G:72 A:0	CDS	-	873/1614	291/537	synonymous_variant c.873T>C p.Tyr291Tyr	Rv3885c	eccE2	ESX-2 secretion system protein EccE	SRR5216827
4368124	snp	A	G	G:71 A:0	CDS	-	398/1614	133/537	missense_variant c.398T>C p.Leu133Pro	Rv3885c	eccE2	ESX-2 secretion system protein EccE	SRR5216827
4374228	snp	T	C	C:84 T:0	CDS	-	145/324	49/107	missense_variant c.145A>G p.Thr49Ala	Rv3891c	esxD	ESAT-6 like protein EsxD	SRR5216827
4379208	snp	C	T	T:96 C:0	CDS	-	1245/4191	415/1396	synonymous_variant c.1245G>A p.Arg415Arg	Rv3894c	eccC2	ESX-2 type VII secretion system protein EccC	SRR5216827
4379680	snp	C	G	G:82 C:0	CDS	-	773/4191	258/1396	missense_variant c.773G>C p.Arg258Pro	Rv3894c	eccC2	ESX-2 type VII secretion system protein EccC	SRR5216827
4380880	snp	T	C	C:78 T:0	CDS	-	1061/1488	354/495	missense_variant c.1061A>G p.Asp354Gly	Rv3895c	eccB2	ESX-2 secretion system protein EccB	SRR5216827
4390466	snp	T	C	C:74 T:0	CDS	-	244/273	82/90	missense_variant c.244A>G p.Met82Val	Rv3904c	esxE	ESAT-6 like protein EsxE	SRR5216827
4390859	snp	C	T	T:77 C:0	CDS	-	173/312	58/103	stop_gained c.173G>A p.Trp58*	Rv3905c	esxF	ESAT-6 like protein EsxF	SRR5216827
342146	snp	A	C	C:174 A:0	CDS	+	17/1896	6/631	missense_variant c.17A>C p.Glu6Ala	Rv0282	eccA3	ESX-3 secretion system protein EccA	ERR2815560
343281	snp	G	C	C:137 G:0	CDS	+	1152/1896	384/631	synonymous_variant c.1152G>C p.Ala384Ala	Rv0282	eccA3	ESX-3 secretion system protein EccA	ERR2815560
346275	snp	C	G	G:149 C:0	CDS	+	641/3993	214/1330	missense_variant c.641C>G p.Pro214Arg	Rv0284	eccC3	ESX-3 secretion system protein EccC3	ERR2815560
347185	snp	C	A	A:122 C:0	CDS	+	1551/3993	517/1330	synonymous_variant c.1551C>A p.Gly517Gly	Rv0284	eccC3	ESX-3 secretion system protein EccC3	ERR2815560
354280	snp	G	A	A:130 G:0	CDS	+	1198/1419	400/472	missense_variant c.1198G>A p.Ala400Thr	Rv0290	eccD3	ESX-3 secretion system protein EccD	ERR2815560
356528	snp	A	G	G:124 A:1	CDS	+	649/996	217/331	missense_variant c.649A>G p.Asn217Asp	Rv0292	eccE3	ESX-3 secretion system protein EccE	ERR2815560
1340667	snp	A	G	G:81 A:0	CDS	+	9/297	3/98	synonymous_variant c.9A>G p.Ser3Ser	Rv1197	esxK	ESAT-6 like protein EsxK	ERR2815560
1341209	snp	C	T	T:117 C:0	CDS	+	204/285	68/94	synonymous_variant c.204C>T p.Ala68Ala	Rv1198	esxL	ESAT-6 like protein EsxL	ERR2815560
2017861	snp	G	A	A:125 G:0	CDS	+	122/1521	41/506	missense_variant c.122G>A p.Arg41His	Rv1782	eccB5	ESX-5 type VII secretion system protein EccB5	ERR2815560
2019236	snp	T	G	G:118 T:1	CDS	+	1497/1521	499/506	synonymous_variant c.1497T>G p.Pro499Pro	Rv1782	eccB5	ESX-5 type VII secretion system protein EccB5	ERR2815560
2021326	snp	A	G	G:137 A:1	CDS	+	2070/4176	690/1391	synonymous_variant c.2070A>G p.Ala690Ala	Rv1783	eccC5	ESX-5 type VII secretion system protein EccC5	ERR2815560
2021564	snp	G	A	A:145 G:0	CDS	+	2308/4176	770/1391	missense_variant c.2308G>A p.Val770Met	Rv1783	eccC5	ESX-5 type VII secretion system protein EccC5	ERR2815560
2022868	snp	T	C	C:151 T:0	CDS	+	3612/4176	1204/1391	synonymous_variant c.3612T>C p.Ser1204Ser	Rv1783	eccC5	ESX-5 type VII secretion system protein EccC5	ERR2815560
2033021	snp	G	A	A:153 G:0	CDS	+	782/1512	261/503	missense_variant c.782G>A p.Gly261Asp	Rv1795	eccD5	ESX-5 type VII secretion system protein EccD	ERR2815560
2625924	snp	T	C	C:64 T:0	CDS	-	249/285	83/94	synonymous_variant c.249A>G p.Ala83Ala	Rv2346c	esxO	ESAT-6 like protein EsxO	ERR2815560
3864995	snp	T	C	C:137 T:0	CDS	-	3244/3711	1082/1236	missense_variant c.3244A>G p.Ser1082Gly	Rv3447c	eccC4	ESX-4 secretion system protein EccC4	ERR2815560
3871246	snp	T	C	C:138 T:0	CDS	-	1251/1413	417/470	synonymous_variant c.1251A>G p.Gly417Gly	Rv3450c	eccB4	ESX-4 secretion system protein EccB4	ERR2815560
4054637	snp	A	G	G:137 A:0	CDS	-	60/555	20/184	synonymous_variant c.60T>C p.Gly20Gly	Rv3614c	espD	ESX-1 secretion-associated protein EspD	ERR2815560
4054869	snp	C	T	T:156 C:0	CDS	-	255/312	85/103	synonymous_variant c.255G>A p.Lys85Lys	Rv3615c	espC	ESX-1 secretion-associated protein EspC	ERR2815560
4055801	snp	G	A	A:175 G:0	CDS	-	575/1179	192/392	missense_variant c.575C>T p.Thr192Ile	Rv3616c	espA	ESX-1 secretion-associated protein EspA	ERR2815560
4344041	snp	C	T	T:144 C:0	CDS	+	728/1722	243/573	missense_variant c.728C>T p.Ala243Val	Rv3868	eccA1	ESX-1 secretion system protein EccA1	ERR2815560
4356110	snp	G	C	C:134 G:1	CDS	+	1104/1536	368/511	synonymous_variant c.1104G>C p.Leu368Leu	Rv3877	eccD1	ESX-1 secretion system protein EccD1	ERR2815560
4356825	snp	G	A	A:144 G:1	CDS	+	133/843	45/280	missense_variant c.133G>A p.Glu45Lys	Rv3878	espJ	ESX-1 secretion-associated protein EspJ	ERR2815560
4357421	snp	G	A	A:131 G:0	CDS	+	729/843	243/280	synonymous_variant c.729G>A p.Gly243Gly	Rv3878	espJ	ESX-1 secretion-associated protein EspJ	ERR2815560
4357597	snp	C	G	G:174 C:1	CDS	-	2186/2190	729/729	missense_variant c.2186G>C p.Cys729Ser	Rv3879c	espK	ESX-1 secretion-associated protein EspK	ERR2815560
4358475	snp	C	A	A:90 C:0	CDS	-	1308/2190	436/729	synonymous_variant c.1308G>T p.Pro436Pro	Rv3879c	espK	ESX-1 secretion-associated protein EspK	ERR2815560
4362754	snp	G	C	C:134 G:0	CDS	-	667/1389	223/462	missense_variant c.667C>G p.Leu223Val	Rv3882c	eccE1	ESX-1 secretion system protein EccE1	ERR2815560
4366195	snp	T	C	C:127 T:0	CDS	-	644/1860	215/619	missense_variant c.644A>G p.Glu215Gly	Rv3884c	eccA2	ESX-2 secretion system protein EccA	ERR2815560
4366272	snp	G	C	C:106 G:0	CDS	-	567/1860	189/619	synonymous_variant c.567C>G p.Ala189Ala	Rv3884c	eccA2	ESX-2 secretion system protein EccA	ERR2815560
4367649	snp	A	G	G:142 A:0	CDS	-	873/1614	291/537	synonymous_variant c.873T>C p.Tyr291Tyr	Rv3885c	eccE2	ESX-2 secretion system protein EccE	ERR2815560
4368124	snp	A	G	G:136 A:0	CDS	-	398/1614	133/537	missense_variant c.398T>C p.Leu133Pro	Rv3885c	eccE2	ESX-2 secretion system protein EccE	ERR2815560
4374228	snp	T	C	C:116 T:0	CDS	-	145/324	49/107	missense_variant c.145A>G p.Thr49Ala	Rv3891c	esxD	ESAT-6 like protein EsxD	ERR2815560
4377033	snp	G	C	C:127 G:0	CDS	-	3420/4191	1140/1396	synonymous_variant c.3420C>G p.Ser1140Ser	Rv3894c	eccC2	ESX-2 type VII secretion system protein EccC	ERR2815560
4377488	snp	C	A	A:140 C:0	CDS	-	2965/4191	989/1396	missense_variant c.2965G>T p.Asp989Tyr	Rv3894c	eccC2	ESX-2 type VII secretion system protein EccC	ERR2815560
4379208	snp	C	T	T:89 C:0	CDS	-	1245/4191	415/1396	synonymous_variant c.1245G>A p.Arg415Arg	Rv3894c	eccC2	ESX-2 type VII secretion system protein EccC	ERR2815560
4379680	snp	C	G	G:171 C:0	CDS	-	773/4191	258/1396	missense_variant c.773G>C p.Arg258Pro	Rv3894c	eccC2	ESX-2 type VII secretion system protein EccC	ERR2815560
4380880	snp	T	C	C:144 T:0	CDS	-	1061/1488	354/495	missense_variant c.1061A>G p.Asp354Gly	Rv3895c	eccB2	ESX-2 secretion system protein EccB	ERR2815560
4381865	snp	T	C	C:150 T:0	CDS	-	76/1488	26/495	missense_variant c.76A>G p.Thr26Ala	Rv3895c	eccB2	ESX-2 secretion system protein EccB	ERR2815560
4390466	snp	T	C	C:124 T:0	CDS	-	244/273	82/90	missense_variant c.244A>G p.Met82Val	Rv3904c	esxE	ESAT-6 like protein EsxE	ERR2815560
4390859	snp	C	T	T:113 C:0	CDS	-	173/312	58/103	stop_gained c.173G>A p.Trp58*	Rv3905c	esxF	ESAT-6 like protein EsxF	ERR2815560
342146	snp	A	C	C:104 A:0	CDS	+	17/1896	6/631	missense_variant c.17A>C p.Glu6Ala	Rv0282	eccA3	ESX-3 secretion system protein EccA	SRR6044919
343281	snp	G	C	C:82 G:0	CDS	+	1152/1896	384/631	synonymous_variant c.1152G>C p.Ala384Ala	Rv0282	eccA3	ESX-3 secretion system protein EccA	SRR6044919
346275	snp	C	G	G:75 C:0	CDS	+	641/3993	214/1330	missense_variant c.641C>G p.Pro214Arg	Rv0284	eccC3	ESX-3 secretion system protein EccC3	SRR6044919
354280	snp	G	A	A:75 G:0	CDS	+	1198/1419	400/472	missense_variant c.1198G>A p.Ala400Thr	Rv0290	eccD3	ESX-3 secretion system protein EccD	SRR6044919
356528	snp	A	G	G:79 A:0	CDS	+	649/996	217/331	missense_variant c.649A>G p.Asn217Asp	Rv0292	eccE3	ESX-3 secretion system protein EccE	SRR6044919
1340667	snp	A	G	G:43 A:0	CDS	+	9/297	3/98	synonymous_variant c.9A>G p.Ser3Ser	Rv1197	esxK	ESAT-6 like protein EsxK	SRR6044919
1341209	snp	C	T	T:55 C:1	CDS	+	204/285	68/94	synonymous_variant c.204C>T p.Ala68Ala	Rv1198	esxL	ESAT-6 like protein EsxL	SRR6044919
2017861	snp	G	A	A:91 G:0	CDS	+	122/1521	41/506	missense_variant c.122G>A p.Arg41His	Rv1782	eccB5	ESX-5 type VII secretion system protein EccB5	SRR6044919
2019236	snp	T	G	G:81 T:0	CDS	+	1497/1521	499/506	synonymous_variant c.1497T>G p.Pro499Pro	Rv1782	eccB5	ESX-5 type VII secretion system protein EccB5	SRR6044919
2021326	snp	A	G	G:77 A:0	CDS	+	2070/4176	690/1391	synonymous_variant c.2070A>G p.Ala690Ala	Rv1783	eccC5	ESX-5 type VII secretion system protein EccC5	SRR6044919
2021564	snp	G	A	A:99 G:0	CDS	+	2308/4176	770/1391	missense_variant c.2308G>A p.Val770Met	Rv1783	eccC5	ESX-5 type VII secretion system protein EccC5	SRR6044919
2021612	snp	G	C	C:79 G:0	CDS	+	2356/4176	786/1391	missense_variant c.2356G>C p.Gly786Arg	Rv1783	eccC5	ESX-5 type VII secretion system protein EccC5	SRR6044919
2022868	snp	T	C	C:61 T:0	CDS	+	3612/4176	1204/1391	synonymous_variant c.3612T>C p.Ser1204Ser	Rv1783	eccC5	ESX-5 type VII secretion system protein EccC5	SRR6044919
2033021	snp	G	A	A:78 G:0	CDS	+	782/1512	261/503	missense_variant c.782G>A p.Gly261Asp	Rv1795	eccD5	ESX-5 type VII secretion system protein EccD	SRR6044919
2625924	snp	T	C	C:24 T:0	CDS	-	249/285	83/94	synonymous_variant c.249A>G p.Ala83Ala	Rv2346c	esxO	ESAT-6 like protein EsxO	SRR6044919
3864995	snp	T	C	C:77 T:0	CDS	-	3244/3711	1082/1236	missense_variant c.3244A>G p.Ser1082Gly	Rv3447c	eccC4	ESX-4 secretion system protein EccC4	SRR6044919
3871246	snp	T	C	C:46 T:0	CDS	-	1251/1413	417/470	synonymous_variant c.1251A>G p.Gly417Gly	Rv3450c	eccB4	ESX-4 secretion system protein EccB4	SRR6044919
4054520	snp	T	C	C:83 T:0	CDS	-	177/555	59/184	synonymous_variant c.177A>G p.Glu59Glu	Rv3614c	espD	ESX-1 secretion-associated protein EspD	SRR6044919
4054592	snp	G	A	A:70 G:0	CDS	-	105/555	35/184	synonymous_variant c.105C>T p.Val35Val	Rv3614c	espD	ESX-1 secretion-associated protein EspD	SRR6044919
4054637	snp	A	G	G:72 A:0	CDS	-	60/555	20/184	synonymous_variant c.60T>C p.Gly20Gly	Rv3614c	espD	ESX-1 secretion-associated protein EspD	SRR6044919
4054869	snp	C	T	T:94 C:0	CDS	-	255/312	85/103	synonymous_variant c.255G>A p.Lys85Lys	Rv3615c	espC	ESX-1 secretion-associated protein EspC	SRR6044919
4055801	snp	G	A	A:119 G:0	CDS	-	575/1179	192/392	missense_variant c.575C>T p.Thr192Ile	Rv3616c	espA	ESX-1 secretion-associated protein EspA	SRR6044919
4344041	snp	C	T	T:68 C:0	CDS	+	728/1722	243/573	missense_variant c.728C>T p.Ala243Val	Rv3868	eccA1	ESX-1 secretion system protein EccA1	SRR6044919
4356110	snp	G	C	C:87 G:0	CDS	+	1104/1536	368/511	synonymous_variant c.1104G>C p.Leu368Leu	Rv3877	eccD1	ESX-1 secretion system protein EccD1	SRR6044919
4356825	snp	G	A	A:97 G:0	CDS	+	133/843	45/280	missense_variant c.133G>A p.Glu45Lys	Rv3878	espJ	ESX-1 secretion-associated protein EspJ	SRR6044919
4357421	snp	G	A	A:54 G:0	CDS	+	729/843	243/280	synonymous_variant c.729G>A p.Gly243Gly	Rv3878	espJ	ESX-1 secretion-associated protein EspJ	SRR6044919
4357597	snp	C	G	G:50 C:0	CDS	-	2186/2190	729/729	missense_variant c.2186G>C p.Cys729Ser	Rv3879c	espK	ESX-1 secretion-associated protein EspK	SRR6044919
4357760	snp	C	T	T:77 C:0	CDS	-	2023/2190	675/729	missense_variant c.2023G>A p.Ala675Thr	Rv3879c	espK	ESX-1 secretion-associated protein EspK	SRR6044919
4358475	snp	C	A	A:45 C:0	CDS	-	1308/2190	436/729	synonymous_variant c.1308G>T p.Pro436Pro	Rv3879c	espK	ESX-1 secretion-associated protein EspK	SRR6044919
4366195	snp	T	C	C:87 T:0	CDS	-	644/1860	215/619	missense_variant c.644A>G p.Glu215Gly	Rv3884c	eccA2	ESX-2 secretion system protein EccA	SRR6044919
4366272	snp	G	C	C:87 G:0	CDS	-	567/1860	189/619	synonymous_variant c.567C>G p.Ala189Ala	Rv3884c	eccA2	ESX-2 secretion system protein EccA	SRR6044919
4367649	snp	A	G	G:86 A:0	CDS	-	873/1614	291/537	synonymous_variant c.873T>C p.Tyr291Tyr	Rv3885c	eccE2	ESX-2 secretion system protein EccE	SRR6044919
4368124	snp	A	G	G:58 A:0	CDS	-	398/1614	133/537	missense_variant c.398T>C p.Leu133Pro	Rv3885c	eccE2	ESX-2 secretion system protein EccE	SRR6044919
4374228	snp	T	C	C:91 T:0	CDS	-	145/324	49/107	missense_variant c.145A>G p.Thr49Ala	Rv3891c	esxD	ESAT-6 like protein EsxD	SRR6044919
4377033	snp	G	C	C:93 G:0	CDS	-	3420/4191	1140/1396	synonymous_variant c.3420C>G p.Ser1140Ser	Rv3894c	eccC2	ESX-2 type VII secretion system protein EccC	SRR6044919
4379208	snp	C	T	T:61 C:0	CDS	-	1245/4191	415/1396	synonymous_variant c.1245G>A p.Arg415Arg	Rv3894c	eccC2	ESX-2 type VII secretion system protein EccC	SRR6044919
4379680	snp	C	G	G:88 C:0	CDS	-	773/4191	258/1396	missense_variant c.773G>C p.Arg258Pro	Rv3894c	eccC2	ESX-2 type VII secretion system protein EccC	SRR6044919
4380880	snp	T	C	C:48 T:0	CDS	-	1061/1488	354/495	missense_variant c.1061A>G p.Asp354Gly	Rv3895c	eccB2	ESX-2 secretion system protein EccB	SRR6044919
4381646	snp	A	G	G:67 A:0	CDS	-	295/1488	99/495	missense_variant c.295T>C p.Ser99Pro	Rv3895c	eccB2	ESX-2 secretion system protein EccB	SRR6044919
4390466	snp	T	C	C:42 T:0	CDS	-	244/273	82/90	missense_variant c.244A>G p.Met82Val	Rv3904c	esxE	ESAT-6 like protein EsxE	SRR6044919
4390859	snp	C	T	T:21 C:0	CDS	-	173/312	58/103	stop_gained c.173G>A p.Trp58*	Rv3905c	esxF	ESAT-6 like protein EsxF	SRR6044919
342146	snp	A	C	C:56 A:0	CDS	+	17/1896	6/631	missense_variant c.17A>C p.Glu6Ala	Rv0282	eccA3	ESX-3 secretion system protein EccA	ERR2446307
343281	snp	G	C	C:51 G:0	CDS	+	1152/1896	384/631	synonymous_variant c.1152G>C p.Ala384Ala	Rv0282	eccA3	ESX-3 secretion system protein EccA	ERR2446307
346275	snp	C	G	G:56 C:0	CDS	+	641/3993	214/1330	missense_variant c.641C>G p.Pro214Arg	Rv0284	eccC3	ESX-3 secretion system protein EccC3	ERR2446307
353440	snp	C	T	T:52 C:0	CDS	+	358/1419	120/472	missense_variant c.358C>T p.Pro120Ser	Rv0290	eccD3	ESX-3 secretion system protein EccD	ERR2446307
354280	snp	G	A	A:65 G:0	CDS	+	1198/1419	400/472	missense_variant c.1198G>A p.Ala400Thr	Rv0290	eccD3	ESX-3 secretion system protein EccD	ERR2446307
356528	snp	A	G	G:60 A:0	CDS	+	649/996	217/331	missense_variant c.649A>G p.Asn217Asp	Rv0292	eccE3	ESX-3 secretion system protein EccE	ERR2446307
2017861	snp	G	A	A:59 G:0	CDS	+	122/1521	41/506	missense_variant c.122G>A p.Arg41His	Rv1782	eccB5	ESX-5 type VII secretion system protein EccB5	ERR2446307
2019236	snp	T	G	G:51 T:0	CDS	+	1497/1521	499/506	synonymous_variant c.1497T>G p.Pro499Pro	Rv1782	eccB5	ESX-5 type VII secretion system protein EccB5	ERR2446307
2021326	snp	A	G	G:65 A:0	CDS	+	2070/4176	690/1391	synonymous_variant c.2070A>G p.Ala690Ala	Rv1783	eccC5	ESX-5 type VII secretion system protein EccC5	ERR2446307
2021564	snp	G	A	A:63 G:0	CDS	+	2308/4176	770/1391	missense_variant c.2308G>A p.Val770Met	Rv1783	eccC5	ESX-5 type VII secretion system protein EccC5	ERR2446307
2022370	snp	A	G	G:48 A:0	CDS	+	3114/4176	1038/1391	synonymous_variant c.3114A>G p.Gly1038Gly	Rv1783	eccC5	ESX-5 type VII secretion system protein EccC5	ERR2446307
2022868	snp	T	C	C:50 T:0	CDS	+	3612/4176	1204/1391	synonymous_variant c.3612T>C p.Ser1204Ser	Rv1783	eccC5	ESX-5 type VII secretion system protein EccC5	ERR2446307
2033021	snp	G	A	A:63 G:0	CDS	+	782/1512	261/503	missense_variant c.782G>A p.Gly261Asp	Rv1795	eccD5	ESX-5 type VII secretion system protein EccD	ERR2446307
2625924	snp	T	C	C:18 T:0	CDS	-	249/285	83/94	synonymous_variant c.249A>G p.Ala83Ala	Rv2346c	esxO	ESAT-6 like protein EsxO	ERR2446307
3864995	snp	T	C	C:55 T:0	CDS	-	3244/3711	1082/1236	missense_variant c.3244A>G p.Ser1082Gly	Rv3447c	eccC4	ESX-4 secretion system protein EccC4	ERR2446307
3865587	snp	G	A	A:46 G:0	CDS	-	2652/3711	884/1236	synonymous_variant c.2652C>T p.Ala884Ala	Rv3447c	eccC4	ESX-4 secretion system protein EccC4	ERR2446307
3867566	snp	G	C	C:68 G:0	CDS	-	673/3711	225/1236	missense_variant c.673C>G p.Gln225Glu	Rv3447c	eccC4	ESX-4 secretion system protein EccC4	ERR2446307
4054637	snp	A	G	G:54 A:0	CDS	-	60/555	20/184	synonymous_variant c.60T>C p.Gly20Gly	Rv3614c	espD	ESX-1 secretion-associated protein EspD	ERR2446307
4054869	snp	C	T	T:75 C:0	CDS	-	255/312	85/103	synonymous_variant c.255G>A p.Lys85Lys	Rv3615c	espC	ESX-1 secretion-associated protein EspC	ERR2446307
4055801	snp	G	A	A:59 G:0	CDS	-	575/1179	192/392	missense_variant c.575C>T p.Thr192Ile	Rv3616c	espA	ESX-1 secretion-associated protein EspA	ERR2446307
4344041	snp	C	T	T:62 C:1	CDS	+	728/1722	243/573	missense_variant c.728C>T p.Ala243Val	Rv3868	eccA1	ESX-1 secretion system protein EccA1	ERR2446307
4344969	snp	G	T	T:54 G:0	CDS	+	1656/1722	552/573	missense_variant c.1656G>T p.Glu552Asp	Rv3868	eccA1	ESX-1 secretion system protein EccA1	ERR2446307
4346299	snp	C	T	T:53 C:0	CDS	+	1261/1443	421/480	missense_variant c.1261C>T p.Pro421Ser	Rv3869	eccB1	ESX-1 secretion system protein EccB	ERR2446307
4356110	snp	G	C	C:57 G:0	CDS	+	1104/1536	368/511	synonymous_variant c.1104G>C p.Leu368Leu	Rv3877	eccD1	ESX-1 secretion system protein EccD1	ERR2446307
4357421	snp	G	A	A:41 G:0	CDS	+	729/843	243/280	synonymous_variant c.729G>A p.Gly243Gly	Rv3878	espJ	ESX-1 secretion-associated protein EspJ	ERR2446307
4357597	snp	C	G	G:66 C:0	CDS	-	2186/2190	729/729	missense_variant c.2186G>C p.Cys729Ser	Rv3879c	espK	ESX-1 secretion-associated protein EspK	ERR2446307
4357949	snp	T	C	C:55 T:0	CDS	-	1834/2190	612/729	missense_variant c.1834A>G p.Thr612Ala	Rv3879c	espK	ESX-1 secretion-associated protein EspK	ERR2446307
4358475	snp	C	A	A:47 C:0	CDS	-	1308/2190	436/729	synonymous_variant c.1308G>T p.Pro436Pro	Rv3879c	espK	ESX-1 secretion-associated protein EspK	ERR2446307
4358783	snp	C	T	T:36 C:0	CDS	-	1000/2190	334/729	missense_variant c.1000G>A p.Ala334Thr	Rv3879c	espK	ESX-1 secretion-associated protein EspK	ERR2446307
4365743	snp	T	G	G:59 T:0	CDS	-	1096/1860	366/619	missense_variant c.1096A>C p.Thr366Pro	Rv3884c	eccA2	ESX-2 secretion system protein EccA	ERR2446307
4366195	snp	T	C	C:49 T:0	CDS	-	644/1860	215/619	missense_variant c.644A>G p.Glu215Gly	Rv3884c	eccA2	ESX-2 secretion system protein EccA	ERR2446307
4366272	snp	G	C	C:51 G:0	CDS	-	567/1860	189/619	synonymous_variant c.567C>G p.Ala189Ala	Rv3884c	eccA2	ESX-2 secretion system protein EccA	ERR2446307
4366945	snp	A	G	G:84 A:0	CDS	-	1577/1614	526/537	missense_variant c.1577T>C p.Val526Ala	Rv3885c	eccE2	ESX-2 secretion system protein EccE	ERR2446307
4367649	snp	A	G	G:60 A:0	CDS	-	873/1614	291/537	synonymous_variant c.873T>C p.Tyr291Tyr	Rv3885c	eccE2	ESX-2 secretion system protein EccE	ERR2446307
4377033	snp	G	C	C:44 G:0	CDS	-	3420/4191	1140/1396	synonymous_variant c.3420C>G p.Ser1140Ser	Rv3894c	eccC2	ESX-2 type VII secretion system protein EccC	ERR2446307
4379208	snp	C	T	T:62 C:0	CDS	-	1245/4191	415/1396	synonymous_variant c.1245G>A p.Arg415Arg	Rv3894c	eccC2	ESX-2 type VII secretion system protein EccC	ERR2446307
4379680	snp	C	G	G:52 C:0	CDS	-	773/4191	258/1396	missense_variant c.773G>C p.Arg258Pro	Rv3894c	eccC2	ESX-2 type VII secretion system protein EccC	ERR2446307
4380880	snp	T	C	C:46 T:0	CDS	-	1061/1488	354/495	missense_variant c.1061A>G p.Asp354Gly	Rv3895c	eccB2	ESX-2 secretion system protein EccB	ERR2446307
4390466	snp	T	C	C:41 T:2	CDS	-	244/273	82/90	missense_variant c.244A>G p.Met82Val	Rv3904c	esxE	ESAT-6 like protein EsxE	ERR2446307
342146	snp	A	C	C:129 A:1	CDS	+	17/1896	6/631	missense_variant c.17A>C p.Glu6Ala	Rv0282	eccA3	ESX-3 secretion system protein EccA	ERR2815597
343281	snp	G	C	C:125 G:0	CDS	+	1152/1896	384/631	synonymous_variant c.1152G>C p.Ala384Ala	Rv0282	eccA3	ESX-3 secretion system protein EccA	ERR2815597
346275	snp	C	G	G:127 C:1	CDS	+	641/3993	214/1330	missense_variant c.641C>G p.Pro214Arg	Rv0284	eccC3	ESX-3 secretion system protein EccC3	ERR2815597
349606	snp	A	G	G:133 A:0	CDS	+	3972/3993	1324/1330	synonymous_variant c.3972A>G p.Gln1324Gln	Rv0284	eccC3	ESX-3 secretion system protein EccC3	ERR2815597
354280	snp	G	A	A:123 G:0	CDS	+	1198/1419	400/472	missense_variant c.1198G>A p.Ala400Thr	Rv0290	eccD3	ESX-3 secretion system protein EccD	ERR2815597
356528	snp	A	G	G:106 A:0	CDS	+	649/996	217/331	missense_variant c.649A>G p.Asn217Asp	Rv0292	eccE3	ESX-3 secretion system protein EccE	ERR2815597
1340667	snp	A	G	G:72 A:0	CDS	+	9/297	3/98	synonymous_variant c.9A>G p.Ser3Ser	Rv1197	esxK	ESAT-6 like protein EsxK	ERR2815597
1341209	snp	C	T	T:81 C:0	CDS	+	204/285	68/94	synonymous_variant c.204C>T p.Ala68Ala	Rv1198	esxL	ESAT-6 like protein EsxL	ERR2815597
2017861	snp	G	A	A:82 G:0	CDS	+	122/1521	41/506	missense_variant c.122G>A p.Arg41His	Rv1782	eccB5	ESX-5 type VII secretion system protein EccB5	ERR2815597
2019236	snp	T	G	G:120 T:0	CDS	+	1497/1521	499/506	synonymous_variant c.1497T>G p.Pro499Pro	Rv1782	eccB5	ESX-5 type VII secretion system protein EccB5	ERR2815597
2021326	snp	A	G	G:110 A:0	CDS	+	2070/4176	690/1391	synonymous_variant c.2070A>G p.Ala690Ala	Rv1783	eccC5	ESX-5 type VII secretion system protein EccC5	ERR2815597
2021564	snp	G	A	A:111 G:0	CDS	+	2308/4176	770/1391	missense_variant c.2308G>A p.Val770Met	Rv1783	eccC5	ESX-5 type VII secretion system protein EccC5	ERR2815597
2022868	snp	T	C	C:107 T:0	CDS	+	3612/4176	1204/1391	synonymous_variant c.3612T>C p.Ser1204Ser	Rv1783	eccC5	ESX-5 type VII secretion system protein EccC5	ERR2815597
2033021	snp	G	A	A:125 G:0	CDS	+	782/1512	261/503	missense_variant c.782G>A p.Gly261Asp	Rv1795	eccD5	ESX-5 type VII secretion system protein EccD	ERR2815597
2625924	snp	T	C	C:63 T:0	CDS	-	249/285	83/94	synonymous_variant c.249A>G p.Ala83Ala	Rv2346c	esxO	ESAT-6 like protein EsxO	ERR2815597
3864995	snp	T	C	C:111 T:0	CDS	-	3244/3711	1082/1236	missense_variant c.3244A>G p.Ser1082Gly	Rv3447c	eccC4	ESX-4 secretion system protein EccC4	ERR2815597
3865929	snp	G	A	A:139 G:0	CDS	-	2310/3711	770/1236	synonymous_variant c.2310C>T p.Gly770Gly	Rv3447c	eccC4	ESX-4 secretion system protein EccC4	ERR2815597
3871246	snp	T	C	C:131 T:0	CDS	-	1251/1413	417/470	synonymous_variant c.1251A>G p.Gly417Gly	Rv3450c	eccB4	ESX-4 secretion system protein EccB4	ERR2815597
3871714	snp	G	A	A:147 G:0	CDS	-	783/1413	261/470	synonymous_variant c.783C>T p.Arg261Arg	Rv3450c	eccB4	ESX-4 secretion system protein EccB4	ERR2815597
4054637	snp	A	G	G:103 A:0	CDS	-	60/555	20/184	synonymous_variant c.60T>C p.Gly20Gly	Rv3614c	espD	ESX-1 secretion-associated protein EspD	ERR2815597
4054869	snp	C	T	T:110 C:0	CDS	-	255/312	85/103	synonymous_variant c.255G>A p.Lys85Lys	Rv3615c	espC	ESX-1 secretion-associated protein EspC	ERR2815597
4055801	snp	G	A	A:125 G:0	CDS	-	575/1179	192/392	missense_variant c.575C>T p.Thr192Ile	Rv3616c	espA	ESX-1 secretion-associated protein EspA	ERR2815597
4343823	snp	G	A	A:99 G:0	CDS	+	510/1722	170/573	synonymous_variant c.510G>A p.Ala170Ala	Rv3868	eccA1	ESX-1 secretion system protein EccA1	ERR2815597
4344041	snp	C	T	T:101 C:0	CDS	+	728/1722	243/573	missense_variant c.728C>T p.Ala243Val	Rv3868	eccA1	ESX-1 secretion system protein EccA1	ERR2815597
4356110	snp	G	C	C:109 G:0	CDS	+	1104/1536	368/511	synonymous_variant c.1104G>C p.Leu368Leu	Rv3877	eccD1	ESX-1 secretion system protein EccD1	ERR2815597
4356825	snp	G	A	A:120 G:0	CDS	+	133/843	45/280	missense_variant c.133G>A p.Glu45Lys	Rv3878	espJ	ESX-1 secretion-associated protein EspJ	ERR2815597
4357421	snp	G	A	A:127 G:0	CDS	+	729/843	243/280	synonymous_variant c.729G>A p.Gly243Gly	Rv3878	espJ	ESX-1 secretion-associated protein EspJ	ERR2815597
4357597	snp	C	G	G:161 C:0	CDS	-	2186/2190	729/729	missense_variant c.2186G>C p.Cys729Ser	Rv3879c	espK	ESX-1 secretion-associated protein EspK	ERR2815597
4358475	snp	C	A	A:104 C:0	CDS	-	1308/2190	436/729	synonymous_variant c.1308G>T p.Pro436Pro	Rv3879c	espK	ESX-1 secretion-associated protein EspK	ERR2815597
4366195	snp	T	C	C:136 T:0	CDS	-	644/1860	215/619	missense_variant c.644A>G p.Glu215Gly	Rv3884c	eccA2	ESX-2 secretion system protein EccA	ERR2815597
4366272	snp	G	C	C:93 G:0	CDS	-	567/1860	189/619	synonymous_variant c.567C>G p.Ala189Ala	Rv3884c	eccA2	ESX-2 secretion system protein EccA	ERR2815597
4367649	snp	A	G	G:138 A:0	CDS	-	873/1614	291/537	synonymous_variant c.873T>C p.Tyr291Tyr	Rv3885c	eccE2	ESX-2 secretion system protein EccE	ERR2815597
4368124	snp	A	G	G:96 A:1	CDS	-	398/1614	133/537	missense_variant c.398T>C p.Leu133Pro	Rv3885c	eccE2	ESX-2 secretion system protein EccE	ERR2815597
4374228	snp	T	C	C:89 T:0	CDS	-	145/324	49/107	missense_variant c.145A>G p.Thr49Ala	Rv3891c	esxD	ESAT-6 like protein EsxD	ERR2815597
4377033	snp	G	C	C:98 G:0	CDS	-	3420/4191	1140/1396	synonymous_variant c.3420C>G p.Ser1140Ser	Rv3894c	eccC2	ESX-2 type VII secretion system protein EccC	ERR2815597
4379208	snp	C	T	T:73 C:0	CDS	-	1245/4191	415/1396	synonymous_variant c.1245G>A p.Arg415Arg	Rv3894c	eccC2	ESX-2 type VII secretion system protein EccC	ERR2815597
4379680	snp	C	G	G:144 C:0	CDS	-	773/4191	258/1396	missense_variant c.773G>C p.Arg258Pro	Rv3894c	eccC2	ESX-2 type VII secretion system protein EccC	ERR2815597
4380880	snp	T	C	C:117 T:0	CDS	-	1061/1488	354/495	missense_variant c.1061A>G p.Asp354Gly	Rv3895c	eccB2	ESX-2 secretion system protein EccB	ERR2815597
4390466	snp	T	C	C:100 T:0	CDS	-	244/273	82/90	missense_variant c.244A>G p.Met82Val	Rv3904c	esxE	ESAT-6 like protein EsxE	ERR2815597
4390859	snp	C	T	T:114 C:0	CDS	-	173/312	58/103	stop_gained c.173G>A p.Trp58*	Rv3905c	esxF	ESAT-6 like protein EsxF	ERR2815597
342146	snp	A	C	C:99 A:0	CDS	+	17/1896	6/631	missense_variant c.17A>C p.Glu6Ala	Rv0282	eccA3	ESX-3 secretion system protein EccA	SRR5216890
343281	snp	G	C	C:107 G:0	CDS	+	1152/1896	384/631	synonymous_variant c.1152G>C p.Ala384Ala	Rv0282	eccA3	ESX-3 secretion system protein EccA	SRR5216890
346275	snp	C	G	G:96 C:0	CDS	+	641/3993	214/1330	missense_variant c.641C>G p.Pro214Arg	Rv0284	eccC3	ESX-3 secretion system protein EccC3	SRR5216890
354280	snp	G	A	A:94 G:0	CDS	+	1198/1419	400/472	missense_variant c.1198G>A p.Ala400Thr	Rv0290	eccD3	ESX-3 secretion system protein EccD	SRR5216890
356528	snp	A	G	G:88 A:0	CDS	+	649/996	217/331	missense_variant c.649A>G p.Asn217Asp	Rv0292	eccE3	ESX-3 secretion system protein EccE	SRR5216890
1340667	snp	A	G	G:27 A:0	CDS	+	9/297	3/98	synonymous_variant c.9A>G p.Ser3Ser	Rv1197	esxK	ESAT-6 like protein EsxK	SRR5216890
1341209	snp	C	T	T:14 C:0	CDS	+	204/285	68/94	synonymous_variant c.204C>T p.Ala68Ala	Rv1198	esxL	ESAT-6 like protein EsxL	SRR5216890
2017861	snp	G	A	A:83 G:0	CDS	+	122/1521	41/506	missense_variant c.122G>A p.Arg41His	Rv1782	eccB5	ESX-5 type VII secretion system protein EccB5	SRR5216890
2019236	snp	T	G	G:81 T:0	CDS	+	1497/1521	499/506	synonymous_variant c.1497T>G p.Pro499Pro	Rv1782	eccB5	ESX-5 type VII secretion system protein EccB5	SRR5216890
2021326	snp	A	G	G:79 A:0	CDS	+	2070/4176	690/1391	synonymous_variant c.2070A>G p.Ala690Ala	Rv1783	eccC5	ESX-5 type VII secretion system protein EccC5	SRR5216890
2021564	snp	G	A	A:65 G:0	CDS	+	2308/4176	770/1391	missense_variant c.2308G>A p.Val770Met	Rv1783	eccC5	ESX-5 type VII secretion system protein EccC5	SRR5216890
2022409	snp	C	G	G:97 C:0	CDS	+	3153/4176	1051/1391	synonymous_variant c.3153C>G p.Ala1051Ala	Rv1783	eccC5	ESX-5 type VII secretion system protein EccC5	SRR5216890
2022868	snp	T	C	C:91 T:0	CDS	+	3612/4176	1204/1391	synonymous_variant c.3612T>C p.Ser1204Ser	Rv1783	eccC5	ESX-5 type VII secretion system protein EccC5	SRR5216890
2033021	snp	G	A	A:101 G:0	CDS	+	782/1512	261/503	missense_variant c.782G>A p.Gly261Asp	Rv1795	eccD5	ESX-5 type VII secretion system protein EccD	SRR5216890
2035686	snp	G	A	A:75 G:0	CDS	+	204/1221	68/406	synonymous_variant c.204G>A p.Val68Val	Rv1797	eccE5	ESX-5 type VII secretion system protein EccE	SRR5216890
2037863	snp	C	T	T:78 C:0	CDS	+	1164/1833	388/610	synonymous_variant c.1164C>T p.Thr388Thr	Rv1798	eccA5	ESX-5 type VII secretion system protein EccA	SRR5216890
2625924	snp	T	C	C:34 T:0	CDS	-	249/285	83/94	synonymous_variant c.249A>G p.Ala83Ala	Rv2346c	esxO	ESAT-6 like protein EsxO	SRR5216890
3862627	snp	G	A	A:85 G:0	CDS	-	300/303	100/100	synonymous_variant c.300C>T p.Arg100Arg	Rv3444c	esxT	ESAT-6 like protein EsxT	SRR5216890
3864995	snp	T	C	C:107 T:0	CDS	-	3244/3711	1082/1236	missense_variant c.3244A>G p.Ser1082Gly	Rv3447c	eccC4	ESX-4 secretion system protein EccC4	SRR5216890
3871246	snp	T	C	C:87 T:0	CDS	-	1251/1413	417/470	synonymous_variant c.1251A>G p.Gly417Gly	Rv3450c	eccB4	ESX-4 secretion system protein EccB4	SRR5216890
4054637	snp	A	G	G:93 A:0	CDS	-	60/555	20/184	synonymous_variant c.60T>C p.Gly20Gly	Rv3614c	espD	ESX-1 secretion-associated protein EspD	SRR5216890
4054869	snp	C	T	T:93 C:0	CDS	-	255/312	85/103	synonymous_variant c.255G>A p.Lys85Lys	Rv3615c	espC	ESX-1 secretion-associated protein EspC	SRR5216890
4055801	snp	G	A	A:88 G:0	CDS	-	575/1179	192/392	missense_variant c.575C>T p.Thr192Ile	Rv3616c	espA	ESX-1 secretion-associated protein EspA	SRR5216890
4056294	snp	G	T	T:83 G:1	CDS	-	82/1179	28/392	missense_variant c.82C>A p.Gln28Lys	Rv3616c	espA	ESX-1 secretion-associated protein EspA	SRR5216890
4056319	snp	G	A	A:96 G:0	CDS	-	57/1179	19/392	synonymous_variant c.57C>T p.Asp19Asp	Rv3616c	espA	ESX-1 secretion-associated protein EspA	SRR5216890
4344041	snp	C	T	T:90 C:0	CDS	+	728/1722	243/573	missense_variant c.728C>T p.Ala243Val	Rv3868	eccA1	ESX-1 secretion system protein EccA1	SRR5216890
4356110	snp	G	C	C:88 G:0	CDS	+	1104/1536	368/511	synonymous_variant c.1104G>C p.Leu368Leu	Rv3877	eccD1	ESX-1 secretion system protein EccD1	SRR5216890
4356825	snp	G	A	A:116 G:0	CDS	+	133/843	45/280	missense_variant c.133G>A p.Glu45Lys	Rv3878	espJ	ESX-1 secretion-associated protein EspJ	SRR5216890
4357421	snp	G	A	A:111 G:0	CDS	+	729/843	243/280	synonymous_variant c.729G>A p.Gly243Gly	Rv3878	espJ	ESX-1 secretion-associated protein EspJ	SRR5216890
4357597	snp	C	G	G:108 C:0	CDS	-	2186/2190	729/729	missense_variant c.2186G>C p.Cys729Ser	Rv3879c	espK	ESX-1 secretion-associated protein EspK	SRR5216890
4358475	snp	C	A	A:86 C:0	CDS	-	1308/2190	436/729	synonymous_variant c.1308G>T p.Pro436Pro	Rv3879c	espK	ESX-1 secretion-associated protein EspK	SRR5216890
4366195	snp	T	C	C:93 T:0	CDS	-	644/1860	215/619	missense_variant c.644A>G p.Glu215Gly	Rv3884c	eccA2	ESX-2 secretion system protein EccA	SRR5216890
4366272	snp	G	C	C:96 G:0	CDS	-	567/1860	189/619	synonymous_variant c.567C>G p.Ala189Ala	Rv3884c	eccA2	ESX-2 secretion system protein EccA	SRR5216890
4367649	snp	A	G	G:95 A:0	CDS	-	873/1614	291/537	synonymous_variant c.873T>C p.Tyr291Tyr	Rv3885c	eccE2	ESX-2 secretion system protein EccE	SRR5216890
4368124	snp	A	G	G:88 A:0	CDS	-	398/1614	133/537	missense_variant c.398T>C p.Leu133Pro	Rv3885c	eccE2	ESX-2 secretion system protein EccE	SRR5216890
4374228	snp	T	C	C:74 T:0	CDS	-	145/324	49/107	missense_variant c.145A>G p.Thr49Ala	Rv3891c	esxD	ESAT-6 like protein EsxD	SRR5216890
4379208	snp	C	T	T:75 C:0	CDS	-	1245/4191	415/1396	synonymous_variant c.1245G>A p.Arg415Arg	Rv3894c	eccC2	ESX-2 type VII secretion system protein EccC	SRR5216890
4379680	snp	C	G	G:64 C:0	CDS	-	773/4191	258/1396	missense_variant c.773G>C p.Arg258Pro	Rv3894c	eccC2	ESX-2 type VII secretion system protein EccC	SRR5216890
4380880	snp	T	C	C:94 T:0	CDS	-	1061/1488	354/495	missense_variant c.1061A>G p.Asp354Gly	Rv3895c	eccB2	ESX-2 secretion system protein EccB	SRR5216890
4390466	snp	T	C	C:91 T:0	CDS	-	244/273	82/90	missense_variant c.244A>G p.Met82Val	Rv3904c	esxE	ESAT-6 like protein EsxE	SRR5216890
4390859	snp	C	T	T:93 C:0	CDS	-	173/312	58/103	stop_gained c.173G>A p.Trp58*	Rv3905c	esxF	ESAT-6 like protein EsxF	SRR5216890
342146	snp	A	C	C:174 A:0	CDS	+	17/1896	6/631	missense_variant c.17A>C p.Glu6Ala	Rv0282	eccA3	ESX-3 secretion system protein EccA	ERR2815555
343281	snp	G	C	C:192 G:0	CDS	+	1152/1896	384/631	synonymous_variant c.1152G>C p.Ala384Ala	Rv0282	eccA3	ESX-3 secretion system protein EccA	ERR2815555
346275	snp	C	G	G:181 C:2	CDS	+	641/3993	214/1330	missense_variant c.641C>G p.Pro214Arg	Rv0284	eccC3	ESX-3 secretion system protein EccC3	ERR2815555
354280	snp	G	A	A:182 G:0	CDS	+	1198/1419	400/472	missense_variant c.1198G>A p.Ala400Thr	Rv0290	eccD3	ESX-3 secretion system protein EccD	ERR2815555
356528	snp	A	G	G:167 A:0	CDS	+	649/996	217/331	missense_variant c.649A>G p.Asn217Asp	Rv0292	eccE3	ESX-3 secretion system protein EccE	ERR2815555
1340667	snp	A	G	G:98 A:0	CDS	+	9/297	3/98	synonymous_variant c.9A>G p.Ser3Ser	Rv1197	esxK	ESAT-6 like protein EsxK	ERR2815555
1340775	snp	C	T	T:107 C:0	CDS	+	117/297	39/98	synonymous_variant c.117C>T p.Asn39Asn	Rv1197	esxK	ESAT-6 like protein EsxK	ERR2815555
1341209	snp	C	T	T:174 C:0	CDS	+	204/285	68/94	synonymous_variant c.204C>T p.Ala68Ala	Rv1198	esxL	ESAT-6 like protein EsxL	ERR2815555
2017861	snp	G	A	A:141 G:0	CDS	+	122/1521	41/506	missense_variant c.122G>A p.Arg41His	Rv1782	eccB5	ESX-5 type VII secretion system protein EccB5	ERR2815555
2019236	snp	T	G	G:169 T:2	CDS	+	1497/1521	499/506	synonymous_variant c.1497T>G p.Pro499Pro	Rv1782	eccB5	ESX-5 type VII secretion system protein EccB5	ERR2815555
2021326	snp	A	G	G:182 A:0	CDS	+	2070/4176	690/1391	synonymous_variant c.2070A>G p.Ala690Ala	Rv1783	eccC5	ESX-5 type VII secretion system protein EccC5	ERR2815555
2021564	snp	G	A	A:147 G:0	CDS	+	2308/4176	770/1391	missense_variant c.2308G>A p.Val770Met	Rv1783	eccC5	ESX-5 type VII secretion system protein EccC5	ERR2815555
2022868	snp	T	C	C:168 T:0	CDS	+	3612/4176	1204/1391	synonymous_variant c.3612T>C p.Ser1204Ser	Rv1783	eccC5	ESX-5 type VII secretion system protein EccC5	ERR2815555
2030771	snp	G	C	C:75 G:0	CDS	+	78/285	26/94	synonymous_variant c.78G>C p.Ala26Ala	Rv1793	esxN	ESAT-6 like protein EsxN	ERR2815555
2033021	snp	G	A	A:191 G:0	CDS	+	782/1512	261/503	missense_variant c.782G>A p.Gly261Asp	Rv1795	eccD5	ESX-5 type VII secretion system protein EccD	ERR2815555
2625924	snp	T	C	C:89 T:0	CDS	-	249/285	83/94	synonymous_variant c.249A>G p.Ala83Ala	Rv2346c	esxO	ESAT-6 like protein EsxO	ERR2815555
3376508	snp	G	A	A:32 G:0	CDS	-	345/363	115/120	synonymous_variant c.345C>T p.Ala115Ala	Rv3017c	esxQ	ESAT-6 like protein EsxQ	ERR2815555
3864995	snp	T	C	C:179 T:0	CDS	-	3244/3711	1082/1236	missense_variant c.3244A>G p.Ser1082Gly	Rv3447c	eccC4	ESX-4 secretion system protein EccC4	ERR2815555
3871246	snp	T	C	C:206 T:0	CDS	-	1251/1413	417/470	synonymous_variant c.1251A>G p.Gly417Gly	Rv3450c	eccB4	ESX-4 secretion system protein EccB4	ERR2815555
4054637	snp	A	G	G:180 A:0	CDS	-	60/555	20/184	synonymous_variant c.60T>C p.Gly20Gly	Rv3614c	espD	ESX-1 secretion-associated protein EspD	ERR2815555
4054869	snp	C	T	T:216 C:0	CDS	-	255/312	85/103	synonymous_variant c.255G>A p.Lys85Lys	Rv3615c	espC	ESX-1 secretion-associated protein EspC	ERR2815555
4055801	snp	G	A	A:229 G:1	CDS	-	575/1179	192/392	missense_variant c.575C>T p.Thr192Ile	Rv3616c	espA	ESX-1 secretion-associated protein EspA	ERR2815555
4344041	snp	C	T	T:139 C:0	CDS	+	728/1722	243/573	missense_variant c.728C>T p.Ala243Val	Rv3868	eccA1	ESX-1 secretion system protein EccA1	ERR2815555
4356110	snp	G	C	C:140 G:1	CDS	+	1104/1536	368/511	synonymous_variant c.1104G>C p.Leu368Leu	Rv3877	eccD1	ESX-1 secretion system protein EccD1	ERR2815555
4356825	snp	G	A	A:142 G:0	CDS	+	133/843	45/280	missense_variant c.133G>A p.Glu45Lys	Rv3878	espJ	ESX-1 secretion-associated protein EspJ	ERR2815555
4357421	snp	G	A	A:191 G:0	CDS	+	729/843	243/280	synonymous_variant c.729G>A p.Gly243Gly	Rv3878	espJ	ESX-1 secretion-associated protein EspJ	ERR2815555
4357597	snp	C	G	G:211 C:0	CDS	-	2186/2190	729/729	missense_variant c.2186G>C p.Cys729Ser	Rv3879c	espK	ESX-1 secretion-associated protein EspK	ERR2815555
4358475	snp	C	A	A:169 C:0	CDS	-	1308/2190	436/729	synonymous_variant c.1308G>T p.Pro436Pro	Rv3879c	espK	ESX-1 secretion-associated protein EspK	ERR2815555
4366195	snp	T	C	C:195 T:0	CDS	-	644/1860	215/619	missense_variant c.644A>G p.Glu215Gly	Rv3884c	eccA2	ESX-2 secretion system protein EccA	ERR2815555
4366272	snp	G	C	C:205 G:0	CDS	-	567/1860	189/619	synonymous_variant c.567C>G p.Ala189Ala	Rv3884c	eccA2	ESX-2 secretion system protein EccA	ERR2815555
4367649	snp	A	G	G:199 A:0	CDS	-	873/1614	291/537	synonymous_variant c.873T>C p.Tyr291Tyr	Rv3885c	eccE2	ESX-2 secretion system protein EccE	ERR2815555
4368124	snp	A	G	G:134 A:0	CDS	-	398/1614	133/537	missense_variant c.398T>C p.Leu133Pro	Rv3885c	eccE2	ESX-2 secretion system protein EccE	ERR2815555
4374228	snp	T	C	C:192 T:0	CDS	-	145/324	49/107	missense_variant c.145A>G p.Thr49Ala	Rv3891c	esxD	ESAT-6 like protein EsxD	ERR2815555
4377033	snp	G	C	C:151 G:0	CDS	-	3420/4191	1140/1396	synonymous_variant c.3420C>G p.Ser1140Ser	Rv3894c	eccC2	ESX-2 type VII secretion system protein EccC	ERR2815555
4379208	snp	C	T	T:122 C:0	CDS	-	1245/4191	415/1396	synonymous_variant c.1245G>A p.Arg415Arg	Rv3894c	eccC2	ESX-2 type VII secretion system protein EccC	ERR2815555
4379680	snp	C	G	G:204 C:0	CDS	-	773/4191	258/1396	missense_variant c.773G>C p.Arg258Pro	Rv3894c	eccC2	ESX-2 type VII secretion system protein EccC	ERR2815555
4380880	snp	T	C	C:202 T:0	CDS	-	1061/1488	354/495	missense_variant c.1061A>G p.Asp354Gly	Rv3895c	eccB2	ESX-2 secretion system protein EccB	ERR2815555
4390466	snp	T	C	C:170 T:0	CDS	-	244/273	82/90	missense_variant c.244A>G p.Met82Val	Rv3904c	esxE	ESAT-6 like protein EsxE	ERR2815555
4390859	snp	C	T	T:190 C:1	CDS	-	173/312	58/103	stop_gained c.173G>A p.Trp58*	Rv3905c	esxF	ESAT-6 like protein EsxF	ERR2815555
342146	snp	A	C	C:84 A:0	CDS	+	17/1896	6/631	missense_variant c.17A>C p.Glu6Ala	Rv0282	eccA3	ESX-3 secretion system protein EccA	ERR2815561
343281	snp	G	C	C:86 G:0	CDS	+	1152/1896	384/631	synonymous_variant c.1152G>C p.Ala384Ala	Rv0282	eccA3	ESX-3 secretion system protein EccA	ERR2815561
345698	snp	A	G	G:85 A:0	CDS	+	64/3993	22/1330	missense_variant c.64A>G p.Ile22Val	Rv0284	eccC3	ESX-3 secretion system protein EccC3	ERR2815561
346275	snp	C	G	G:80 C:0	CDS	+	641/3993	214/1330	missense_variant c.641C>G p.Pro214Arg	Rv0284	eccC3	ESX-3 secretion system protein EccC3	ERR2815561
354280	snp	G	A	A:88 G:0	CDS	+	1198/1419	400/472	missense_variant c.1198G>A p.Ala400Thr	Rv0290	eccD3	ESX-3 secretion system protein EccD	ERR2815561
356528	snp	A	G	G:76 A:0	CDS	+	649/996	217/331	missense_variant c.649A>G p.Asn217Asp	Rv0292	eccE3	ESX-3 secretion system protein EccE	ERR2815561
1340667	snp	A	G	G:41 A:0	CDS	+	9/297	3/98	synonymous_variant c.9A>G p.Ser3Ser	Rv1197	esxK	ESAT-6 like protein EsxK	ERR2815561
1341209	snp	C	T	T:62 C:0	CDS	+	204/285	68/94	synonymous_variant c.204C>T p.Ala68Ala	Rv1198	esxL	ESAT-6 like protein EsxL	ERR2815561
2017861	snp	G	A	A:64 G:0	CDS	+	122/1521	41/506	missense_variant c.122G>A p.Arg41His	Rv1782	eccB5	ESX-5 type VII secretion system protein EccB5	ERR2815561
2019236	snp	T	G	G:66 T:0	CDS	+	1497/1521	499/506	synonymous_variant c.1497T>G p.Pro499Pro	Rv1782	eccB5	ESX-5 type VII secretion system protein EccB5	ERR2815561
2021326	snp	A	G	G:72 A:1	CDS	+	2070/4176	690/1391	synonymous_variant c.2070A>G p.Ala690Ala	Rv1783	eccC5	ESX-5 type VII secretion system protein EccC5	ERR2815561
2021564	snp	G	A	A:62 G:0	CDS	+	2308/4176	770/1391	missense_variant c.2308G>A p.Val770Met	Rv1783	eccC5	ESX-5 type VII secretion system protein EccC5	ERR2815561
2022868	snp	T	C	C:81 T:0	CDS	+	3612/4176	1204/1391	synonymous_variant c.3612T>C p.Ser1204Ser	Rv1783	eccC5	ESX-5 type VII secretion system protein EccC5	ERR2815561
2033021	snp	G	A	A:75 G:0	CDS	+	782/1512	261/503	missense_variant c.782G>A p.Gly261Asp	Rv1795	eccD5	ESX-5 type VII secretion system protein EccD	ERR2815561
2036438	snp	C	T	T:77 C:0	CDS	+	956/1221	319/406	missense_variant c.956C>T p.Thr319Met	Rv1797	eccE5	ESX-5 type VII secretion system protein EccE	ERR2815561
2625924	snp	T	C	C:35 T:0	CDS	-	249/285	83/94	synonymous_variant c.249A>G p.Ala83Ala	Rv2346c	esxO	ESAT-6 like protein EsxO	ERR2815561
3864995	snp	T	C	C:58 T:0	CDS	-	3244/3711	1082/1236	missense_variant c.3244A>G p.Ser1082Gly	Rv3447c	eccC4	ESX-4 secretion system protein EccC4	ERR2815561
3871246	snp	T	C	C:72 T:0	CDS	-	1251/1413	417/470	synonymous_variant c.1251A>G p.Gly417Gly	Rv3450c	eccB4	ESX-4 secretion system protein EccB4	ERR2815561
4054637	snp	A	G	G:68 A:0	CDS	-	60/555	20/184	synonymous_variant c.60T>C p.Gly20Gly	Rv3614c	espD	ESX-1 secretion-associated protein EspD	ERR2815561
4054869	snp	C	T	T:76 C:0	CDS	-	255/312	85/103	synonymous_variant c.255G>A p.Lys85Lys	Rv3615c	espC	ESX-1 secretion-associated protein EspC	ERR2815561
4055801	snp	G	A	A:79 G:0	CDS	-	575/1179	192/392	missense_variant c.575C>T p.Thr192Ile	Rv3616c	espA	ESX-1 secretion-associated protein EspA	ERR2815561
4344041	snp	C	T	T:70 C:0	CDS	+	728/1722	243/573	missense_variant c.728C>T p.Ala243Val	Rv3868	eccA1	ESX-1 secretion system protein EccA1	ERR2815561
4356110	snp	G	C	C:90 G:0	CDS	+	1104/1536	368/511	synonymous_variant c.1104G>C p.Leu368Leu	Rv3877	eccD1	ESX-1 secretion system protein EccD1	ERR2815561
4356825	snp	G	A	A:77 G:0	CDS	+	133/843	45/280	missense_variant c.133G>A p.Glu45Lys	Rv3878	espJ	ESX-1 secretion-associated protein EspJ	ERR2815561
4357421	snp	G	A	A:75 G:0	CDS	+	729/843	243/280	synonymous_variant c.729G>A p.Gly243Gly	Rv3878	espJ	ESX-1 secretion-associated protein EspJ	ERR2815561
4357597	snp	C	G	G:102 C:0	CDS	-	2186/2190	729/729	missense_variant c.2186G>C p.Cys729Ser	Rv3879c	espK	ESX-1 secretion-associated protein EspK	ERR2815561
4358475	snp	C	A	A:81 C:0	CDS	-	1308/2190	436/729	synonymous_variant c.1308G>T p.Pro436Pro	Rv3879c	espK	ESX-1 secretion-associated protein EspK	ERR2815561
4359135	snp	T	C	C:69 T:0	CDS	-	648/2190	216/729	synonymous_variant c.648A>G p.Pro216Pro	Rv3879c	espK	ESX-1 secretion-associated protein EspK	ERR2815561
4359147	snp	G	C	C:69 G:1	CDS	-	636/2190	212/729	synonymous_variant c.636C>G p.Thr212Thr	Rv3879c	espK	ESX-1 secretion-associated protein EspK	ERR2815561
4366195	snp	T	C	C:83 T:0	CDS	-	644/1860	215/619	missense_variant c.644A>G p.Glu215Gly	Rv3884c	eccA2	ESX-2 secretion system protein EccA	ERR2815561
4366272	snp	G	C	C:66 G:0	CDS	-	567/1860	189/619	synonymous_variant c.567C>G p.Ala189Ala	Rv3884c	eccA2	ESX-2 secretion system protein EccA	ERR2815561
4367649	snp	A	G	G:74 A:0	CDS	-	873/1614	291/537	synonymous_variant c.873T>C p.Tyr291Tyr	Rv3885c	eccE2	ESX-2 secretion system protein EccE	ERR2815561
4368124	snp	A	G	G:64 A:0	CDS	-	398/1614	133/537	missense_variant c.398T>C p.Leu133Pro	Rv3885c	eccE2	ESX-2 secretion system protein EccE	ERR2815561
4374228	snp	T	C	C:72 T:0	CDS	-	145/324	49/107	missense_variant c.145A>G p.Thr49Ala	Rv3891c	esxD	ESAT-6 like protein EsxD	ERR2815561
4376978	snp	A	G	G:73 A:0	CDS	-	3475/4191	1159/1396	missense_variant c.3475T>C p.Phe1159Leu	Rv3894c	eccC2	ESX-2 type VII secretion system protein EccC	ERR2815561
4377033	snp	G	C	C:64 G:0	CDS	-	3420/4191	1140/1396	synonymous_variant c.3420C>G p.Ser1140Ser	Rv3894c	eccC2	ESX-2 type VII secretion system protein EccC	ERR2815561
4377930	snp	G	A	A:76 G:0	CDS	-	2523/4191	841/1396	synonymous_variant c.2523C>T p.Gly841Gly	Rv3894c	eccC2	ESX-2 type VII secretion system protein EccC	ERR2815561
4379208	snp	C	T	T:49 C:0	CDS	-	1245/4191	415/1396	synonymous_variant c.1245G>A p.Arg415Arg	Rv3894c	eccC2	ESX-2 type VII secretion system protein EccC	ERR2815561
4379680	snp	C	G	G:89 C:0	CDS	-	773/4191	258/1396	missense_variant c.773G>C p.Arg258Pro	Rv3894c	eccC2	ESX-2 type VII secretion system protein EccC	ERR2815561
4379966	snp	T	C	C:89 T:0	CDS	-	487/4191	163/1396	missense_variant c.487A>G p.Thr163Ala	Rv3894c	eccC2	ESX-2 type VII secretion system protein EccC	ERR2815561
4380880	snp	T	C	C:89 T:0	CDS	-	1061/1488	354/495	missense_variant c.1061A>G p.Asp354Gly	Rv3895c	eccB2	ESX-2 secretion system protein EccB	ERR2815561
4390466	snp	T	C	C:64 T:0	CDS	-	244/273	82/90	missense_variant c.244A>G p.Met82Val	Rv3904c	esxE	ESAT-6 like protein EsxE	ERR2815561
4390859	snp	C	T	T:74 C:0	CDS	-	173/312	58/103	stop_gained c.173G>A p.Trp58*	Rv3905c	esxF	ESAT-6 like protein EsxF	ERR2815561
342146	snp	A	C	C:148 A:1	CDS	+	17/1896	6/631	missense_variant c.17A>C p.Glu6Ala	Rv0282	eccA3	ESX-3 secretion system protein EccA	ERR2815593
343281	snp	G	C	C:141 G:0	CDS	+	1152/1896	384/631	synonymous_variant c.1152G>C p.Ala384Ala	Rv0282	eccA3	ESX-3 secretion system protein EccA	ERR2815593
346275	snp	C	G	G:154 C:0	CDS	+	641/3993	214/1330	missense_variant c.641C>G p.Pro214Arg	Rv0284	eccC3	ESX-3 secretion system protein EccC3	ERR2815593
354280	snp	G	A	A:124 G:0	CDS	+	1198/1419	400/472	missense_variant c.1198G>A p.Ala400Thr	Rv0290	eccD3	ESX-3 secretion system protein EccD	ERR2815593
356528	snp	A	G	G:114 A:0	CDS	+	649/996	217/331	missense_variant c.649A>G p.Asn217Asp	Rv0292	eccE3	ESX-3 secretion system protein EccE	ERR2815593
1340667	snp	A	G	G:85 A:0	CDS	+	9/297	3/98	synonymous_variant c.9A>G p.Ser3Ser	Rv1197	esxK	ESAT-6 like protein EsxK	ERR2815593
1341060	snp	G	C	C:114 G:0	CDS	+	55/285	19/94	missense_variant c.55G>C p.Ala19Pro	Rv1198	esxL	ESAT-6 like protein EsxL	ERR2815593
1341209	snp	C	T	T:126 C:0	CDS	+	204/285	68/94	synonymous_variant c.204C>T p.Ala68Ala	Rv1198	esxL	ESAT-6 like protein EsxL	ERR2815593
2017861	snp	G	A	A:118 G:0	CDS	+	122/1521	41/506	missense_variant c.122G>A p.Arg41His	Rv1782	eccB5	ESX-5 type VII secretion system protein EccB5	ERR2815593
2019236	snp	T	G	G:131 T:1	CDS	+	1497/1521	499/506	synonymous_variant c.1497T>G p.Pro499Pro	Rv1782	eccB5	ESX-5 type VII secretion system protein EccB5	ERR2815593
2021326	snp	A	G	G:131 A:0	CDS	+	2070/4176	690/1391	synonymous_variant c.2070A>G p.Ala690Ala	Rv1783	eccC5	ESX-5 type VII secretion system protein EccC5	ERR2815593
2021564	snp	G	A	A:147 G:0	CDS	+	2308/4176	770/1391	missense_variant c.2308G>A p.Val770Met	Rv1783	eccC5	ESX-5 type VII secretion system protein EccC5	ERR2815593
2022868	snp	T	C	C:131 T:0	CDS	+	3612/4176	1204/1391	synonymous_variant c.3612T>C p.Ser1204Ser	Rv1783	eccC5	ESX-5 type VII secretion system protein EccC5	ERR2815593
2033021	snp	G	A	A:128 G:0	CDS	+	782/1512	261/503	missense_variant c.782G>A p.Gly261Asp	Rv1795	eccD5	ESX-5 type VII secretion system protein EccD	ERR2815593
2625924	snp	T	C	C:51 T:0	CDS	-	249/285	83/94	synonymous_variant c.249A>G p.Ala83Ala	Rv2346c	esxO	ESAT-6 like protein EsxO	ERR2815593
3864995	snp	T	C	C:131 T:0	CDS	-	3244/3711	1082/1236	missense_variant c.3244A>G p.Ser1082Gly	Rv3447c	eccC4	ESX-4 secretion system protein EccC4	ERR2815593
3871246	snp	T	C	C:147 T:0	CDS	-	1251/1413	417/470	synonymous_variant c.1251A>G p.Gly417Gly	Rv3450c	eccB4	ESX-4 secretion system protein EccB4	ERR2815593
4054637	snp	A	G	G:121 A:0	CDS	-	60/555	20/184	synonymous_variant c.60T>C p.Gly20Gly	Rv3614c	espD	ESX-1 secretion-associated protein EspD	ERR2815593
4054869	snp	C	T	T:185 C:0	CDS	-	255/312	85/103	synonymous_variant c.255G>A p.Lys85Lys	Rv3615c	espC	ESX-1 secretion-associated protein EspC	ERR2815593
4055801	snp	G	A	A:175 G:0	CDS	-	575/1179	192/392	missense_variant c.575C>T p.Thr192Ile	Rv3616c	espA	ESX-1 secretion-associated protein EspA	ERR2815593
4344041	snp	C	T	T:91 C:0	CDS	+	728/1722	243/573	missense_variant c.728C>T p.Ala243Val	Rv3868	eccA1	ESX-1 secretion system protein EccA1	ERR2815593
4356110	snp	G	C	C:151 G:0	CDS	+	1104/1536	368/511	synonymous_variant c.1104G>C p.Leu368Leu	Rv3877	eccD1	ESX-1 secretion system protein EccD1	ERR2815593
4356812	snp	A	T	T:170 A:0	CDS	+	120/843	40/280	synonymous_variant c.120A>T p.Val40Val	Rv3878	espJ	ESX-1 secretion-associated protein EspJ	ERR2815593
4356825	snp	G	A	A:170 G:0	CDS	+	133/843	45/280	missense_variant c.133G>A p.Glu45Lys	Rv3878	espJ	ESX-1 secretion-associated protein EspJ	ERR2815593
4357421	snp	G	A	A:146 G:0	CDS	+	729/843	243/280	synonymous_variant c.729G>A p.Gly243Gly	Rv3878	espJ	ESX-1 secretion-associated protein EspJ	ERR2815593
4357597	snp	C	G	G:163 C:0	CDS	-	2186/2190	729/729	missense_variant c.2186G>C p.Cys729Ser	Rv3879c	espK	ESX-1 secretion-associated protein EspK	ERR2815593
4358475	snp	C	A	A:121 C:0	CDS	-	1308/2190	436/729	synonymous_variant c.1308G>T p.Pro436Pro	Rv3879c	espK	ESX-1 secretion-associated protein EspK	ERR2815593
4366195	snp	T	C	C:144 T:0	CDS	-	644/1860	215/619	missense_variant c.644A>G p.Glu215Gly	Rv3884c	eccA2	ESX-2 secretion system protein EccA	ERR2815593
4366272	snp	G	C	C:134 G:0	CDS	-	567/1860	189/619	synonymous_variant c.567C>G p.Ala189Ala	Rv3884c	eccA2	ESX-2 secretion system protein EccA	ERR2815593
4367649	snp	A	G	G:120 A:0	CDS	-	873/1614	291/537	synonymous_variant c.873T>C p.Tyr291Tyr	Rv3885c	eccE2	ESX-2 secretion system protein EccE	ERR2815593
4368124	snp	A	G	G:90 A:0	CDS	-	398/1614	133/537	missense_variant c.398T>C p.Leu133Pro	Rv3885c	eccE2	ESX-2 secretion system protein EccE	ERR2815593
4374228	snp	T	C	C:112 T:0	CDS	-	145/324	49/107	missense_variant c.145A>G p.Thr49Ala	Rv3891c	esxD	ESAT-6 like protein EsxD	ERR2815593
4377033	snp	G	C	C:154 G:0	CDS	-	3420/4191	1140/1396	synonymous_variant c.3420C>G p.Ser1140Ser	Rv3894c	eccC2	ESX-2 type VII secretion system protein EccC	ERR2815593
4379208	snp	C	T	T:92 C:0	CDS	-	1245/4191	415/1396	synonymous_variant c.1245G>A p.Arg415Arg	Rv3894c	eccC2	ESX-2 type VII secretion system protein EccC	ERR2815593
4379680	snp	C	G	G:124 C:0	CDS	-	773/4191	258/1396	missense_variant c.773G>C p.Arg258Pro	Rv3894c	eccC2	ESX-2 type VII secretion system protein EccC	ERR2815593
4380880	snp	T	C	C:140 T:0	CDS	-	1061/1488	354/495	missense_variant c.1061A>G p.Asp354Gly	Rv3895c	eccB2	ESX-2 secretion system protein EccB	ERR2815593
4381893	snp	G	A	A:138 G:0	CDS	-	48/1488	16/495	synonymous_variant c.48C>T p.Phe16Phe	Rv3895c	eccB2	ESX-2 secretion system protein EccB	ERR2815593
4390466	snp	T	C	C:120 T:0	CDS	-	244/273	82/90	missense_variant c.244A>G p.Met82Val	Rv3904c	esxE	ESAT-6 like protein EsxE	ERR2815593
4390859	snp	C	T	T:114 C:0	CDS	-	173/312	58/103	stop_gained c.173G>A p.Trp58*	Rv3905c	esxF	ESAT-6 like protein EsxF	ERR2815593
342146	snp	A	C	C:84 A:0	CDS	+	17/1896	6/631	missense_variant c.17A>C p.Glu6Ala	Rv0282	eccA3	ESX-3 secretion system protein EccA	SRR5216797
343281	snp	G	C	C:86 G:1	CDS	+	1152/1896	384/631	synonymous_variant c.1152G>C p.Ala384Ala	Rv0282	eccA3	ESX-3 secretion system protein EccA	SRR5216797
343695	snp	G	C	C:68 G:0	CDS	+	1566/1896	522/631	missense_variant c.1566G>C p.Glu522Asp	Rv0282	eccA3	ESX-3 secretion system protein EccA	SRR5216797
346275	snp	C	G	G:79 C:0	CDS	+	641/3993	214/1330	missense_variant c.641C>G p.Pro214Arg	Rv0284	eccC3	ESX-3 secretion system protein EccC3	SRR5216797
354280	snp	G	A	A:77 G:0	CDS	+	1198/1419	400/472	missense_variant c.1198G>A p.Ala400Thr	Rv0290	eccD3	ESX-3 secretion system protein EccD	SRR5216797
356528	snp	A	G	G:89 A:0	CDS	+	649/996	217/331	missense_variant c.649A>G p.Asn217Asp	Rv0292	eccE3	ESX-3 secretion system protein EccE	SRR5216797
1340667	snp	A	G	G:32 A:0	CDS	+	9/297	3/98	synonymous_variant c.9A>G p.Ser3Ser	Rv1197	esxK	ESAT-6 like protein EsxK	SRR5216797
2017861	snp	G	A	A:69 G:0	CDS	+	122/1521	41/506	missense_variant c.122G>A p.Arg41His	Rv1782	eccB5	ESX-5 type VII secretion system protein EccB5	SRR5216797
2018121	snp	T	C	C:59 T:0	CDS	+	382/1521	128/506	missense_variant c.382T>C p.Ser128Pro	Rv1782	eccB5	ESX-5 type VII secretion system protein EccB5	SRR5216797
2019236	snp	T	G	G:72 T:0	CDS	+	1497/1521	499/506	synonymous_variant c.1497T>G p.Pro499Pro	Rv1782	eccB5	ESX-5 type VII secretion system protein EccB5	SRR5216797
2021326	snp	A	G	G:77 A:0	CDS	+	2070/4176	690/1391	synonymous_variant c.2070A>G p.Ala690Ala	Rv1783	eccC5	ESX-5 type VII secretion system protein EccC5	SRR5216797
2021564	snp	G	A	A:78 G:0	CDS	+	2308/4176	770/1391	missense_variant c.2308G>A p.Val770Met	Rv1783	eccC5	ESX-5 type VII secretion system protein EccC5	SRR5216797
2022868	snp	T	C	C:87 T:0	CDS	+	3612/4176	1204/1391	synonymous_variant c.3612T>C p.Ser1204Ser	Rv1783	eccC5	ESX-5 type VII secretion system protein EccC5	SRR5216797
2033021	snp	G	A	A:79 G:0	CDS	+	782/1512	261/503	missense_variant c.782G>A p.Gly261Asp	Rv1795	eccD5	ESX-5 type VII secretion system protein EccD	SRR5216797
2625924	snp	T	C	C:32 T:0	CDS	-	249/285	83/94	synonymous_variant c.249A>G p.Ala83Ala	Rv2346c	esxO	ESAT-6 like protein EsxO	SRR5216797
3864574	snp	G	T	T:70 G:0	CDS	-	3665/3711	1222/1236	missense_variant c.3665C>A p.Ala1222Asp	Rv3447c	eccC4	ESX-4 secretion system protein EccC4	SRR5216797
3864995	snp	T	C	C:80 T:0	CDS	-	3244/3711	1082/1236	missense_variant c.3244A>G p.Ser1082Gly	Rv3447c	eccC4	ESX-4 secretion system protein EccC4	SRR5216797
3871246	snp	T	C	C:94 T:0	CDS	-	1251/1413	417/470	synonymous_variant c.1251A>G p.Gly417Gly	Rv3450c	eccB4	ESX-4 secretion system protein EccB4	SRR5216797
4054637	snp	A	G	G:73 A:0	CDS	-	60/555	20/184	synonymous_variant c.60T>C p.Gly20Gly	Rv3614c	espD	ESX-1 secretion-associated protein EspD	SRR5216797
4054869	snp	C	T	T:67 C:0	CDS	-	255/312	85/103	synonymous_variant c.255G>A p.Lys85Lys	Rv3615c	espC	ESX-1 secretion-associated protein EspC	SRR5216797
4055417	snp	T	C	C:79 T:0	CDS	-	959/1179	320/392	missense_variant c.959A>G p.Gln320Arg	Rv3616c	espA	ESX-1 secretion-associated protein EspA	SRR5216797
4055801	snp	G	A	A:74 G:0	CDS	-	575/1179	192/392	missense_variant c.575C>T p.Thr192Ile	Rv3616c	espA	ESX-1 secretion-associated protein EspA	SRR5216797
4341068	snp	T	C	C:86 T:0	CDS	+	799/1209	267/402	synonymous_variant c.799T>C p.Leu267Leu	Rv3864	espE	ESX-1 secretion-associated protein EspE	SRR5216797
4344041	snp	C	T	T:94 C:0	CDS	+	728/1722	243/573	missense_variant c.728C>T p.Ala243Val	Rv3868	eccA1	ESX-1 secretion system protein EccA1	SRR5216797
4354526	snp	A	G	G:102 A:0	CDS	+	1517/2001	506/666	missense_variant c.1517A>G p.Glu506Gly	Rv3876	espI	ESX-1 secretion-associated protein EspI	SRR5216797
4354760	snp	A	G	G:74 A:0	CDS	+	1751/2001	584/666	missense_variant c.1751A>G p.Asp584Gly	Rv3876	espI	ESX-1 secretion-associated protein EspI	SRR5216797
4356110	snp	G	C	C:78 G:0	CDS	+	1104/1536	368/511	synonymous_variant c.1104G>C p.Leu368Leu	Rv3877	eccD1	ESX-1 secretion system protein EccD1	SRR5216797
4356825	snp	G	A	A:82 G:0	CDS	+	133/843	45/280	missense_variant c.133G>A p.Glu45Lys	Rv3878	espJ	ESX-1 secretion-associated protein EspJ	SRR5216797
4357421	snp	G	A	A:93 G:0	CDS	+	729/843	243/280	synonymous_variant c.729G>A p.Gly243Gly	Rv3878	espJ	ESX-1 secretion-associated protein EspJ	SRR5216797
4357597	snp	C	G	G:100 C:0	CDS	-	2186/2190	729/729	missense_variant c.2186G>C p.Cys729Ser	Rv3879c	espK	ESX-1 secretion-associated protein EspK	SRR5216797
4358475	snp	C	A	A:57 C:0	CDS	-	1308/2190	436/729	synonymous_variant c.1308G>T p.Pro436Pro	Rv3879c	espK	ESX-1 secretion-associated protein EspK	SRR5216797
4366195	snp	T	C	C:82 T:0	CDS	-	644/1860	215/619	missense_variant c.644A>G p.Glu215Gly	Rv3884c	eccA2	ESX-2 secretion system protein EccA	SRR5216797
4366272	snp	G	C	C:90 G:0	CDS	-	567/1860	189/619	synonymous_variant c.567C>G p.Ala189Ala	Rv3884c	eccA2	ESX-2 secretion system protein EccA	SRR5216797
4367649	snp	A	G	G:96 A:0	CDS	-	873/1614	291/537	synonymous_variant c.873T>C p.Tyr291Tyr	Rv3885c	eccE2	ESX-2 secretion system protein EccE	SRR5216797
4368124	snp	A	G	G:76 A:0	CDS	-	398/1614	133/537	missense_variant c.398T>C p.Leu133Pro	Rv3885c	eccE2	ESX-2 secretion system protein EccE	SRR5216797
4374228	snp	T	C	C:72 T:0	CDS	-	145/324	49/107	missense_variant c.145A>G p.Thr49Ala	Rv3891c	esxD	ESAT-6 like protein EsxD	SRR5216797
4377033	snp	G	C	C:84 G:0	CDS	-	3420/4191	1140/1396	synonymous_variant c.3420C>G p.Ser1140Ser	Rv3894c	eccC2	ESX-2 type VII secretion system protein EccC	SRR5216797
4379208	snp	C	T	T:86 C:0	CDS	-	1245/4191	415/1396	synonymous_variant c.1245G>A p.Arg415Arg	Rv3894c	eccC2	ESX-2 type VII secretion system protein EccC	SRR5216797
4379680	snp	C	G	G:73 C:0	CDS	-	773/4191	258/1396	missense_variant c.773G>C p.Arg258Pro	Rv3894c	eccC2	ESX-2 type VII secretion system protein EccC	SRR5216797
4380268	snp	A	G	G:85 A:0	CDS	-	185/4191	62/1396	missense_variant c.185T>C p.Val62Ala	Rv3894c	eccC2	ESX-2 type VII secretion system protein EccC	SRR5216797
4380880	snp	T	C	C:92 T:0	CDS	-	1061/1488	354/495	missense_variant c.1061A>G p.Asp354Gly	Rv3895c	eccB2	ESX-2 secretion system protein EccB	SRR5216797
4390466	snp	T	C	C:70 T:0	CDS	-	244/273	82/90	missense_variant c.244A>G p.Met82Val	Rv3904c	esxE	ESAT-6 like protein EsxE	SRR5216797
4390859	snp	C	T	T:103 C:0	CDS	-	173/312	58/103	stop_gained c.173G>A p.Trp58*	Rv3905c	esxF	ESAT-6 like protein EsxF	SRR5216797
342146	snp	A	C	C:93 A:0	CDS	+	17/1896	6/631	missense_variant c.17A>C p.Glu6Ala	Rv0282	eccA3	ESX-3 secretion system protein EccA	SRR5216831
343281	snp	G	C	C:88 G:0	CDS	+	1152/1896	384/631	synonymous_variant c.1152G>C p.Ala384Ala	Rv0282	eccA3	ESX-3 secretion system protein EccA	SRR5216831
346275	snp	C	G	G:110 C:0	CDS	+	641/3993	214/1330	missense_variant c.641C>G p.Pro214Arg	Rv0284	eccC3	ESX-3 secretion system protein EccC3	SRR5216831
354280	snp	G	A	A:67 G:0	CDS	+	1198/1419	400/472	missense_variant c.1198G>A p.Ala400Thr	Rv0290	eccD3	ESX-3 secretion system protein EccD	SRR5216831
356528	snp	A	G	G:68 A:0	CDS	+	649/996	217/331	missense_variant c.649A>G p.Asn217Asp	Rv0292	eccE3	ESX-3 secretion system protein EccE	SRR5216831
1340667	snp	A	G	G:26 A:0	CDS	+	9/297	3/98	synonymous_variant c.9A>G p.Ser3Ser	Rv1197	esxK	ESAT-6 like protein EsxK	SRR5216831
2017861	snp	G	A	A:81 G:0	CDS	+	122/1521	41/506	missense_variant c.122G>A p.Arg41His	Rv1782	eccB5	ESX-5 type VII secretion system protein EccB5	SRR5216831
2019236	snp	T	G	G:80 T:0	CDS	+	1497/1521	499/506	synonymous_variant c.1497T>G p.Pro499Pro	Rv1782	eccB5	ESX-5 type VII secretion system protein EccB5	SRR5216831
2021326	snp	A	G	G:69 A:0	CDS	+	2070/4176	690/1391	synonymous_variant c.2070A>G p.Ala690Ala	Rv1783	eccC5	ESX-5 type VII secretion system protein EccC5	SRR5216831
2021564	snp	G	A	A:89 G:0	CDS	+	2308/4176	770/1391	missense_variant c.2308G>A p.Val770Met	Rv1783	eccC5	ESX-5 type VII secretion system protein EccC5	SRR5216831
2022409	snp	C	G	G:75 C:0	CDS	+	3153/4176	1051/1391	synonymous_variant c.3153C>G p.Ala1051Ala	Rv1783	eccC5	ESX-5 type VII secretion system protein EccC5	SRR5216831
2022868	snp	T	C	C:70 T:0	CDS	+	3612/4176	1204/1391	synonymous_variant c.3612T>C p.Ser1204Ser	Rv1783	eccC5	ESX-5 type VII secretion system protein EccC5	SRR5216831
2033021	snp	G	A	A:110 G:0	CDS	+	782/1512	261/503	missense_variant c.782G>A p.Gly261Asp	Rv1795	eccD5	ESX-5 type VII secretion system protein EccD	SRR5216831
2035686	snp	G	A	A:86 G:0	CDS	+	204/1221	68/406	synonymous_variant c.204G>A p.Val68Val	Rv1797	eccE5	ESX-5 type VII secretion system protein EccE	SRR5216831
2037863	snp	C	T	T:74 C:0	CDS	+	1164/1833	388/610	synonymous_variant c.1164C>T p.Thr388Thr	Rv1798	eccA5	ESX-5 type VII secretion system protein EccA	SRR5216831
2625924	snp	T	C	C:26 T:0	CDS	-	249/285	83/94	synonymous_variant c.249A>G p.Ala83Ala	Rv2346c	esxO	ESAT-6 like protein EsxO	SRR5216831
3864995	snp	T	C	C:88 T:0	CDS	-	3244/3711	1082/1236	missense_variant c.3244A>G p.Ser1082Gly	Rv3447c	eccC4	ESX-4 secretion system protein EccC4	SRR5216831
3871246	snp	T	C	C:61 T:0	CDS	-	1251/1413	417/470	synonymous_variant c.1251A>G p.Gly417Gly	Rv3450c	eccB4	ESX-4 secretion system protein EccB4	SRR5216831
4054637	snp	A	G	G:77 A:0	CDS	-	60/555	20/184	synonymous_variant c.60T>C p.Gly20Gly	Rv3614c	espD	ESX-1 secretion-associated protein EspD	SRR5216831
4054869	snp	C	T	T:74 C:0	CDS	-	255/312	85/103	synonymous_variant c.255G>A p.Lys85Lys	Rv3615c	espC	ESX-1 secretion-associated protein EspC	SRR5216831
4055801	snp	G	A	A:76 G:0	CDS	-	575/1179	192/392	missense_variant c.575C>T p.Thr192Ile	Rv3616c	espA	ESX-1 secretion-associated protein EspA	SRR5216831
4344041	snp	C	T	T:95 C:0	CDS	+	728/1722	243/573	missense_variant c.728C>T p.Ala243Val	Rv3868	eccA1	ESX-1 secretion system protein EccA1	SRR5216831
4356110	snp	G	C	C:73 G:0	CDS	+	1104/1536	368/511	synonymous_variant c.1104G>C p.Leu368Leu	Rv3877	eccD1	ESX-1 secretion system protein EccD1	SRR5216831
4356825	snp	G	A	A:89 G:0	CDS	+	133/843	45/280	missense_variant c.133G>A p.Glu45Lys	Rv3878	espJ	ESX-1 secretion-associated protein EspJ	SRR5216831
4357421	snp	G	A	A:65 G:0	CDS	+	729/843	243/280	synonymous_variant c.729G>A p.Gly243Gly	Rv3878	espJ	ESX-1 secretion-associated protein EspJ	SRR5216831
4357597	snp	C	G	G:80 C:1	CDS	-	2186/2190	729/729	missense_variant c.2186G>C p.Cys729Ser	Rv3879c	espK	ESX-1 secretion-associated protein EspK	SRR5216831
4358475	snp	C	A	A:76 C:0	CDS	-	1308/2190	436/729	synonymous_variant c.1308G>T p.Pro436Pro	Rv3879c	espK	ESX-1 secretion-associated protein EspK	SRR5216831
4366195	snp	T	C	C:87 T:0	CDS	-	644/1860	215/619	missense_variant c.644A>G p.Glu215Gly	Rv3884c	eccA2	ESX-2 secretion system protein EccA	SRR5216831
4366272	snp	G	C	C:82 G:0	CDS	-	567/1860	189/619	synonymous_variant c.567C>G p.Ala189Ala	Rv3884c	eccA2	ESX-2 secretion system protein EccA	SRR5216831
4367649	snp	A	G	G:89 A:0	CDS	-	873/1614	291/537	synonymous_variant c.873T>C p.Tyr291Tyr	Rv3885c	eccE2	ESX-2 secretion system protein EccE	SRR5216831
4368124	snp	A	G	G:74 A:0	CDS	-	398/1614	133/537	missense_variant c.398T>C p.Leu133Pro	Rv3885c	eccE2	ESX-2 secretion system protein EccE	SRR5216831
4374228	snp	T	C	C:82 T:0	CDS	-	145/324	49/107	missense_variant c.145A>G p.Thr49Ala	Rv3891c	esxD	ESAT-6 like protein EsxD	SRR5216831
4379208	snp	C	T	T:76 C:0	CDS	-	1245/4191	415/1396	synonymous_variant c.1245G>A p.Arg415Arg	Rv3894c	eccC2	ESX-2 type VII secretion system protein EccC	SRR5216831
4379680	snp	C	G	G:60 C:0	CDS	-	773/4191	258/1396	missense_variant c.773G>C p.Arg258Pro	Rv3894c	eccC2	ESX-2 type VII secretion system protein EccC	SRR5216831
4380880	snp	T	C	C:72 T:0	CDS	-	1061/1488	354/495	missense_variant c.1061A>G p.Asp354Gly	Rv3895c	eccB2	ESX-2 secretion system protein EccB	SRR5216831
4390466	snp	T	C	C:77 T:0	CDS	-	244/273	82/90	missense_variant c.244A>G p.Met82Val	Rv3904c	esxE	ESAT-6 like protein EsxE	SRR5216831
4390859	snp	C	T	T:77 C:0	CDS	-	173/312	58/103	stop_gained c.173G>A p.Trp58*	Rv3905c	esxF	ESAT-6 like protein EsxF	SRR5216831
342146	snp	A	C	C:92 A:0	CDS	+	17/1896	6/631	missense_variant c.17A>C p.Glu6Ala	Rv0282	eccA3	ESX-3 secretion system protein EccA	ERR2815553
343281	snp	G	C	C:87 G:0	CDS	+	1152/1896	384/631	synonymous_variant c.1152G>C p.Ala384Ala	Rv0282	eccA3	ESX-3 secretion system protein EccA	ERR2815553
346275	snp	C	G	G:82 C:0	CDS	+	641/3993	214/1330	missense_variant c.641C>G p.Pro214Arg	Rv0284	eccC3	ESX-3 secretion system protein EccC3	ERR2815553
354280	snp	G	A	A:82 G:0	CDS	+	1198/1419	400/472	missense_variant c.1198G>A p.Ala400Thr	Rv0290	eccD3	ESX-3 secretion system protein EccD	ERR2815553
356528	snp	A	G	G:77 A:0	CDS	+	649/996	217/331	missense_variant c.649A>G p.Asn217Asp	Rv0292	eccE3	ESX-3 secretion system protein EccE	ERR2815553
1340667	snp	A	G	G:47 A:0	CDS	+	9/297	3/98	synonymous_variant c.9A>G p.Ser3Ser	Rv1197	esxK	ESAT-6 like protein EsxK	ERR2815553
1341060	snp	G	C	C:89 G:0	CDS	+	55/285	19/94	missense_variant c.55G>C p.Ala19Pro	Rv1198	esxL	ESAT-6 like protein EsxL	ERR2815553
1341209	snp	C	T	T:86 C:0	CDS	+	204/285	68/94	synonymous_variant c.204C>T p.Ala68Ala	Rv1198	esxL	ESAT-6 like protein EsxL	ERR2815553
2017861	snp	G	A	A:89 G:0	CDS	+	122/1521	41/506	missense_variant c.122G>A p.Arg41His	Rv1782	eccB5	ESX-5 type VII secretion system protein EccB5	ERR2815553
2019236	snp	T	G	G:100 T:1	CDS	+	1497/1521	499/506	synonymous_variant c.1497T>G p.Pro499Pro	Rv1782	eccB5	ESX-5 type VII secretion system protein EccB5	ERR2815553
2021326	snp	A	G	G:86 A:0	CDS	+	2070/4176	690/1391	synonymous_variant c.2070A>G p.Ala690Ala	Rv1783	eccC5	ESX-5 type VII secretion system protein EccC5	ERR2815553
2021564	snp	G	A	A:86 G:0	CDS	+	2308/4176	770/1391	missense_variant c.2308G>A p.Val770Met	Rv1783	eccC5	ESX-5 type VII secretion system protein EccC5	ERR2815553
2022868	snp	T	C	C:74 T:0	CDS	+	3612/4176	1204/1391	synonymous_variant c.3612T>C p.Ser1204Ser	Rv1783	eccC5	ESX-5 type VII secretion system protein EccC5	ERR2815553
2033021	snp	G	A	A:94 G:0	CDS	+	782/1512	261/503	missense_variant c.782G>A p.Gly261Asp	Rv1795	eccD5	ESX-5 type VII secretion system protein EccD	ERR2815553
2625924	snp	T	C	C:37 T:0	CDS	-	249/285	83/94	synonymous_variant c.249A>G p.Ala83Ala	Rv2346c	esxO	ESAT-6 like protein EsxO	ERR2815553
3864995	snp	T	C	C:93 T:0	CDS	-	3244/3711	1082/1236	missense_variant c.3244A>G p.Ser1082Gly	Rv3447c	eccC4	ESX-4 secretion system protein EccC4	ERR2815553
3865910	snp	T	C	C:87 T:0	CDS	-	2329/3711	777/1236	missense_variant c.2329A>G p.Thr777Ala	Rv3447c	eccC4	ESX-4 secretion system protein EccC4	ERR2815553
3867734	snp	G	C	C:74 G:0	CDS	-	505/3711	169/1236	missense_variant c.505C>G p.Pro169Ala	Rv3447c	eccC4	ESX-4 secretion system protein EccC4	ERR2815553
3871246	snp	T	C	C:95 T:0	CDS	-	1251/1413	417/470	synonymous_variant c.1251A>G p.Gly417Gly	Rv3450c	eccB4	ESX-4 secretion system protein EccB4	ERR2815553
4054637	snp	A	G	G:91 A:0	CDS	-	60/555	20/184	synonymous_variant c.60T>C p.Gly20Gly	Rv3614c	espD	ESX-1 secretion-associated protein EspD	ERR2815553
4054869	snp	C	T	T:104 C:0	CDS	-	255/312	85/103	synonymous_variant c.255G>A p.Lys85Lys	Rv3615c	espC	ESX-1 secretion-associated protein EspC	ERR2815553
4055801	snp	G	A	A:126 G:0	CDS	-	575/1179	192/392	missense_variant c.575C>T p.Thr192Ile	Rv3616c	espA	ESX-1 secretion-associated protein EspA	ERR2815553
4341467	snp	A	C	C:75 A:0	CDS	+	1198/1209	400/402	missense_variant c.1198A>C p.Thr400Pro	Rv3864	espE	ESX-1 secretion-associated protein EspE	ERR2815553
4344041	snp	C	T	T:67 C:0	CDS	+	728/1722	243/573	missense_variant c.728C>T p.Ala243Val	Rv3868	eccA1	ESX-1 secretion system protein EccA1	ERR2815553
4347555	snp	G	A	A:101 G:0	CDS	+	1075/2244	359/747	missense_variant c.1075G>A p.Asp359Asn	Rv3870	eccCa1	ESX-1 secretion system protein EccCa	ERR2815553
4356110	snp	G	C	C:73 G:0	CDS	+	1104/1536	368/511	synonymous_variant c.1104G>C p.Leu368Leu	Rv3877	eccD1	ESX-1 secretion system protein EccD1	ERR2815553
4356812	snp	A	T	T:76 A:0	CDS	+	120/843	40/280	synonymous_variant c.120A>T p.Val40Val	Rv3878	espJ	ESX-1 secretion-associated protein EspJ	ERR2815553
4356825	snp	G	A	A:80 G:0	CDS	+	133/843	45/280	missense_variant c.133G>A p.Glu45Lys	Rv3878	espJ	ESX-1 secretion-associated protein EspJ	ERR2815553
4357421	snp	G	A	A:63 G:0	CDS	+	729/843	243/280	synonymous_variant c.729G>A p.Gly243Gly	Rv3878	espJ	ESX-1 secretion-associated protein EspJ	ERR2815553
4357597	snp	C	G	G:105 C:1	CDS	-	2186/2190	729/729	missense_variant c.2186G>C p.Cys729Ser	Rv3879c	espK	ESX-1 secretion-associated protein EspK	ERR2815553
4358475	snp	C	A	A:58 C:0	CDS	-	1308/2190	436/729	synonymous_variant c.1308G>T p.Pro436Pro	Rv3879c	espK	ESX-1 secretion-associated protein EspK	ERR2815553
4366195	snp	T	C	C:85 T:0	CDS	-	644/1860	215/619	missense_variant c.644A>G p.Glu215Gly	Rv3884c	eccA2	ESX-2 secretion system protein EccA	ERR2815553
4366272	snp	G	C	C:66 G:0	CDS	-	567/1860	189/619	synonymous_variant c.567C>G p.Ala189Ala	Rv3884c	eccA2	ESX-2 secretion system protein EccA	ERR2815553
4367649	snp	A	G	G:78 A:0	CDS	-	873/1614	291/537	synonymous_variant c.873T>C p.Tyr291Tyr	Rv3885c	eccE2	ESX-2 secretion system protein EccE	ERR2815553
4368124	snp	A	G	G:45 A:0	CDS	-	398/1614	133/537	missense_variant c.398T>C p.Leu133Pro	Rv3885c	eccE2	ESX-2 secretion system protein EccE	ERR2815553
4374228	snp	T	C	C:74 T:0	CDS	-	145/324	49/107	missense_variant c.145A>G p.Thr49Ala	Rv3891c	esxD	ESAT-6 like protein EsxD	ERR2815553
4377033	snp	G	C	C:102 G:0	CDS	-	3420/4191	1140/1396	synonymous_variant c.3420C>G p.Ser1140Ser	Rv3894c	eccC2	ESX-2 type VII secretion system protein EccC	ERR2815553
4379208	snp	C	T	T:67 C:0	CDS	-	1245/4191	415/1396	synonymous_variant c.1245G>A p.Arg415Arg	Rv3894c	eccC2	ESX-2 type VII secretion system protein EccC	ERR2815553
4379680	snp	C	G	G:91 C:0	CDS	-	773/4191	258/1396	missense_variant c.773G>C p.Arg258Pro	Rv3894c	eccC2	ESX-2 type VII secretion system protein EccC	ERR2815553
4380880	snp	T	C	C:112 T:0	CDS	-	1061/1488	354/495	missense_variant c.1061A>G p.Asp354Gly	Rv3895c	eccB2	ESX-2 secretion system protein EccB	ERR2815553
4381893	snp	G	A	A:56 G:0	CDS	-	48/1488	16/495	synonymous_variant c.48C>T p.Phe16Phe	Rv3895c	eccB2	ESX-2 secretion system protein EccB	ERR2815553
4390466	snp	T	C	C:87 T:0	CDS	-	244/273	82/90	missense_variant c.244A>G p.Met82Val	Rv3904c	esxE	ESAT-6 like protein EsxE	ERR2815553
4390859	snp	C	T	T:91 C:0	CDS	-	173/312	58/103	stop_gained c.173G>A p.Trp58*	Rv3905c	esxF	ESAT-6 like protein EsxF	ERR2815553
342146	snp	A	C	C:111 A:0	CDS	+	17/1896	6/631	missense_variant c.17A>C p.Glu6Ala	Rv0282	eccA3	ESX-3 secretion system protein EccA	ERR2815584
343281	snp	G	C	C:116 G:0	CDS	+	1152/1896	384/631	synonymous_variant c.1152G>C p.Ala384Ala	Rv0282	eccA3	ESX-3 secretion system protein EccA	ERR2815584
346275	snp	C	G	G:132 C:0	CDS	+	641/3993	214/1330	missense_variant c.641C>G p.Pro214Arg	Rv0284	eccC3	ESX-3 secretion system protein EccC3	ERR2815584
354280	snp	G	A	A:98 G:0	CDS	+	1198/1419	400/472	missense_variant c.1198G>A p.Ala400Thr	Rv0290	eccD3	ESX-3 secretion system protein EccD	ERR2815584
356528	snp	A	G	G:95 A:0	CDS	+	649/996	217/331	missense_variant c.649A>G p.Asn217Asp	Rv0292	eccE3	ESX-3 secretion system protein EccE	ERR2815584
1340667	snp	A	G	G:79 A:0	CDS	+	9/297	3/98	synonymous_variant c.9A>G p.Ser3Ser	Rv1197	esxK	ESAT-6 like protein EsxK	ERR2815584
1341060	snp	G	C	C:88 G:0	CDS	+	55/285	19/94	missense_variant c.55G>C p.Ala19Pro	Rv1198	esxL	ESAT-6 like protein EsxL	ERR2815584
1341209	snp	C	T	T:78 C:0	CDS	+	204/285	68/94	synonymous_variant c.204C>T p.Ala68Ala	Rv1198	esxL	ESAT-6 like protein EsxL	ERR2815584
2017861	snp	G	A	A:92 G:0	CDS	+	122/1521	41/506	missense_variant c.122G>A p.Arg41His	Rv1782	eccB5	ESX-5 type VII secretion system protein EccB5	ERR2815584
2019236	snp	T	G	G:100 T:0	CDS	+	1497/1521	499/506	synonymous_variant c.1497T>G p.Pro499Pro	Rv1782	eccB5	ESX-5 type VII secretion system protein EccB5	ERR2815584
2021326	snp	A	G	G:121 A:0	CDS	+	2070/4176	690/1391	synonymous_variant c.2070A>G p.Ala690Ala	Rv1783	eccC5	ESX-5 type VII secretion system protein EccC5	ERR2815584
2021564	snp	G	A	A:107 G:0	CDS	+	2308/4176	770/1391	missense_variant c.2308G>A p.Val770Met	Rv1783	eccC5	ESX-5 type VII secretion system protein EccC5	ERR2815584
2022868	snp	T	C	C:121 T:0	CDS	+	3612/4176	1204/1391	synonymous_variant c.3612T>C p.Ser1204Ser	Rv1783	eccC5	ESX-5 type VII secretion system protein EccC5	ERR2815584
2033021	snp	G	A	A:99 G:0	CDS	+	782/1512	261/503	missense_variant c.782G>A p.Gly261Asp	Rv1795	eccD5	ESX-5 type VII secretion system protein EccD	ERR2815584
2625924	snp	T	C	C:33 T:0	CDS	-	249/285	83/94	synonymous_variant c.249A>G p.Ala83Ala	Rv2346c	esxO	ESAT-6 like protein EsxO	ERR2815584
3864995	snp	T	C	C:90 T:0	CDS	-	3244/3711	1082/1236	missense_variant c.3244A>G p.Ser1082Gly	Rv3447c	eccC4	ESX-4 secretion system protein EccC4	ERR2815584
3865910	snp	T	C	C:111 T:0	CDS	-	2329/3711	777/1236	missense_variant c.2329A>G p.Thr777Ala	Rv3447c	eccC4	ESX-4 secretion system protein EccC4	ERR2815584
3867734	snp	G	C	C:111 G:0	CDS	-	505/3711	169/1236	missense_variant c.505C>G p.Pro169Ala	Rv3447c	eccC4	ESX-4 secretion system protein EccC4	ERR2815584
3871246	snp	T	C	C:115 T:0	CDS	-	1251/1413	417/470	synonymous_variant c.1251A>G p.Gly417Gly	Rv3450c	eccB4	ESX-4 secretion system protein EccB4	ERR2815584
4054637	snp	A	G	G:94 A:0	CDS	-	60/555	20/184	synonymous_variant c.60T>C p.Gly20Gly	Rv3614c	espD	ESX-1 secretion-associated protein EspD	ERR2815584
4054869	snp	C	T	T:128 C:0	CDS	-	255/312	85/103	synonymous_variant c.255G>A p.Lys85Lys	Rv3615c	espC	ESX-1 secretion-associated protein EspC	ERR2815584
4055801	snp	G	A	A:137 G:0	CDS	-	575/1179	192/392	missense_variant c.575C>T p.Thr192Ile	Rv3616c	espA	ESX-1 secretion-associated protein EspA	ERR2815584
4344041	snp	C	T	T:68 C:0	CDS	+	728/1722	243/573	missense_variant c.728C>T p.Ala243Val	Rv3868	eccA1	ESX-1 secretion system protein EccA1	ERR2815584
4347555	snp	G	A	A:129 G:0	CDS	+	1075/2244	359/747	missense_variant c.1075G>A p.Asp359Asn	Rv3870	eccCa1	ESX-1 secretion system protein EccCa	ERR2815584
4356110	snp	G	C	C:103 G:0	CDS	+	1104/1536	368/511	synonymous_variant c.1104G>C p.Leu368Leu	Rv3877	eccD1	ESX-1 secretion system protein EccD1	ERR2815584
4356812	snp	A	T	T:138 A:0	CDS	+	120/843	40/280	synonymous_variant c.120A>T p.Val40Val	Rv3878	espJ	ESX-1 secretion-associated protein EspJ	ERR2815584
4356825	snp	G	A	A:145 G:0	CDS	+	133/843	45/280	missense_variant c.133G>A p.Glu45Lys	Rv3878	espJ	ESX-1 secretion-associated protein EspJ	ERR2815584
4357421	snp	G	A	A:107 G:0	CDS	+	729/843	243/280	synonymous_variant c.729G>A p.Gly243Gly	Rv3878	espJ	ESX-1 secretion-associated protein EspJ	ERR2815584
4357597	snp	C	G	G:127 C:0	CDS	-	2186/2190	729/729	missense_variant c.2186G>C p.Cys729Ser	Rv3879c	espK	ESX-1 secretion-associated protein EspK	ERR2815584
4358475	snp	C	A	A:76 C:0	CDS	-	1308/2190	436/729	synonymous_variant c.1308G>T p.Pro436Pro	Rv3879c	espK	ESX-1 secretion-associated protein EspK	ERR2815584
4366195	snp	T	C	C:103 T:0	CDS	-	644/1860	215/619	missense_variant c.644A>G p.Glu215Gly	Rv3884c	eccA2	ESX-2 secretion system protein EccA	ERR2815584
4366272	snp	G	C	C:110 G:1	CDS	-	567/1860	189/619	synonymous_variant c.567C>G p.Ala189Ala	Rv3884c	eccA2	ESX-2 secretion system protein EccA	ERR2815584
4367649	snp	A	G	G:124 A:0	CDS	-	873/1614	291/537	synonymous_variant c.873T>C p.Tyr291Tyr	Rv3885c	eccE2	ESX-2 secretion system protein EccE	ERR2815584
4368124	snp	A	G	G:68 A:0	CDS	-	398/1614	133/537	missense_variant c.398T>C p.Leu133Pro	Rv3885c	eccE2	ESX-2 secretion system protein EccE	ERR2815584
4374228	snp	T	C	C:70 T:0	CDS	-	145/324	49/107	missense_variant c.145A>G p.Thr49Ala	Rv3891c	esxD	ESAT-6 like protein EsxD	ERR2815584
4377033	snp	G	C	C:113 G:0	CDS	-	3420/4191	1140/1396	synonymous_variant c.3420C>G p.Ser1140Ser	Rv3894c	eccC2	ESX-2 type VII secretion system protein EccC	ERR2815584
4379208	snp	C	T	T:88 C:0	CDS	-	1245/4191	415/1396	synonymous_variant c.1245G>A p.Arg415Arg	Rv3894c	eccC2	ESX-2 type VII secretion system protein EccC	ERR2815584
4379680	snp	C	G	G:110 C:0	CDS	-	773/4191	258/1396	missense_variant c.773G>C p.Arg258Pro	Rv3894c	eccC2	ESX-2 type VII secretion system protein EccC	ERR2815584
4380880	snp	T	C	C:108 T:0	CDS	-	1061/1488	354/495	missense_variant c.1061A>G p.Asp354Gly	Rv3895c	eccB2	ESX-2 secretion system protein EccB	ERR2815584
4381893	snp	G	A	A:89 G:0	CDS	-	48/1488	16/495	synonymous_variant c.48C>T p.Phe16Phe	Rv3895c	eccB2	ESX-2 secretion system protein EccB	ERR2815584
4390466	snp	T	C	C:81 T:0	CDS	-	244/273	82/90	missense_variant c.244A>G p.Met82Val	Rv3904c	esxE	ESAT-6 like protein EsxE	ERR2815584
4390859	snp	C	T	T:86 C:1	CDS	-	173/312	58/103	stop_gained c.173G>A p.Trp58*	Rv3905c	esxF	ESAT-6 like protein EsxF	ERR2815584
342146	snp	A	C	C:118 A:0	CDS	+	17/1896	6/631	missense_variant c.17A>C p.Glu6Ala	Rv0282	eccA3	ESX-3 secretion system protein EccA	SRR5216758
343281	snp	G	C	C:127 G:0	CDS	+	1152/1896	384/631	synonymous_variant c.1152G>C p.Ala384Ala	Rv0282	eccA3	ESX-3 secretion system protein EccA	SRR5216758
346275	snp	C	G	G:106 C:0	CDS	+	641/3993	214/1330	missense_variant c.641C>G p.Pro214Arg	Rv0284	eccC3	ESX-3 secretion system protein EccC3	SRR5216758
354280	snp	G	A	A:93 G:0	CDS	+	1198/1419	400/472	missense_variant c.1198G>A p.Ala400Thr	Rv0290	eccD3	ESX-3 secretion system protein EccD	SRR5216758
356528	snp	A	G	G:121 A:0	CDS	+	649/996	217/331	missense_variant c.649A>G p.Asn217Asp	Rv0292	eccE3	ESX-3 secretion system protein EccE	SRR5216758
1340667	snp	A	G	G:50 A:0	CDS	+	9/297	3/98	synonymous_variant c.9A>G p.Ser3Ser	Rv1197	esxK	ESAT-6 like protein EsxK	SRR5216758
1341209	snp	C	T	T:17 C:0	CDS	+	204/285	68/94	synonymous_variant c.204C>T p.Ala68Ala	Rv1198	esxL	ESAT-6 like protein EsxL	SRR5216758
2017861	snp	G	A	A:106 G:0	CDS	+	122/1521	41/506	missense_variant c.122G>A p.Arg41His	Rv1782	eccB5	ESX-5 type VII secretion system protein EccB5	SRR5216758
2019236	snp	T	G	G:117 T:0	CDS	+	1497/1521	499/506	synonymous_variant c.1497T>G p.Pro499Pro	Rv1782	eccB5	ESX-5 type VII secretion system protein EccB5	SRR5216758
2021326	snp	A	G	G:106 A:0	CDS	+	2070/4176	690/1391	synonymous_variant c.2070A>G p.Ala690Ala	Rv1783	eccC5	ESX-5 type VII secretion system protein EccC5	SRR5216758
2021564	snp	G	A	A:98 G:0	CDS	+	2308/4176	770/1391	missense_variant c.2308G>A p.Val770Met	Rv1783	eccC5	ESX-5 type VII secretion system protein EccC5	SRR5216758
2022868	snp	T	C	C:109 T:0	CDS	+	3612/4176	1204/1391	synonymous_variant c.3612T>C p.Ser1204Ser	Rv1783	eccC5	ESX-5 type VII secretion system protein EccC5	SRR5216758
2033021	snp	G	A	A:99 G:0	CDS	+	782/1512	261/503	missense_variant c.782G>A p.Gly261Asp	Rv1795	eccD5	ESX-5 type VII secretion system protein EccD	SRR5216758
2625924	snp	T	C	C:43 T:0	CDS	-	249/285	83/94	synonymous_variant c.249A>G p.Ala83Ala	Rv2346c	esxO	ESAT-6 like protein EsxO	SRR5216758
3864995	snp	T	C	C:107 T:0	CDS	-	3244/3711	1082/1236	missense_variant c.3244A>G p.Ser1082Gly	Rv3447c	eccC4	ESX-4 secretion system protein EccC4	SRR5216758
3869145	snp	C	A	A:130 C:0	CDS	+	794/1404	265/467	missense_variant c.794C>A p.Ala265Asp	Rv3448	eccD4	ESX-4 secretion system protein EccD4	SRR5216758
3871246	snp	T	C	C:111 T:0	CDS	-	1251/1413	417/470	synonymous_variant c.1251A>G p.Gly417Gly	Rv3450c	eccB4	ESX-4 secretion system protein EccB4	SRR5216758
4054637	snp	A	G	G:127 A:0	CDS	-	60/555	20/184	synonymous_variant c.60T>C p.Gly20Gly	Rv3614c	espD	ESX-1 secretion-associated protein EspD	SRR5216758
4054869	snp	C	T	T:102 C:0	CDS	-	255/312	85/103	synonymous_variant c.255G>A p.Lys85Lys	Rv3615c	espC	ESX-1 secretion-associated protein EspC	SRR5216758
4055801	snp	G	A	A:99 G:0	CDS	-	575/1179	192/392	missense_variant c.575C>T p.Thr192Ile	Rv3616c	espA	ESX-1 secretion-associated protein EspA	SRR5216758
4055918	snp	A	G	G:97 A:0	CDS	-	458/1179	153/392	missense_variant c.458T>C p.Val153Ala	Rv3616c	espA	ESX-1 secretion-associated protein EspA	SRR5216758
4344041	snp	C	T	T:117 C:0	CDS	+	728/1722	243/573	missense_variant c.728C>T p.Ala243Val	Rv3868	eccA1	ESX-1 secretion system protein EccA1	SRR5216758
4353497	snp	G	A	A:113 G:0	CDS	+	488/2001	163/666	missense_variant c.488G>A p.Gly163Glu	Rv3876	espI	ESX-1 secretion-associated protein EspI	SRR5216758
4356110	snp	G	C	C:114 G:0	CDS	+	1104/1536	368/511	synonymous_variant c.1104G>C p.Leu368Leu	Rv3877	eccD1	ESX-1 secretion system protein EccD1	SRR5216758
4356825	snp	G	A	A:131 G:0	CDS	+	133/843	45/280	missense_variant c.133G>A p.Glu45Lys	Rv3878	espJ	ESX-1 secretion-associated protein EspJ	SRR5216758
4357421	snp	G	A	A:121 G:0	CDS	+	729/843	243/280	synonymous_variant c.729G>A p.Gly243Gly	Rv3878	espJ	ESX-1 secretion-associated protein EspJ	SRR5216758
4357533	snp	T	C	C:114 T:0	CDS	+	841/843	281/280	stop_lost&splice_region_variant c.841T>C p.Ter281Glnext*?	Rv3878	espJ	ESX-1 secretion-associated protein EspJ	SRR5216758
4357597	snp	C	G	G:141 C:0	CDS	-	2186/2190	729/729	missense_variant c.2186G>C p.Cys729Ser	Rv3879c	espK	ESX-1 secretion-associated protein EspK	SRR5216758
4358475	snp	C	A	A:104 C:0	CDS	-	1308/2190	436/729	synonymous_variant c.1308G>T p.Pro436Pro	Rv3879c	espK	ESX-1 secretion-associated protein EspK	SRR5216758
4359165	snp	G	C	C:78 G:0	CDS	-	618/2190	206/729	synonymous_variant c.618C>G p.Thr206Thr	Rv3879c	espK	ESX-1 secretion-associated protein EspK	SRR5216758
4366195	snp	T	C	C:132 T:0	CDS	-	644/1860	215/619	missense_variant c.644A>G p.Glu215Gly	Rv3884c	eccA2	ESX-2 secretion system protein EccA	SRR5216758
4366272	snp	G	C	C:113 G:0	CDS	-	567/1860	189/619	synonymous_variant c.567C>G p.Ala189Ala	Rv3884c	eccA2	ESX-2 secretion system protein EccA	SRR5216758
4367649	snp	A	G	G:101 A:0	CDS	-	873/1614	291/537	synonymous_variant c.873T>C p.Tyr291Tyr	Rv3885c	eccE2	ESX-2 secretion system protein EccE	SRR5216758
4368124	snp	A	G	G:112 A:0	CDS	-	398/1614	133/537	missense_variant c.398T>C p.Leu133Pro	Rv3885c	eccE2	ESX-2 secretion system protein EccE	SRR5216758
4374228	snp	T	C	C:139 T:0	CDS	-	145/324	49/107	missense_variant c.145A>G p.Thr49Ala	Rv3891c	esxD	ESAT-6 like protein EsxD	SRR5216758
4377033	snp	G	C	C:138 G:0	CDS	-	3420/4191	1140/1396	synonymous_variant c.3420C>G p.Ser1140Ser	Rv3894c	eccC2	ESX-2 type VII secretion system protein EccC	SRR5216758
4379208	snp	C	T	T:125 C:0	CDS	-	1245/4191	415/1396	synonymous_variant c.1245G>A p.Arg415Arg	Rv3894c	eccC2	ESX-2 type VII secretion system protein EccC	SRR5216758
4379680	snp	C	G	G:123 C:0	CDS	-	773/4191	258/1396	missense_variant c.773G>C p.Arg258Pro	Rv3894c	eccC2	ESX-2 type VII secretion system protein EccC	SRR5216758
4380880	snp	T	C	C:132 T:0	CDS	-	1061/1488	354/495	missense_variant c.1061A>G p.Asp354Gly	Rv3895c	eccB2	ESX-2 secretion system protein EccB	SRR5216758
4390466	snp	T	C	C:110 T:0	CDS	-	244/273	82/90	missense_variant c.244A>G p.Met82Val	Rv3904c	esxE	ESAT-6 like protein EsxE	SRR5216758
4390859	snp	C	T	T:109 C:0	CDS	-	173/312	58/103	stop_gained c.173G>A p.Trp58*	Rv3905c	esxF	ESAT-6 like protein EsxF	SRR5216758
342146	snp	A	C	C:115 A:0	CDS	+	17/1896	6/631	missense_variant c.17A>C p.Glu6Ala	Rv0282	eccA3	ESX-3 secretion system protein EccA	ERR2815578
343281	snp	G	C	C:112 G:0	CDS	+	1152/1896	384/631	synonymous_variant c.1152G>C p.Ala384Ala	Rv0282	eccA3	ESX-3 secretion system protein EccA	ERR2815578
346275	snp	C	G	G:132 C:1	CDS	+	641/3993	214/1330	missense_variant c.641C>G p.Pro214Arg	Rv0284	eccC3	ESX-3 secretion system protein EccC3	ERR2815578
354280	snp	G	A	A:114 G:0	CDS	+	1198/1419	400/472	missense_variant c.1198G>A p.Ala400Thr	Rv0290	eccD3	ESX-3 secretion system protein EccD	ERR2815578
356528	snp	A	G	G:104 A:0	CDS	+	649/996	217/331	missense_variant c.649A>G p.Asn217Asp	Rv0292	eccE3	ESX-3 secretion system protein EccE	ERR2815578
1340667	snp	A	G	G:66 A:0	CDS	+	9/297	3/98	synonymous_variant c.9A>G p.Ser3Ser	Rv1197	esxK	ESAT-6 like protein EsxK	ERR2815578
1341209	snp	C	T	T:98 C:0	CDS	+	204/285	68/94	synonymous_variant c.204C>T p.Ala68Ala	Rv1198	esxL	ESAT-6 like protein EsxL	ERR2815578
2017861	snp	G	A	A:101 G:0	CDS	+	122/1521	41/506	missense_variant c.122G>A p.Arg41His	Rv1782	eccB5	ESX-5 type VII secretion system protein EccB5	ERR2815578
2019236	snp	T	G	G:105 T:0	CDS	+	1497/1521	499/506	synonymous_variant c.1497T>G p.Pro499Pro	Rv1782	eccB5	ESX-5 type VII secretion system protein EccB5	ERR2815578
2021326	snp	A	G	G:129 A:0	CDS	+	2070/4176	690/1391	synonymous_variant c.2070A>G p.Ala690Ala	Rv1783	eccC5	ESX-5 type VII secretion system protein EccC5	ERR2815578
2021564	snp	G	A	A:123 G:0	CDS	+	2308/4176	770/1391	missense_variant c.2308G>A p.Val770Met	Rv1783	eccC5	ESX-5 type VII secretion system protein EccC5	ERR2815578
2022868	snp	T	C	C:138 T:0	CDS	+	3612/4176	1204/1391	synonymous_variant c.3612T>C p.Ser1204Ser	Rv1783	eccC5	ESX-5 type VII secretion system protein EccC5	ERR2815578
2033021	snp	G	A	A:126 G:0	CDS	+	782/1512	261/503	missense_variant c.782G>A p.Gly261Asp	Rv1795	eccD5	ESX-5 type VII secretion system protein EccD	ERR2815578
2033211	snp	C	T	T:161 C:1	CDS	+	972/1512	324/503	synonymous_variant c.972C>T p.Pro324Pro	Rv1795	eccD5	ESX-5 type VII secretion system protein EccD	ERR2815578
2037489	snp	A	G	G:135 A:0	CDS	+	790/1833	264/610	missense_variant c.790A>G p.Asn264Asp	Rv1798	eccA5	ESX-5 type VII secretion system protein EccA	ERR2815578
2625924	snp	T	C	C:53 T:0	CDS	-	249/285	83/94	synonymous_variant c.249A>G p.Ala83Ala	Rv2346c	esxO	ESAT-6 like protein EsxO	ERR2815578
3864995	snp	T	C	C:123 T:0	CDS	-	3244/3711	1082/1236	missense_variant c.3244A>G p.Ser1082Gly	Rv3447c	eccC4	ESX-4 secretion system protein EccC4	ERR2815578
3871246	snp	T	C	C:117 T:0	CDS	-	1251/1413	417/470	synonymous_variant c.1251A>G p.Gly417Gly	Rv3450c	eccB4	ESX-4 secretion system protein EccB4	ERR2815578
4054637	snp	A	G	G:123 A:0	CDS	-	60/555	20/184	synonymous_variant c.60T>C p.Gly20Gly	Rv3614c	espD	ESX-1 secretion-associated protein EspD	ERR2815578
4054869	snp	C	T	T:143 C:0	CDS	-	255/312	85/103	synonymous_variant c.255G>A p.Lys85Lys	Rv3615c	espC	ESX-1 secretion-associated protein EspC	ERR2815578
4055801	snp	G	A	A:160 G:0	CDS	-	575/1179	192/392	missense_variant c.575C>T p.Thr192Ile	Rv3616c	espA	ESX-1 secretion-associated protein EspA	ERR2815578
4344041	snp	C	T	T:89 C:0	CDS	+	728/1722	243/573	missense_variant c.728C>T p.Ala243Val	Rv3868	eccA1	ESX-1 secretion system protein EccA1	ERR2815578
4354154	snp	G	A	A:114 G:0	CDS	+	1145/2001	382/666	missense_variant c.1145G>A p.Arg382Gln	Rv3876	espI	ESX-1 secretion-associated protein EspI	ERR2815578
4356110	snp	G	C	C:115 G:0	CDS	+	1104/1536	368/511	synonymous_variant c.1104G>C p.Leu368Leu	Rv3877	eccD1	ESX-1 secretion system protein EccD1	ERR2815578
4356825	snp	G	A	A:133 G:0	CDS	+	133/843	45/280	missense_variant c.133G>A p.Glu45Lys	Rv3878	espJ	ESX-1 secretion-associated protein EspJ	ERR2815578
4357421	snp	G	A	A:112 G:0	CDS	+	729/843	243/280	synonymous_variant c.729G>A p.Gly243Gly	Rv3878	espJ	ESX-1 secretion-associated protein EspJ	ERR2815578
4357597	snp	C	G	G:157 C:0	CDS	-	2186/2190	729/729	missense_variant c.2186G>C p.Cys729Ser	Rv3879c	espK	ESX-1 secretion-associated protein EspK	ERR2815578
4358475	snp	C	A	A:116 C:0	CDS	-	1308/2190	436/729	synonymous_variant c.1308G>T p.Pro436Pro	Rv3879c	espK	ESX-1 secretion-associated protein EspK	ERR2815578
4361210	snp	T	G	G:151 T:0	CDS	-	716/1383	239/460	missense_variant c.716A>C p.Asn239Thr	Rv3881c	espB	ESX-1 secretion-associated protein EspB	ERR2815578
4366195	snp	T	C	C:122 T:0	CDS	-	644/1860	215/619	missense_variant c.644A>G p.Glu215Gly	Rv3884c	eccA2	ESX-2 secretion system protein EccA	ERR2815578
4366272	snp	G	C	C:121 G:0	CDS	-	567/1860	189/619	synonymous_variant c.567C>G p.Ala189Ala	Rv3884c	eccA2	ESX-2 secretion system protein EccA	ERR2815578
4367649	snp	A	G	G:135 A:0	CDS	-	873/1614	291/537	synonymous_variant c.873T>C p.Tyr291Tyr	Rv3885c	eccE2	ESX-2 secretion system protein EccE	ERR2815578
4368124	snp	A	G	G:78 A:0	CDS	-	398/1614	133/537	missense_variant c.398T>C p.Leu133Pro	Rv3885c	eccE2	ESX-2 secretion system protein EccE	ERR2815578
4368207	snp	T	C	C:44 T:0	CDS	-	315/1614	105/537	synonymous_variant c.315A>G p.Arg105Arg	Rv3885c	eccE2	ESX-2 secretion system protein EccE	ERR2815578
4370448	snp	C	G	G:118 C:0	CDS	-	1237/1530	413/509	missense_variant c.1237G>C p.Ala413Pro	Rv3887c	eccD2	ESX-2 secretion system protein EccD	ERR2815578
4374228	snp	T	C	C:99 T:0	CDS	-	145/324	49/107	missense_variant c.145A>G p.Thr49Ala	Rv3891c	esxD	ESAT-6 like protein EsxD	ERR2815578
4377033	snp	G	C	C:119 G:0	CDS	-	3420/4191	1140/1396	synonymous_variant c.3420C>G p.Ser1140Ser	Rv3894c	eccC2	ESX-2 type VII secretion system protein EccC	ERR2815578
4379208	snp	C	T	T:81 C:0	CDS	-	1245/4191	415/1396	synonymous_variant c.1245G>A p.Arg415Arg	Rv3894c	eccC2	ESX-2 type VII secretion system protein EccC	ERR2815578
4379680	snp	C	G	G:123 C:0	CDS	-	773/4191	258/1396	missense_variant c.773G>C p.Arg258Pro	Rv3894c	eccC2	ESX-2 type VII secretion system protein EccC	ERR2815578
4380880	snp	T	C	C:103 T:0	CDS	-	1061/1488	354/495	missense_variant c.1061A>G p.Asp354Gly	Rv3895c	eccB2	ESX-2 secretion system protein EccB	ERR2815578
4390466	snp	T	C	C:104 T:0	CDS	-	244/273	82/90	missense_variant c.244A>G p.Met82Val	Rv3904c	esxE	ESAT-6 like protein EsxE	ERR2815578
4390859	snp	C	T	T:93 C:0	CDS	-	173/312	58/103	stop_gained c.173G>A p.Trp58*	Rv3905c	esxF	ESAT-6 like protein EsxF	ERR2815578
342146	snp	A	C	C:130 A:0	CDS	+	17/1896	6/631	missense_variant c.17A>C p.Glu6Ala	Rv0282	eccA3	ESX-3 secretion system protein EccA	ERR2815515
343281	snp	G	C	C:142 G:0	CDS	+	1152/1896	384/631	synonymous_variant c.1152G>C p.Ala384Ala	Rv0282	eccA3	ESX-3 secretion system protein EccA	ERR2815515
346275	snp	C	G	G:152 C:0	CDS	+	641/3993	214/1330	missense_variant c.641C>G p.Pro214Arg	Rv0284	eccC3	ESX-3 secretion system protein EccC3	ERR2815515
354280	snp	G	A	A:133 G:0	CDS	+	1198/1419	400/472	missense_variant c.1198G>A p.Ala400Thr	Rv0290	eccD3	ESX-3 secretion system protein EccD	ERR2815515
356528	snp	A	G	G:122 A:0	CDS	+	649/996	217/331	missense_variant c.649A>G p.Asn217Asp	Rv0292	eccE3	ESX-3 secretion system protein EccE	ERR2815515
1340667	snp	A	G	G:84 A:0	CDS	+	9/297	3/98	synonymous_variant c.9A>G p.Ser3Ser	Rv1197	esxK	ESAT-6 like protein EsxK	ERR2815515
1340775	snp	C	T	T:78 C:1	CDS	+	117/297	39/98	synonymous_variant c.117C>T p.Asn39Asn	Rv1197	esxK	ESAT-6 like protein EsxK	ERR2815515
1341209	snp	C	T	T:110 C:1	CDS	+	204/285	68/94	synonymous_variant c.204C>T p.Ala68Ala	Rv1198	esxL	ESAT-6 like protein EsxL	ERR2815515
2017861	snp	G	A	A:119 G:0	CDS	+	122/1521	41/506	missense_variant c.122G>A p.Arg41His	Rv1782	eccB5	ESX-5 type VII secretion system protein EccB5	ERR2815515
2019236	snp	T	G	G:114 T:0	CDS	+	1497/1521	499/506	synonymous_variant c.1497T>G p.Pro499Pro	Rv1782	eccB5	ESX-5 type VII secretion system protein EccB5	ERR2815515
2021326	snp	A	G	G:128 A:0	CDS	+	2070/4176	690/1391	synonymous_variant c.2070A>G p.Ala690Ala	Rv1783	eccC5	ESX-5 type VII secretion system protein EccC5	ERR2815515
2021564	snp	G	A	A:111 G:0	CDS	+	2308/4176	770/1391	missense_variant c.2308G>A p.Val770Met	Rv1783	eccC5	ESX-5 type VII secretion system protein EccC5	ERR2815515
2022868	snp	T	C	C:111 T:0	CDS	+	3612/4176	1204/1391	synonymous_variant c.3612T>C p.Ser1204Ser	Rv1783	eccC5	ESX-5 type VII secretion system protein EccC5	ERR2815515
2033021	snp	G	A	A:151 G:0	CDS	+	782/1512	261/503	missense_variant c.782G>A p.Gly261Asp	Rv1795	eccD5	ESX-5 type VII secretion system protein EccD	ERR2815515
2037271	snp	C	T	T:177 C:1	CDS	+	572/1833	191/610	missense_variant c.572C>T p.Thr191Met	Rv1798	eccA5	ESX-5 type VII secretion system protein EccA	ERR2815515
2625924	snp	T	C	C:49 T:0	CDS	-	249/285	83/94	synonymous_variant c.249A>G p.Ala83Ala	Rv2346c	esxO	ESAT-6 like protein EsxO	ERR2815515
3864995	snp	T	C	C:125 T:0	CDS	-	3244/3711	1082/1236	missense_variant c.3244A>G p.Ser1082Gly	Rv3447c	eccC4	ESX-4 secretion system protein EccC4	ERR2815515
3871246	snp	T	C	C:121 T:0	CDS	-	1251/1413	417/470	synonymous_variant c.1251A>G p.Gly417Gly	Rv3450c	eccB4	ESX-4 secretion system protein EccB4	ERR2815515
4054637	snp	A	G	G:96 A:0	CDS	-	60/555	20/184	synonymous_variant c.60T>C p.Gly20Gly	Rv3614c	espD	ESX-1 secretion-associated protein EspD	ERR2815515
4054671	snp	T	C	C:110 T:0	CDS	-	26/555	9/184	missense_variant c.26A>G p.Asp9Gly	Rv3614c	espD	ESX-1 secretion-associated protein EspD	ERR2815515
4054869	snp	C	T	T:142 C:0	CDS	-	255/312	85/103	synonymous_variant c.255G>A p.Lys85Lys	Rv3615c	espC	ESX-1 secretion-associated protein EspC	ERR2815515
4055801	snp	G	A	A:135 G:0	CDS	-	575/1179	192/392	missense_variant c.575C>T p.Thr192Ile	Rv3616c	espA	ESX-1 secretion-associated protein EspA	ERR2815515
4343903	snp	A	G	G:112 A:0	CDS	+	590/1722	197/573	missense_variant c.590A>G p.Asp197Gly	Rv3868	eccA1	ESX-1 secretion system protein EccA1	ERR2815515
4344041	snp	C	T	T:100 C:0	CDS	+	728/1722	243/573	missense_variant c.728C>T p.Ala243Val	Rv3868	eccA1	ESX-1 secretion system protein EccA1	ERR2815515
4356110	snp	G	C	C:97 G:0	CDS	+	1104/1536	368/511	synonymous_variant c.1104G>C p.Leu368Leu	Rv3877	eccD1	ESX-1 secretion system protein EccD1	ERR2815515
4356825	snp	G	A	A:102 G:0	CDS	+	133/843	45/280	missense_variant c.133G>A p.Glu45Lys	Rv3878	espJ	ESX-1 secretion-associated protein EspJ	ERR2815515
4357421	snp	G	A	A:112 G:0	CDS	+	729/843	243/280	synonymous_variant c.729G>A p.Gly243Gly	Rv3878	espJ	ESX-1 secretion-associated protein EspJ	ERR2815515
4357597	snp	C	G	G:177 C:0	CDS	-	2186/2190	729/729	missense_variant c.2186G>C p.Cys729Ser	Rv3879c	espK	ESX-1 secretion-associated protein EspK	ERR2815515
4358475	snp	C	A	A:115 C:0	CDS	-	1308/2190	436/729	synonymous_variant c.1308G>T p.Pro436Pro	Rv3879c	espK	ESX-1 secretion-associated protein EspK	ERR2815515
4377033	snp	G	C	C:134 G:0	CDS	-	3420/4191	1140/1396	synonymous_variant c.3420C>G p.Ser1140Ser	Rv3894c	eccC2	ESX-2 type VII secretion system protein EccC	ERR2815515
4379208	snp	C	T	T:71 C:0	CDS	-	1245/4191	415/1396	synonymous_variant c.1245G>A p.Arg415Arg	Rv3894c	eccC2	ESX-2 type VII secretion system protein EccC	ERR2815515
4379680	snp	C	G	G:123 C:0	CDS	-	773/4191	258/1396	missense_variant c.773G>C p.Arg258Pro	Rv3894c	eccC2	ESX-2 type VII secretion system protein EccC	ERR2815515
4380880	snp	T	C	C:137 T:0	CDS	-	1061/1488	354/495	missense_variant c.1061A>G p.Asp354Gly	Rv3895c	eccB2	ESX-2 secretion system protein EccB	ERR2815515
4390466	snp	T	C	C:85 T:0	CDS	-	244/273	82/90	missense_variant c.244A>G p.Met82Val	Rv3904c	esxE	ESAT-6 like protein EsxE	ERR2815515
4390859	snp	C	T	T:101 C:0	CDS	-	173/312	58/103	stop_gained c.173G>A p.Trp58*	Rv3905c	esxF	ESAT-6 like protein EsxF	ERR2815515
342146	snp	A	C	C:90 A:0	CDS	+	17/1896	6/631	missense_variant c.17A>C p.Glu6Ala	Rv0282	eccA3	ESX-3 secretion system protein EccA	SRR5216817
343281	snp	G	C	C:101 G:0	CDS	+	1152/1896	384/631	synonymous_variant c.1152G>C p.Ala384Ala	Rv0282	eccA3	ESX-3 secretion system protein EccA	SRR5216817
346275	snp	C	G	G:90 C:0	CDS	+	641/3993	214/1330	missense_variant c.641C>G p.Pro214Arg	Rv0284	eccC3	ESX-3 secretion system protein EccC3	SRR5216817
354280	snp	G	A	A:83 G:0	CDS	+	1198/1419	400/472	missense_variant c.1198G>A p.Ala400Thr	Rv0290	eccD3	ESX-3 secretion system protein EccD	SRR5216817
356528	snp	A	G	G:111 A:0	CDS	+	649/996	217/331	missense_variant c.649A>G p.Asn217Asp	Rv0292	eccE3	ESX-3 secretion system protein EccE	SRR5216817
1340667	snp	A	G	G:35 A:0	CDS	+	9/297	3/98	synonymous_variant c.9A>G p.Ser3Ser	Rv1197	esxK	ESAT-6 like protein EsxK	SRR5216817
1341209	snp	C	T	T:10 C:0	CDS	+	204/285	68/94	synonymous_variant c.204C>T p.Ala68Ala	Rv1198	esxL	ESAT-6 like protein EsxL	SRR5216817
2017861	snp	G	A	A:74 G:0	CDS	+	122/1521	41/506	missense_variant c.122G>A p.Arg41His	Rv1782	eccB5	ESX-5 type VII secretion system protein EccB5	SRR5216817
2019236	snp	T	G	G:72 T:0	CDS	+	1497/1521	499/506	synonymous_variant c.1497T>G p.Pro499Pro	Rv1782	eccB5	ESX-5 type VII secretion system protein EccB5	SRR5216817
2021326	snp	A	G	G:103 A:0	CDS	+	2070/4176	690/1391	synonymous_variant c.2070A>G p.Ala690Ala	Rv1783	eccC5	ESX-5 type VII secretion system protein EccC5	SRR5216817
2021564	snp	G	A	A:76 G:0	CDS	+	2308/4176	770/1391	missense_variant c.2308G>A p.Val770Met	Rv1783	eccC5	ESX-5 type VII secretion system protein EccC5	SRR5216817
2022409	snp	C	G	G:88 C:0	CDS	+	3153/4176	1051/1391	synonymous_variant c.3153C>G p.Ala1051Ala	Rv1783	eccC5	ESX-5 type VII secretion system protein EccC5	SRR5216817
2022868	snp	T	C	C:97 T:0	CDS	+	3612/4176	1204/1391	synonymous_variant c.3612T>C p.Ser1204Ser	Rv1783	eccC5	ESX-5 type VII secretion system protein EccC5	SRR5216817
2033021	snp	G	A	A:93 G:0	CDS	+	782/1512	261/503	missense_variant c.782G>A p.Gly261Asp	Rv1795	eccD5	ESX-5 type VII secretion system protein EccD	SRR5216817
2035686	snp	G	A	A:94 G:0	CDS	+	204/1221	68/406	synonymous_variant c.204G>A p.Val68Val	Rv1797	eccE5	ESX-5 type VII secretion system protein EccE	SRR5216817
2037863	snp	C	T	T:103 C:0	CDS	+	1164/1833	388/610	synonymous_variant c.1164C>T p.Thr388Thr	Rv1798	eccA5	ESX-5 type VII secretion system protein EccA	SRR5216817
2625924	snp	T	C	C:29 T:0	CDS	-	249/285	83/94	synonymous_variant c.249A>G p.Ala83Ala	Rv2346c	esxO	ESAT-6 like protein EsxO	SRR5216817
3862627	snp	G	A	A:83 G:1	CDS	-	300/303	100/100	synonymous_variant c.300C>T p.Arg100Arg	Rv3444c	esxT	ESAT-6 like protein EsxT	SRR5216817
3864995	snp	T	C	C:90 T:0	CDS	-	3244/3711	1082/1236	missense_variant c.3244A>G p.Ser1082Gly	Rv3447c	eccC4	ESX-4 secretion system protein EccC4	SRR5216817
3871246	snp	T	C	C:94 T:0	CDS	-	1251/1413	417/470	synonymous_variant c.1251A>G p.Gly417Gly	Rv3450c	eccB4	ESX-4 secretion system protein EccB4	SRR5216817
4054637	snp	A	G	G:77 A:0	CDS	-	60/555	20/184	synonymous_variant c.60T>C p.Gly20Gly	Rv3614c	espD	ESX-1 secretion-associated protein EspD	SRR5216817
4054869	snp	C	T	T:81 C:0	CDS	-	255/312	85/103	synonymous_variant c.255G>A p.Lys85Lys	Rv3615c	espC	ESX-1 secretion-associated protein EspC	SRR5216817
4055801	snp	G	A	A:79 G:0	CDS	-	575/1179	192/392	missense_variant c.575C>T p.Thr192Ile	Rv3616c	espA	ESX-1 secretion-associated protein EspA	SRR5216817
4056319	snp	G	A	A:91 G:0	CDS	-	57/1179	19/392	synonymous_variant c.57C>T p.Asp19Asp	Rv3616c	espA	ESX-1 secretion-associated protein EspA	SRR5216817
4344041	snp	C	T	T:70 C:0	CDS	+	728/1722	243/573	missense_variant c.728C>T p.Ala243Val	Rv3868	eccA1	ESX-1 secretion system protein EccA1	SRR5216817
4356110	snp	G	C	C:94 G:0	CDS	+	1104/1536	368/511	synonymous_variant c.1104G>C p.Leu368Leu	Rv3877	eccD1	ESX-1 secretion system protein EccD1	SRR5216817
4356825	snp	G	A	A:95 G:0	CDS	+	133/843	45/280	missense_variant c.133G>A p.Glu45Lys	Rv3878	espJ	ESX-1 secretion-associated protein EspJ	SRR5216817
4357421	snp	G	A	A:93 G:0	CDS	+	729/843	243/280	synonymous_variant c.729G>A p.Gly243Gly	Rv3878	espJ	ESX-1 secretion-associated protein EspJ	SRR5216817
4357597	snp	C	G	G:112 C:0	CDS	-	2186/2190	729/729	missense_variant c.2186G>C p.Cys729Ser	Rv3879c	espK	ESX-1 secretion-associated protein EspK	SRR5216817
4358475	snp	C	A	A:81 C:0	CDS	-	1308/2190	436/729	synonymous_variant c.1308G>T p.Pro436Pro	Rv3879c	espK	ESX-1 secretion-associated protein EspK	SRR5216817
4366195	snp	T	C	C:91 T:0	CDS	-	644/1860	215/619	missense_variant c.644A>G p.Glu215Gly	Rv3884c	eccA2	ESX-2 secretion system protein EccA	SRR5216817
4366272	snp	G	C	C:94 G:0	CDS	-	567/1860	189/619	synonymous_variant c.567C>G p.Ala189Ala	Rv3884c	eccA2	ESX-2 secretion system protein EccA	SRR5216817
4367649	snp	A	G	G:92 A:0	CDS	-	873/1614	291/537	synonymous_variant c.873T>C p.Tyr291Tyr	Rv3885c	eccE2	ESX-2 secretion system protein EccE	SRR5216817
4368124	snp	A	G	G:99 A:0	CDS	-	398/1614	133/537	missense_variant c.398T>C p.Leu133Pro	Rv3885c	eccE2	ESX-2 secretion system protein EccE	SRR5216817
4374228	snp	T	C	C:81 T:0	CDS	-	145/324	49/107	missense_variant c.145A>G p.Thr49Ala	Rv3891c	esxD	ESAT-6 like protein EsxD	SRR5216817
4379208	snp	C	T	T:105 C:0	CDS	-	1245/4191	415/1396	synonymous_variant c.1245G>A p.Arg415Arg	Rv3894c	eccC2	ESX-2 type VII secretion system protein EccC	SRR5216817
4379680	snp	C	G	G:68 C:0	CDS	-	773/4191	258/1396	missense_variant c.773G>C p.Arg258Pro	Rv3894c	eccC2	ESX-2 type VII secretion system protein EccC	SRR5216817
4380880	snp	T	C	C:87 T:0	CDS	-	1061/1488	354/495	missense_variant c.1061A>G p.Asp354Gly	Rv3895c	eccB2	ESX-2 secretion system protein EccB	SRR5216817
4390466	snp	T	C	C:70 T:0	CDS	-	244/273	82/90	missense_variant c.244A>G p.Met82Val	Rv3904c	esxE	ESAT-6 like protein EsxE	SRR5216817
4390859	snp	C	T	T:82 C:0	CDS	-	173/312	58/103	stop_gained c.173G>A p.Trp58*	Rv3905c	esxF	ESAT-6 like protein EsxF	SRR5216817
342146	snp	A	C	C:109 A:0	CDS	+	17/1896	6/631	missense_variant c.17A>C p.Glu6Ala	Rv0282	eccA3	ESX-3 secretion system protein EccA	ERR161044
342191	snp	C	T	T:102 C:0	CDS	+	62/1896	21/631	missense_variant c.62C>T p.Ala21Val	Rv0282	eccA3	ESX-3 secretion system protein EccA	ERR161044
343281	snp	G	C	C:108 G:1	CDS	+	1152/1896	384/631	synonymous_variant c.1152G>C p.Ala384Ala	Rv0282	eccA3	ESX-3 secretion system protein EccA	ERR161044
346275	snp	C	G	G:97 C:0	CDS	+	641/3993	214/1330	missense_variant c.641C>G p.Pro214Arg	Rv0284	eccC3	ESX-3 secretion system protein EccC3	ERR161044
347937	snp	C	T	T:100 C:0	CDS	+	2303/3993	768/1330	missense_variant c.2303C>T p.Ala768Val	Rv0284	eccC3	ESX-3 secretion system protein EccC3	ERR161044
349579	snp	T	C	C:112 T:1	CDS	+	3945/3993	1315/1330	synonymous_variant c.3945T>C p.Asp1315Asp	Rv0284	eccC3	ESX-3 secretion system protein EccC3	ERR161044
354280	snp	G	A	A:101 G:0	CDS	+	1198/1419	400/472	missense_variant c.1198G>A p.Ala400Thr	Rv0290	eccD3	ESX-3 secretion system protein EccD	ERR161044
356528	snp	A	G	G:110 A:0	CDS	+	649/996	217/331	missense_variant c.649A>G p.Asn217Asp	Rv0292	eccE3	ESX-3 secretion system protein EccE	ERR161044
1340667	snp	A	G	G:58 A:0	CDS	+	9/297	3/98	synonymous_variant c.9A>G p.Ser3Ser	Rv1197	esxK	ESAT-6 like protein EsxK	ERR161044
1340775	snp	C	T	T:32 C:0	CDS	+	117/297	39/98	synonymous_variant c.117C>T p.Asn39Asn	Rv1197	esxK	ESAT-6 like protein EsxK	ERR161044
1341209	snp	C	T	T:12 C:0	CDS	+	204/285	68/94	synonymous_variant c.204C>T p.Ala68Ala	Rv1198	esxL	ESAT-6 like protein EsxL	ERR161044
2017861	snp	G	A	A:112 G:2	CDS	+	122/1521	41/506	missense_variant c.122G>A p.Arg41His	Rv1782	eccB5	ESX-5 type VII secretion system protein EccB5	ERR161044
2019236	snp	T	G	G:123 T:0	CDS	+	1497/1521	499/506	synonymous_variant c.1497T>G p.Pro499Pro	Rv1782	eccB5	ESX-5 type VII secretion system protein EccB5	ERR161044
2021326	snp	A	G	G:158 A:1	CDS	+	2070/4176	690/1391	synonymous_variant c.2070A>G p.Ala690Ala	Rv1783	eccC5	ESX-5 type VII secretion system protein EccC5	ERR161044
2021564	snp	G	A	A:125 G:0	CDS	+	2308/4176	770/1391	missense_variant c.2308G>A p.Val770Met	Rv1783	eccC5	ESX-5 type VII secretion system protein EccC5	ERR161044
2022868	snp	T	C	C:117 T:0	CDS	+	3612/4176	1204/1391	synonymous_variant c.3612T>C p.Ser1204Ser	Rv1783	eccC5	ESX-5 type VII secretion system protein EccC5	ERR161044
2033021	snp	G	A	A:157 G:1	CDS	+	782/1512	261/503	missense_variant c.782G>A p.Gly261Asp	Rv1795	eccD5	ESX-5 type VII secretion system protein EccD	ERR161044
2625924	snp	T	C	C:30 T:2	CDS	-	249/285	83/94	synonymous_variant c.249A>G p.Ala83Ala	Rv2346c	esxO	ESAT-6 like protein EsxO	ERR161044
3864995	snp	T	C	C:123 T:0	CDS	-	3244/3711	1082/1236	missense_variant c.3244A>G p.Ser1082Gly	Rv3447c	eccC4	ESX-4 secretion system protein EccC4	ERR161044
3868950	snp	T	G	G:93 T:0	CDS	+	599/1404	200/467	missense_variant c.599T>G p.Val200Gly	Rv3448	eccD4	ESX-4 secretion system protein EccD4	ERR161044
3871246	snp	T	C	C:115 T:0	CDS	-	1251/1413	417/470	synonymous_variant c.1251A>G p.Gly417Gly	Rv3450c	eccB4	ESX-4 secretion system protein EccB4	ERR161044
4054637	snp	A	G	G:106 A:0	CDS	-	60/555	20/184	synonymous_variant c.60T>C p.Gly20Gly	Rv3614c	espD	ESX-1 secretion-associated protein EspD	ERR161044
4054869	snp	C	T	T:107 C:1	CDS	-	255/312	85/103	synonymous_variant c.255G>A p.Lys85Lys	Rv3615c	espC	ESX-1 secretion-associated protein EspC	ERR161044
4055801	snp	G	A	A:113 G:2	CDS	-	575/1179	192/392	missense_variant c.575C>T p.Thr192Ile	Rv3616c	espA	ESX-1 secretion-associated protein EspA	ERR161044
4323753	snp	C	T	T:111 C:0	CDS	+	255/399	85/132	synonymous_variant c.255C>T p.Asp85Asp	Rv3849	espR	ESX-1 transcriptional regulator EspR	ERR161044
4344041	snp	C	T	T:91 C:0	CDS	+	728/1722	243/573	missense_variant c.728C>T p.Ala243Val	Rv3868	eccA1	ESX-1 secretion system protein EccA1	ERR161044
4346208	snp	C	T	T:98 C:0	CDS	+	1170/1443	390/480	synonymous_variant c.1170C>T p.Asp390Asp	Rv3869	eccB1	ESX-1 secretion system protein EccB	ERR161044
4355705	snp	A	G	G:119 A:0	CDS	+	699/1536	233/511	synonymous_variant c.699A>G p.Gln233Gln	Rv3877	eccD1	ESX-1 secretion system protein EccD1	ERR161044
4356110	snp	G	C	C:111 G:0	CDS	+	1104/1536	368/511	synonymous_variant c.1104G>C p.Leu368Leu	Rv3877	eccD1	ESX-1 secretion system protein EccD1	ERR161044
4357421	snp	G	A	A:133 G:2	CDS	+	729/843	243/280	synonymous_variant c.729G>A p.Gly243Gly	Rv3878	espJ	ESX-1 secretion-associated protein EspJ	ERR161044
4357503	snp	A	G	G:106 A:1	CDS	+	811/843	271/280	missense_variant c.811A>G p.Thr271Ala	Rv3878	espJ	ESX-1 secretion-associated protein EspJ	ERR161044
4357597	snp	C	G	G:145 C:0	CDS	-	2186/2190	729/729	missense_variant c.2186G>C p.Cys729Ser	Rv3879c	espK	ESX-1 secretion-associated protein EspK	ERR161044
4358475	snp	C	A	A:108 C:0	CDS	-	1308/2190	436/729	synonymous_variant c.1308G>T p.Pro436Pro	Rv3879c	espK	ESX-1 secretion-associated protein EspK	ERR161044
4366195	snp	T	C	C:106 T:0	CDS	-	644/1860	215/619	missense_variant c.644A>G p.Glu215Gly	Rv3884c	eccA2	ESX-2 secretion system protein EccA	ERR161044
4366272	snp	G	C	C:121 G:0	CDS	-	567/1860	189/619	synonymous_variant c.567C>G p.Ala189Ala	Rv3884c	eccA2	ESX-2 secretion system protein EccA	ERR161044
4367649	snp	A	G	G:95 A:1	CDS	-	873/1614	291/537	synonymous_variant c.873T>C p.Tyr291Tyr	Rv3885c	eccE2	ESX-2 secretion system protein EccE	ERR161044
4370595	snp	C	T	T:102 C:1	CDS	-	1090/1530	364/509	missense_variant c.1090G>A p.Val364Ile	Rv3887c	eccD2	ESX-2 secretion system protein EccD	ERR161044
4377033	snp	G	C	C:106 G:0	CDS	-	3420/4191	1140/1396	synonymous_variant c.3420C>G p.Ser1140Ser	Rv3894c	eccC2	ESX-2 type VII secretion system protein EccC	ERR161044
4377687	snp	G	T	T:60 G:2	CDS	-	2766/4191	922/1396	synonymous_variant c.2766C>A p.Ala922Ala	Rv3894c	eccC2	ESX-2 type VII secretion system protein EccC	ERR161044
4377913	snp	T	C	C:100 T:2	CDS	-	2540/4191	847/1396	missense_variant c.2540A>G p.Asp847Gly	Rv3894c	eccC2	ESX-2 type VII secretion system protein EccC	ERR161044
4379208	snp	C	T	T:121 C:0	CDS	-	1245/4191	415/1396	synonymous_variant c.1245G>A p.Arg415Arg	Rv3894c	eccC2	ESX-2 type VII secretion system protein EccC	ERR161044
4379680	snp	C	G	G:115 C:0	CDS	-	773/4191	258/1396	missense_variant c.773G>C p.Arg258Pro	Rv3894c	eccC2	ESX-2 type VII secretion system protein EccC	ERR161044
4380880	snp	T	C	C:98 T:0	CDS	-	1061/1488	354/495	missense_variant c.1061A>G p.Asp354Gly	Rv3895c	eccB2	ESX-2 secretion system protein EccB	ERR161044
4381063	snp	T	C	C:98 T:0	CDS	-	878/1488	293/495	missense_variant c.878A>G p.Asp293Gly	Rv3895c	eccB2	ESX-2 secretion system protein EccB	ERR161044
4390466	snp	T	C	C:116 T:0	CDS	-	244/273	82/90	missense_variant c.244A>G p.Met82Val	Rv3904c	esxE	ESAT-6 like protein EsxE	ERR161044
4359039	snp	C	G	G:15 C:0	CDS	-	744/2190	248/729	synonymous_variant c.744G>C p.Val248Val	Rv3879c	espK	ESX-1 secretion-associated protein EspK	ERR1352353
4359045	snp	G	C	C:13 G:0	CDS	-	738/2190	246/729	synonymous_variant c.738C>G p.Thr246Thr	Rv3879c	espK	ESX-1 secretion-associated protein EspK	ERR1352353
4359050	snp	C	T	T:14 C:0	CDS	-	733/2190	245/729	missense_variant c.733G>A p.Val245Ile	Rv3879c	espK	ESX-1 secretion-associated protein EspK	ERR1352353
342146	snp	A	C	C:105 A:0	CDS	+	17/1896	6/631	missense_variant c.17A>C p.Glu6Ala	Rv0282	eccA3	ESX-3 secretion system protein EccA	ERR2815538
343281	snp	G	C	C:113 G:0	CDS	+	1152/1896	384/631	synonymous_variant c.1152G>C p.Ala384Ala	Rv0282	eccA3	ESX-3 secretion system protein EccA	ERR2815538
346275	snp	C	G	G:99 C:1	CDS	+	641/3993	214/1330	missense_variant c.641C>G p.Pro214Arg	Rv0284	eccC3	ESX-3 secretion system protein EccC3	ERR2815538
354280	snp	G	A	A:105 G:0	CDS	+	1198/1419	400/472	missense_variant c.1198G>A p.Ala400Thr	Rv0290	eccD3	ESX-3 secretion system protein EccD	ERR2815538
356528	snp	A	G	G:82 A:0	CDS	+	649/996	217/331	missense_variant c.649A>G p.Asn217Asp	Rv0292	eccE3	ESX-3 secretion system protein EccE	ERR2815538
1340667	snp	A	G	G:56 A:0	CDS	+	9/297	3/98	synonymous_variant c.9A>G p.Ser3Ser	Rv1197	esxK	ESAT-6 like protein EsxK	ERR2815538
1341060	snp	G	C	C:74 G:0	CDS	+	55/285	19/94	missense_variant c.55G>C p.Ala19Pro	Rv1198	esxL	ESAT-6 like protein EsxL	ERR2815538
1341209	snp	C	T	T:80 C:0	CDS	+	204/285	68/94	synonymous_variant c.204C>T p.Ala68Ala	Rv1198	esxL	ESAT-6 like protein EsxL	ERR2815538
2017861	snp	G	A	A:78 G:0	CDS	+	122/1521	41/506	missense_variant c.122G>A p.Arg41His	Rv1782	eccB5	ESX-5 type VII secretion system protein EccB5	ERR2815538
2019236	snp	T	G	G:97 T:0	CDS	+	1497/1521	499/506	synonymous_variant c.1497T>G p.Pro499Pro	Rv1782	eccB5	ESX-5 type VII secretion system protein EccB5	ERR2815538
2021326	snp	A	G	G:107 A:0	CDS	+	2070/4176	690/1391	synonymous_variant c.2070A>G p.Ala690Ala	Rv1783	eccC5	ESX-5 type VII secretion system protein EccC5	ERR2815538
2021564	snp	G	A	A:103 G:0	CDS	+	2308/4176	770/1391	missense_variant c.2308G>A p.Val770Met	Rv1783	eccC5	ESX-5 type VII secretion system protein EccC5	ERR2815538
2022868	snp	T	C	C:102 T:0	CDS	+	3612/4176	1204/1391	synonymous_variant c.3612T>C p.Ser1204Ser	Rv1783	eccC5	ESX-5 type VII secretion system protein EccC5	ERR2815538
2033021	snp	G	A	A:115 G:0	CDS	+	782/1512	261/503	missense_variant c.782G>A p.Gly261Asp	Rv1795	eccD5	ESX-5 type VII secretion system protein EccD	ERR2815538
2038422	snp	A	G	G:109 A:0	CDS	+	1723/1833	575/610	missense_variant c.1723A>G p.Ser575Gly	Rv1798	eccA5	ESX-5 type VII secretion system protein EccA	ERR2815538
2625924	snp	T	C	C:61 T:0	CDS	-	249/285	83/94	synonymous_variant c.249A>G p.Ala83Ala	Rv2346c	esxO	ESAT-6 like protein EsxO	ERR2815538
3864995	snp	T	C	C:86 T:0	CDS	-	3244/3711	1082/1236	missense_variant c.3244A>G p.Ser1082Gly	Rv3447c	eccC4	ESX-4 secretion system protein EccC4	ERR2815538
3865910	snp	T	C	C:102 T:0	CDS	-	2329/3711	777/1236	missense_variant c.2329A>G p.Thr777Ala	Rv3447c	eccC4	ESX-4 secretion system protein EccC4	ERR2815538
3867734	snp	G	C	C:95 G:0	CDS	-	505/3711	169/1236	missense_variant c.505C>G p.Pro169Ala	Rv3447c	eccC4	ESX-4 secretion system protein EccC4	ERR2815538
3871246	snp	T	C	C:113 T:0	CDS	-	1251/1413	417/470	synonymous_variant c.1251A>G p.Gly417Gly	Rv3450c	eccB4	ESX-4 secretion system protein EccB4	ERR2815538
4054637	snp	A	G	G:80 A:0	CDS	-	60/555	20/184	synonymous_variant c.60T>C p.Gly20Gly	Rv3614c	espD	ESX-1 secretion-associated protein EspD	ERR2815538
4054869	snp	C	T	T:105 C:0	CDS	-	255/312	85/103	synonymous_variant c.255G>A p.Lys85Lys	Rv3615c	espC	ESX-1 secretion-associated protein EspC	ERR2815538
4055801	snp	G	A	A:105 G:0	CDS	-	575/1179	192/392	missense_variant c.575C>T p.Thr192Ile	Rv3616c	espA	ESX-1 secretion-associated protein EspA	ERR2815538
4344041	snp	C	T	T:118 C:1	CDS	+	728/1722	243/573	missense_variant c.728C>T p.Ala243Val	Rv3868	eccA1	ESX-1 secretion system protein EccA1	ERR2815538
4347214	snp	T	C	C:115 T:0	CDS	+	734/2244	245/747	missense_variant c.734T>C p.Leu245Pro	Rv3870	eccCa1	ESX-1 secretion system protein EccCa	ERR2815538
4347555	snp	G	A	A:115 G:0	CDS	+	1075/2244	359/747	missense_variant c.1075G>A p.Asp359Asn	Rv3870	eccCa1	ESX-1 secretion system protein EccCa	ERR2815538
4356110	snp	G	C	C:100 G:0	CDS	+	1104/1536	368/511	synonymous_variant c.1104G>C p.Leu368Leu	Rv3877	eccD1	ESX-1 secretion system protein EccD1	ERR2815538
4356812	snp	A	T	T:83 A:1	CDS	+	120/843	40/280	synonymous_variant c.120A>T p.Val40Val	Rv3878	espJ	ESX-1 secretion-associated protein EspJ	ERR2815538
4356825	snp	G	A	A:84 G:0	CDS	+	133/843	45/280	missense_variant c.133G>A p.Glu45Lys	Rv3878	espJ	ESX-1 secretion-associated protein EspJ	ERR2815538
4357421	snp	G	A	A:90 G:1	CDS	+	729/843	243/280	synonymous_variant c.729G>A p.Gly243Gly	Rv3878	espJ	ESX-1 secretion-associated protein EspJ	ERR2815538
4357597	snp	C	G	G:141 C:0	CDS	-	2186/2190	729/729	missense_variant c.2186G>C p.Cys729Ser	Rv3879c	espK	ESX-1 secretion-associated protein EspK	ERR2815538
4358475	snp	C	A	A:86 C:0	CDS	-	1308/2190	436/729	synonymous_variant c.1308G>T p.Pro436Pro	Rv3879c	espK	ESX-1 secretion-associated protein EspK	ERR2815538
4366195	snp	T	C	C:94 T:0	CDS	-	644/1860	215/619	missense_variant c.644A>G p.Glu215Gly	Rv3884c	eccA2	ESX-2 secretion system protein EccA	ERR2815538
4366272	snp	G	C	C:82 G:0	CDS	-	567/1860	189/619	synonymous_variant c.567C>G p.Ala189Ala	Rv3884c	eccA2	ESX-2 secretion system protein EccA	ERR2815538
4367649	snp	A	G	G:110 A:0	CDS	-	873/1614	291/537	synonymous_variant c.873T>C p.Tyr291Tyr	Rv3885c	eccE2	ESX-2 secretion system protein EccE	ERR2815538
4368124	snp	A	G	G:80 A:0	CDS	-	398/1614	133/537	missense_variant c.398T>C p.Leu133Pro	Rv3885c	eccE2	ESX-2 secretion system protein EccE	ERR2815538
4374228	snp	T	C	C:104 T:0	CDS	-	145/324	49/107	missense_variant c.145A>G p.Thr49Ala	Rv3891c	esxD	ESAT-6 like protein EsxD	ERR2815538
4377033	snp	G	C	C:97 G:1	CDS	-	3420/4191	1140/1396	synonymous_variant c.3420C>G p.Ser1140Ser	Rv3894c	eccC2	ESX-2 type VII secretion system protein EccC	ERR2815538
4379208	snp	C	T	T:83 C:0	CDS	-	1245/4191	415/1396	synonymous_variant c.1245G>A p.Arg415Arg	Rv3894c	eccC2	ESX-2 type VII secretion system protein EccC	ERR2815538
4379680	snp	C	G	G:114 C:1	CDS	-	773/4191	258/1396	missense_variant c.773G>C p.Arg258Pro	Rv3894c	eccC2	ESX-2 type VII secretion system protein EccC	ERR2815538
4380880	snp	T	C	C:111 T:0	CDS	-	1061/1488	354/495	missense_variant c.1061A>G p.Asp354Gly	Rv3895c	eccB2	ESX-2 secretion system protein EccB	ERR2815538
4381893	snp	G	A	A:114 G:0	CDS	-	48/1488	16/495	synonymous_variant c.48C>T p.Phe16Phe	Rv3895c	eccB2	ESX-2 secretion system protein EccB	ERR2815538
4390466	snp	T	C	C:97 T:0	CDS	-	244/273	82/90	missense_variant c.244A>G p.Met82Val	Rv3904c	esxE	ESAT-6 like protein EsxE	ERR2815538
4390859	snp	C	T	T:107 C:0	CDS	-	173/312	58/103	stop_gained c.173G>A p.Trp58*	Rv3905c	esxF	ESAT-6 like protein EsxF	ERR2815538
342146	snp	A	C	C:142 A:1	CDS	+	17/1896	6/631	missense_variant c.17A>C p.Glu6Ala	Rv0282	eccA3	ESX-3 secretion system protein EccA	ERR2815534
343281	snp	G	C	C:126 G:0	CDS	+	1152/1896	384/631	synonymous_variant c.1152G>C p.Ala384Ala	Rv0282	eccA3	ESX-3 secretion system protein EccA	ERR2815534
346275	snp	C	G	G:136 C:0	CDS	+	641/3993	214/1330	missense_variant c.641C>G p.Pro214Arg	Rv0284	eccC3	ESX-3 secretion system protein EccC3	ERR2815534
354280	snp	G	A	A:109 G:1	CDS	+	1198/1419	400/472	missense_variant c.1198G>A p.Ala400Thr	Rv0290	eccD3	ESX-3 secretion system protein EccD	ERR2815534
356528	snp	A	G	G:101 A:0	CDS	+	649/996	217/331	missense_variant c.649A>G p.Asn217Asp	Rv0292	eccE3	ESX-3 secretion system protein EccE	ERR2815534
1340667	snp	A	G	G:86 A:0	CDS	+	9/297	3/98	synonymous_variant c.9A>G p.Ser3Ser	Rv1197	esxK	ESAT-6 like protein EsxK	ERR2815534
1341209	snp	C	T	T:104 C:0	CDS	+	204/285	68/94	synonymous_variant c.204C>T p.Ala68Ala	Rv1198	esxL	ESAT-6 like protein EsxL	ERR2815534
2017861	snp	G	A	A:98 G:0	CDS	+	122/1521	41/506	missense_variant c.122G>A p.Arg41His	Rv1782	eccB5	ESX-5 type VII secretion system protein EccB5	ERR2815534
2019236	snp	T	G	G:106 T:0	CDS	+	1497/1521	499/506	synonymous_variant c.1497T>G p.Pro499Pro	Rv1782	eccB5	ESX-5 type VII secretion system protein EccB5	ERR2815534
2021326	snp	A	G	G:97 A:0	CDS	+	2070/4176	690/1391	synonymous_variant c.2070A>G p.Ala690Ala	Rv1783	eccC5	ESX-5 type VII secretion system protein EccC5	ERR2815534
2021564	snp	G	A	A:126 G:0	CDS	+	2308/4176	770/1391	missense_variant c.2308G>A p.Val770Met	Rv1783	eccC5	ESX-5 type VII secretion system protein EccC5	ERR2815534
2022868	snp	T	C	C:136 T:0	CDS	+	3612/4176	1204/1391	synonymous_variant c.3612T>C p.Ser1204Ser	Rv1783	eccC5	ESX-5 type VII secretion system protein EccC5	ERR2815534
2033021	snp	G	A	A:140 G:0	CDS	+	782/1512	261/503	missense_variant c.782G>A p.Gly261Asp	Rv1795	eccD5	ESX-5 type VII secretion system protein EccD	ERR2815534
2625924	snp	T	C	C:56 T:0	CDS	-	249/285	83/94	synonymous_variant c.249A>G p.Ala83Ala	Rv2346c	esxO	ESAT-6 like protein EsxO	ERR2815534
3864995	snp	T	C	C:115 T:0	CDS	-	3244/3711	1082/1236	missense_variant c.3244A>G p.Ser1082Gly	Rv3447c	eccC4	ESX-4 secretion system protein EccC4	ERR2815534
3871246	snp	T	C	C:111 T:0	CDS	-	1251/1413	417/470	synonymous_variant c.1251A>G p.Gly417Gly	Rv3450c	eccB4	ESX-4 secretion system protein EccB4	ERR2815534
4054637	snp	A	G	G:101 A:0	CDS	-	60/555	20/184	synonymous_variant c.60T>C p.Gly20Gly	Rv3614c	espD	ESX-1 secretion-associated protein EspD	ERR2815534
4054869	snp	C	T	T:153 C:0	CDS	-	255/312	85/103	synonymous_variant c.255G>A p.Lys85Lys	Rv3615c	espC	ESX-1 secretion-associated protein EspC	ERR2815534
4055801	snp	G	A	A:156 G:0	CDS	-	575/1179	192/392	missense_variant c.575C>T p.Thr192Ile	Rv3616c	espA	ESX-1 secretion-associated protein EspA	ERR2815534
4056063	snp	C	T	T:106 C:0	CDS	-	313/1179	105/392	missense_variant c.313G>A p.Ala105Thr	Rv3616c	espA	ESX-1 secretion-associated protein EspA	ERR2815534
4344041	snp	C	T	T:117 C:0	CDS	+	728/1722	243/573	missense_variant c.728C>T p.Ala243Val	Rv3868	eccA1	ESX-1 secretion system protein EccA1	ERR2815534
4349595	snp	G	A	A:140 G:0	CDS	+	769/1776	257/591	missense_variant c.769G>A p.Glu257Lys	Rv3871	eccCb1	ESX-1 secretion system protein EccCb	ERR2815534
4356110	snp	G	C	C:119 G:1	CDS	+	1104/1536	368/511	synonymous_variant c.1104G>C p.Leu368Leu	Rv3877	eccD1	ESX-1 secretion system protein EccD1	ERR2815534
4356825	snp	G	A	A:129 G:0	CDS	+	133/843	45/280	missense_variant c.133G>A p.Glu45Lys	Rv3878	espJ	ESX-1 secretion-associated protein EspJ	ERR2815534
4357421	snp	G	A	A:112 G:0	CDS	+	729/843	243/280	synonymous_variant c.729G>A p.Gly243Gly	Rv3878	espJ	ESX-1 secretion-associated protein EspJ	ERR2815534
4357597	snp	C	G	G:168 C:0	CDS	-	2186/2190	729/729	missense_variant c.2186G>C p.Cys729Ser	Rv3879c	espK	ESX-1 secretion-associated protein EspK	ERR2815534
4358475	snp	C	A	A:103 C:1	CDS	-	1308/2190	436/729	synonymous_variant c.1308G>T p.Pro436Pro	Rv3879c	espK	ESX-1 secretion-associated protein EspK	ERR2815534
4362118	snp	T	C	C:130 T:0	CDS	-	1303/1389	435/462	missense_variant c.1303A>G p.Ile435Val	Rv3882c	eccE1	ESX-1 secretion system protein EccE1	ERR2815534
4366195	snp	T	C	C:130 T:0	CDS	-	644/1860	215/619	missense_variant c.644A>G p.Glu215Gly	Rv3884c	eccA2	ESX-2 secretion system protein EccA	ERR2815534
4366272	snp	G	C	C:125 G:2	CDS	-	567/1860	189/619	synonymous_variant c.567C>G p.Ala189Ala	Rv3884c	eccA2	ESX-2 secretion system protein EccA	ERR2815534
4367649	snp	A	G	G:126 A:0	CDS	-	873/1614	291/537	synonymous_variant c.873T>C p.Tyr291Tyr	Rv3885c	eccE2	ESX-2 secretion system protein EccE	ERR2815534
4368124	snp	A	G	G:77 A:0	CDS	-	398/1614	133/537	missense_variant c.398T>C p.Leu133Pro	Rv3885c	eccE2	ESX-2 secretion system protein EccE	ERR2815534
4374228	snp	T	C	C:105 T:0	CDS	-	145/324	49/107	missense_variant c.145A>G p.Thr49Ala	Rv3891c	esxD	ESAT-6 like protein EsxD	ERR2815534
4377033	snp	G	C	C:124 G:0	CDS	-	3420/4191	1140/1396	synonymous_variant c.3420C>G p.Ser1140Ser	Rv3894c	eccC2	ESX-2 type VII secretion system protein EccC	ERR2815534
4379208	snp	C	T	T:85 C:0	CDS	-	1245/4191	415/1396	synonymous_variant c.1245G>A p.Arg415Arg	Rv3894c	eccC2	ESX-2 type VII secretion system protein EccC	ERR2815534
4379680	snp	C	G	G:113 C:0	CDS	-	773/4191	258/1396	missense_variant c.773G>C p.Arg258Pro	Rv3894c	eccC2	ESX-2 type VII secretion system protein EccC	ERR2815534
4380880	snp	T	C	C:142 T:0	CDS	-	1061/1488	354/495	missense_variant c.1061A>G p.Asp354Gly	Rv3895c	eccB2	ESX-2 secretion system protein EccB	ERR2815534
4390466	snp	T	C	C:106 T:0	CDS	-	244/273	82/90	missense_variant c.244A>G p.Met82Val	Rv3904c	esxE	ESAT-6 like protein EsxE	ERR2815534
4390859	snp	C	T	T:117 C:0	CDS	-	173/312	58/103	stop_gained c.173G>A p.Trp58*	Rv3905c	esxF	ESAT-6 like protein EsxF	ERR2815534
342146	snp	A	C	C:277 A:0	CDS	+	17/1896	6/631	missense_variant c.17A>C p.Glu6Ala	Rv0282	eccA3	ESX-3 secretion system protein EccA	ERR2815552
343281	snp	G	C	C:269 G:0	CDS	+	1152/1896	384/631	synonymous_variant c.1152G>C p.Ala384Ala	Rv0282	eccA3	ESX-3 secretion system protein EccA	ERR2815552
346275	snp	C	G	G:240 C:0	CDS	+	641/3993	214/1330	missense_variant c.641C>G p.Pro214Arg	Rv0284	eccC3	ESX-3 secretion system protein EccC3	ERR2815552
354280	snp	G	A	A:217 G:0	CDS	+	1198/1419	400/472	missense_variant c.1198G>A p.Ala400Thr	Rv0290	eccD3	ESX-3 secretion system protein EccD	ERR2815552
356528	snp	A	G	G:227 A:0	CDS	+	649/996	217/331	missense_variant c.649A>G p.Asn217Asp	Rv0292	eccE3	ESX-3 secretion system protein EccE	ERR2815552
1340667	snp	A	G	G:167 A:0	CDS	+	9/297	3/98	synonymous_variant c.9A>G p.Ser3Ser	Rv1197	esxK	ESAT-6 like protein EsxK	ERR2815552
1340775	snp	C	T	T:168 C:0	CDS	+	117/297	39/98	synonymous_variant c.117C>T p.Asn39Asn	Rv1197	esxK	ESAT-6 like protein EsxK	ERR2815552
1341120	snp	A	G	G:230 A:0	CDS	+	115/285	39/94	missense_variant c.115A>G p.Ser39Gly	Rv1198	esxL	ESAT-6 like protein EsxL	ERR2815552
1341209	snp	C	T	T:209 C:2	CDS	+	204/285	68/94	synonymous_variant c.204C>T p.Ala68Ala	Rv1198	esxL	ESAT-6 like protein EsxL	ERR2815552
2017861	snp	G	A	A:197 G:0	CDS	+	122/1521	41/506	missense_variant c.122G>A p.Arg41His	Rv1782	eccB5	ESX-5 type VII secretion system protein EccB5	ERR2815552
2019236	snp	T	G	G:207 T:1	CDS	+	1497/1521	499/506	synonymous_variant c.1497T>G p.Pro499Pro	Rv1782	eccB5	ESX-5 type VII secretion system protein EccB5	ERR2815552
2021326	snp	A	G	G:255 A:0	CDS	+	2070/4176	690/1391	synonymous_variant c.2070A>G p.Ala690Ala	Rv1783	eccC5	ESX-5 type VII secretion system protein EccC5	ERR2815552
2021564	snp	G	A	A:229 G:0	CDS	+	2308/4176	770/1391	missense_variant c.2308G>A p.Val770Met	Rv1783	eccC5	ESX-5 type VII secretion system protein EccC5	ERR2815552
2022868	snp	T	C	C:258 T:0	CDS	+	3612/4176	1204/1391	synonymous_variant c.3612T>C p.Ser1204Ser	Rv1783	eccC5	ESX-5 type VII secretion system protein EccC5	ERR2815552
2033021	snp	G	A	A:247 G:1	CDS	+	782/1512	261/503	missense_variant c.782G>A p.Gly261Asp	Rv1795	eccD5	ESX-5 type VII secretion system protein EccD	ERR2815552
2625924	snp	T	C	C:133 T:1	CDS	-	249/285	83/94	synonymous_variant c.249A>G p.Ala83Ala	Rv2346c	esxO	ESAT-6 like protein EsxO	ERR2815552
3862855	snp	G	T	T:216 G:0	CDS	-	72/303	24/100	synonymous_variant c.72C>A p.Thr24Thr	Rv3444c	esxT	ESAT-6 like protein EsxT	ERR2815552
3864995	snp	T	C	C:252 T:0	CDS	-	3244/3711	1082/1236	missense_variant c.3244A>G p.Ser1082Gly	Rv3447c	eccC4	ESX-4 secretion system protein EccC4	ERR2815552
3871246	snp	T	C	C:224 T:0	CDS	-	1251/1413	417/470	synonymous_variant c.1251A>G p.Gly417Gly	Rv3450c	eccB4	ESX-4 secretion system protein EccB4	ERR2815552
4054302	snp	A	G	G:234 A:0	CDS	-	395/555	132/184	missense_variant c.395T>C p.Val132Ala	Rv3614c	espD	ESX-1 secretion-associated protein EspD	ERR2815552
4054637	snp	A	G	G:237 A:0	CDS	-	60/555	20/184	synonymous_variant c.60T>C p.Gly20Gly	Rv3614c	espD	ESX-1 secretion-associated protein EspD	ERR2815552
4054869	snp	C	T	T:274 C:0	CDS	-	255/312	85/103	synonymous_variant c.255G>A p.Lys85Lys	Rv3615c	espC	ESX-1 secretion-associated protein EspC	ERR2815552
4055313	snp	T	C	C:262 T:0	CDS	-	1063/1179	355/392	missense_variant c.1063A>G p.Thr355Ala	Rv3616c	espA	ESX-1 secretion-associated protein EspA	ERR2815552
4055801	snp	G	A	A:275 G:0	CDS	-	575/1179	192/392	missense_variant c.575C>T p.Thr192Ile	Rv3616c	espA	ESX-1 secretion-associated protein EspA	ERR2815552
4344041	snp	C	T	T:184 C:0	CDS	+	728/1722	243/573	missense_variant c.728C>T p.Ala243Val	Rv3868	eccA1	ESX-1 secretion system protein EccA1	ERR2815552
4350474	snp	G	C	C:256 G:0	CDS	+	1648/1776	550/591	missense_variant c.1648G>C p.Glu550Gln	Rv3871	eccCb1	ESX-1 secretion system protein EccCb	ERR2815552
4356110	snp	G	C	C:238 G:0	CDS	+	1104/1536	368/511	synonymous_variant c.1104G>C p.Leu368Leu	Rv3877	eccD1	ESX-1 secretion system protein EccD1	ERR2815552
4356825	snp	G	A	A:240 G:0	CDS	+	133/843	45/280	missense_variant c.133G>A p.Glu45Lys	Rv3878	espJ	ESX-1 secretion-associated protein EspJ	ERR2815552
4357421	snp	G	A	A:224 G:0	CDS	+	729/843	243/280	synonymous_variant c.729G>A p.Gly243Gly	Rv3878	espJ	ESX-1 secretion-associated protein EspJ	ERR2815552
4357597	snp	C	G	G:265 C:0	CDS	-	2186/2190	729/729	missense_variant c.2186G>C p.Cys729Ser	Rv3879c	espK	ESX-1 secretion-associated protein EspK	ERR2815552
4358475	snp	C	A	A:185 C:0	CDS	-	1308/2190	436/729	synonymous_variant c.1308G>T p.Pro436Pro	Rv3879c	espK	ESX-1 secretion-associated protein EspK	ERR2815552
4366195	snp	T	C	C:234 T:0	CDS	-	644/1860	215/619	missense_variant c.644A>G p.Glu215Gly	Rv3884c	eccA2	ESX-2 secretion system protein EccA	ERR2815552
4366272	snp	G	C	C:217 G:0	CDS	-	567/1860	189/619	synonymous_variant c.567C>G p.Ala189Ala	Rv3884c	eccA2	ESX-2 secretion system protein EccA	ERR2815552
4367649	snp	A	G	G:262 A:0	CDS	-	873/1614	291/537	synonymous_variant c.873T>C p.Tyr291Tyr	Rv3885c	eccE2	ESX-2 secretion system protein EccE	ERR2815552
4368124	snp	A	G	G:190 A:0	CDS	-	398/1614	133/537	missense_variant c.398T>C p.Leu133Pro	Rv3885c	eccE2	ESX-2 secretion system protein EccE	ERR2815552
4374228	snp	T	C	C:241 T:0	CDS	-	145/324	49/107	missense_variant c.145A>G p.Thr49Ala	Rv3891c	esxD	ESAT-6 like protein EsxD	ERR2815552
4377033	snp	G	C	C:238 G:0	CDS	-	3420/4191	1140/1396	synonymous_variant c.3420C>G p.Ser1140Ser	Rv3894c	eccC2	ESX-2 type VII secretion system protein EccC	ERR2815552
4379208	snp	C	T	T:158 C:0	CDS	-	1245/4191	415/1396	synonymous_variant c.1245G>A p.Arg415Arg	Rv3894c	eccC2	ESX-2 type VII secretion system protein EccC	ERR2815552
4379680	snp	C	G	G:252 C:0	CDS	-	773/4191	258/1396	missense_variant c.773G>C p.Arg258Pro	Rv3894c	eccC2	ESX-2 type VII secretion system protein EccC	ERR2815552
4380880	snp	T	C	C:256 T:0	CDS	-	1061/1488	354/495	missense_variant c.1061A>G p.Asp354Gly	Rv3895c	eccB2	ESX-2 secretion system protein EccB	ERR2815552
4390466	snp	T	C	C:233 T:0	CDS	-	244/273	82/90	missense_variant c.244A>G p.Met82Val	Rv3904c	esxE	ESAT-6 like protein EsxE	ERR2815552
4390859	snp	C	T	T:248 C:0	CDS	-	173/312	58/103	stop_gained c.173G>A p.Trp58*	Rv3905c	esxF	ESAT-6 like protein EsxF	ERR2815552
342146	snp	A	C	C:131 A:0	CDS	+	17/1896	6/631	missense_variant c.17A>C p.Glu6Ala	Rv0282	eccA3	ESX-3 secretion system protein EccA	ERR212091
342191	snp	C	T	T:116 C:0	CDS	+	62/1896	21/631	missense_variant c.62C>T p.Ala21Val	Rv0282	eccA3	ESX-3 secretion system protein EccA	ERR212091
343281	snp	G	C	C:96 G:0	CDS	+	1152/1896	384/631	synonymous_variant c.1152G>C p.Ala384Ala	Rv0282	eccA3	ESX-3 secretion system protein EccA	ERR212091
346275	snp	C	G	G:108 C:0	CDS	+	641/3993	214/1330	missense_variant c.641C>G p.Pro214Arg	Rv0284	eccC3	ESX-3 secretion system protein EccC3	ERR212091
347937	snp	C	T	T:80 C:1	CDS	+	2303/3993	768/1330	missense_variant c.2303C>T p.Ala768Val	Rv0284	eccC3	ESX-3 secretion system protein EccC3	ERR212091
349579	snp	T	C	C:145 T:1	CDS	+	3945/3993	1315/1330	synonymous_variant c.3945T>C p.Asp1315Asp	Rv0284	eccC3	ESX-3 secretion system protein EccC3	ERR212091
354280	snp	G	A	A:99 G:0	CDS	+	1198/1419	400/472	missense_variant c.1198G>A p.Ala400Thr	Rv0290	eccD3	ESX-3 secretion system protein EccD	ERR212091
356528	snp	A	G	G:127 A:0	CDS	+	649/996	217/331	missense_variant c.649A>G p.Asn217Asp	Rv0292	eccE3	ESX-3 secretion system protein EccE	ERR212091
1340667	snp	A	G	G:73 A:0	CDS	+	9/297	3/98	synonymous_variant c.9A>G p.Ser3Ser	Rv1197	esxK	ESAT-6 like protein EsxK	ERR212091
1340775	snp	C	T	T:35 C:0	CDS	+	117/297	39/98	synonymous_variant c.117C>T p.Asn39Asn	Rv1197	esxK	ESAT-6 like protein EsxK	ERR212091
1341209	snp	C	T	T:20 C:0	CDS	+	204/285	68/94	synonymous_variant c.204C>T p.Ala68Ala	Rv1198	esxL	ESAT-6 like protein EsxL	ERR212091
2017861	snp	G	A	A:93 G:0	CDS	+	122/1521	41/506	missense_variant c.122G>A p.Arg41His	Rv1782	eccB5	ESX-5 type VII secretion system protein EccB5	ERR212091
2019236	snp	T	G	G:106 T:0	CDS	+	1497/1521	499/506	synonymous_variant c.1497T>G p.Pro499Pro	Rv1782	eccB5	ESX-5 type VII secretion system protein EccB5	ERR212091
2021326	snp	A	G	G:89 A:3	CDS	+	2070/4176	690/1391	synonymous_variant c.2070A>G p.Ala690Ala	Rv1783	eccC5	ESX-5 type VII secretion system protein EccC5	ERR212091
2021564	snp	G	A	A:83 G:1	CDS	+	2308/4176	770/1391	missense_variant c.2308G>A p.Val770Met	Rv1783	eccC5	ESX-5 type VII secretion system protein EccC5	ERR212091
2022868	snp	T	C	C:99 T:0	CDS	+	3612/4176	1204/1391	synonymous_variant c.3612T>C p.Ser1204Ser	Rv1783	eccC5	ESX-5 type VII secretion system protein EccC5	ERR212091
2033021	snp	G	A	A:138 G:0	CDS	+	782/1512	261/503	missense_variant c.782G>A p.Gly261Asp	Rv1795	eccD5	ESX-5 type VII secretion system protein EccD	ERR212091
2625924	snp	T	C	C:44 T:0	CDS	-	249/285	83/94	synonymous_variant c.249A>G p.Ala83Ala	Rv2346c	esxO	ESAT-6 like protein EsxO	ERR212091
3864995	snp	T	C	C:131 T:0	CDS	-	3244/3711	1082/1236	missense_variant c.3244A>G p.Ser1082Gly	Rv3447c	eccC4	ESX-4 secretion system protein EccC4	ERR212091
3868950	snp	T	G	G:85 T:0	CDS	+	599/1404	200/467	missense_variant c.599T>G p.Val200Gly	Rv3448	eccD4	ESX-4 secretion system protein EccD4	ERR212091
3871246	snp	T	C	C:91 T:0	CDS	-	1251/1413	417/470	synonymous_variant c.1251A>G p.Gly417Gly	Rv3450c	eccB4	ESX-4 secretion system protein EccB4	ERR212091
4054637	snp	A	G	G:106 A:0	CDS	-	60/555	20/184	synonymous_variant c.60T>C p.Gly20Gly	Rv3614c	espD	ESX-1 secretion-associated protein EspD	ERR212091
4054869	snp	C	T	T:130 C:1	CDS	-	255/312	85/103	synonymous_variant c.255G>A p.Lys85Lys	Rv3615c	espC	ESX-1 secretion-associated protein EspC	ERR212091
4055801	snp	G	A	A:120 G:0	CDS	-	575/1179	192/392	missense_variant c.575C>T p.Thr192Ile	Rv3616c	espA	ESX-1 secretion-associated protein EspA	ERR212091
4323753	snp	C	T	T:114 C:0	CDS	+	255/399	85/132	synonymous_variant c.255C>T p.Asp85Asp	Rv3849	espR	ESX-1 transcriptional regulator EspR	ERR212091
4344041	snp	C	T	T:108 C:0	CDS	+	728/1722	243/573	missense_variant c.728C>T p.Ala243Val	Rv3868	eccA1	ESX-1 secretion system protein EccA1	ERR212091
4346208	snp	C	T	T:122 C:2	CDS	+	1170/1443	390/480	synonymous_variant c.1170C>T p.Asp390Asp	Rv3869	eccB1	ESX-1 secretion system protein EccB	ERR212091
4355705	snp	A	G	G:102 A:0	CDS	+	699/1536	233/511	synonymous_variant c.699A>G p.Gln233Gln	Rv3877	eccD1	ESX-1 secretion system protein EccD1	ERR212091
4356110	snp	G	C	C:103 G:0	CDS	+	1104/1536	368/511	synonymous_variant c.1104G>C p.Leu368Leu	Rv3877	eccD1	ESX-1 secretion system protein EccD1	ERR212091
4357421	snp	G	A	A:134 G:1	CDS	+	729/843	243/280	synonymous_variant c.729G>A p.Gly243Gly	Rv3878	espJ	ESX-1 secretion-associated protein EspJ	ERR212091
4357503	snp	A	G	G:126 A:0	CDS	+	811/843	271/280	missense_variant c.811A>G p.Thr271Ala	Rv3878	espJ	ESX-1 secretion-associated protein EspJ	ERR212091
4357597	snp	C	G	G:152 C:0	CDS	-	2186/2190	729/729	missense_variant c.2186G>C p.Cys729Ser	Rv3879c	espK	ESX-1 secretion-associated protein EspK	ERR212091
4358475	snp	C	A	A:113 C:0	CDS	-	1308/2190	436/729	synonymous_variant c.1308G>T p.Pro436Pro	Rv3879c	espK	ESX-1 secretion-associated protein EspK	ERR212091
4366195	snp	T	C	C:113 T:0	CDS	-	644/1860	215/619	missense_variant c.644A>G p.Glu215Gly	Rv3884c	eccA2	ESX-2 secretion system protein EccA	ERR212091
4366272	snp	G	C	C:111 G:0	CDS	-	567/1860	189/619	synonymous_variant c.567C>G p.Ala189Ala	Rv3884c	eccA2	ESX-2 secretion system protein EccA	ERR212091
4367649	snp	A	G	G:138 A:0	CDS	-	873/1614	291/537	synonymous_variant c.873T>C p.Tyr291Tyr	Rv3885c	eccE2	ESX-2 secretion system protein EccE	ERR212091
4370595	snp	C	T	T:93 C:2	CDS	-	1090/1530	364/509	missense_variant c.1090G>A p.Val364Ile	Rv3887c	eccD2	ESX-2 secretion system protein EccD	ERR212091
4377033	snp	G	C	C:102 G:0	CDS	-	3420/4191	1140/1396	synonymous_variant c.3420C>G p.Ser1140Ser	Rv3894c	eccC2	ESX-2 type VII secretion system protein EccC	ERR212091
4377687	snp	G	T	T:68 G:0	CDS	-	2766/4191	922/1396	synonymous_variant c.2766C>A p.Ala922Ala	Rv3894c	eccC2	ESX-2 type VII secretion system protein EccC	ERR212091
4377913	snp	T	C	C:99 T:1	CDS	-	2540/4191	847/1396	missense_variant c.2540A>G p.Asp847Gly	Rv3894c	eccC2	ESX-2 type VII secretion system protein EccC	ERR212091
4379208	snp	C	T	T:109 C:0	CDS	-	1245/4191	415/1396	synonymous_variant c.1245G>A p.Arg415Arg	Rv3894c	eccC2	ESX-2 type VII secretion system protein EccC	ERR212091
4379680	snp	C	G	G:113 C:0	CDS	-	773/4191	258/1396	missense_variant c.773G>C p.Arg258Pro	Rv3894c	eccC2	ESX-2 type VII secretion system protein EccC	ERR212091
4380880	snp	T	C	C:93 T:0	CDS	-	1061/1488	354/495	missense_variant c.1061A>G p.Asp354Gly	Rv3895c	eccB2	ESX-2 secretion system protein EccB	ERR212091
4381063	snp	T	C	C:101 T:0	CDS	-	878/1488	293/495	missense_variant c.878A>G p.Asp293Gly	Rv3895c	eccB2	ESX-2 secretion system protein EccB	ERR212091
4390466	snp	T	C	C:133 T:0	CDS	-	244/273	82/90	missense_variant c.244A>G p.Met82Val	Rv3904c	esxE	ESAT-6 like protein EsxE	ERR212091
342146	snp	A	C	C:114 A:0	CDS	+	17/1896	6/631	missense_variant c.17A>C p.Glu6Ala	Rv0282	eccA3	ESX-3 secretion system protein EccA	ERR2815544
343281	snp	G	C	C:112 G:0	CDS	+	1152/1896	384/631	synonymous_variant c.1152G>C p.Ala384Ala	Rv0282	eccA3	ESX-3 secretion system protein EccA	ERR2815544
346275	snp	C	G	G:117 C:1	CDS	+	641/3993	214/1330	missense_variant c.641C>G p.Pro214Arg	Rv0284	eccC3	ESX-3 secretion system protein EccC3	ERR2815544
354280	snp	G	A	A:96 G:0	CDS	+	1198/1419	400/472	missense_variant c.1198G>A p.Ala400Thr	Rv0290	eccD3	ESX-3 secretion system protein EccD	ERR2815544
356528	snp	A	G	G:76 A:0	CDS	+	649/996	217/331	missense_variant c.649A>G p.Asn217Asp	Rv0292	eccE3	ESX-3 secretion system protein EccE	ERR2815544
1340667	snp	A	G	G:70 A:0	CDS	+	9/297	3/98	synonymous_variant c.9A>G p.Ser3Ser	Rv1197	esxK	ESAT-6 like protein EsxK	ERR2815544
1341209	snp	C	T	T:102 C:0	CDS	+	204/285	68/94	synonymous_variant c.204C>T p.Ala68Ala	Rv1198	esxL	ESAT-6 like protein EsxL	ERR2815544
2017861	snp	G	A	A:114 G:0	CDS	+	122/1521	41/506	missense_variant c.122G>A p.Arg41His	Rv1782	eccB5	ESX-5 type VII secretion system protein EccB5	ERR2815544
2019236	snp	T	G	G:129 T:0	CDS	+	1497/1521	499/506	synonymous_variant c.1497T>G p.Pro499Pro	Rv1782	eccB5	ESX-5 type VII secretion system protein EccB5	ERR2815544
2021326	snp	A	G	G:141 A:0	CDS	+	2070/4176	690/1391	synonymous_variant c.2070A>G p.Ala690Ala	Rv1783	eccC5	ESX-5 type VII secretion system protein EccC5	ERR2815544
2021564	snp	G	A	A:118 G:0	CDS	+	2308/4176	770/1391	missense_variant c.2308G>A p.Val770Met	Rv1783	eccC5	ESX-5 type VII secretion system protein EccC5	ERR2815544
2022868	snp	T	C	C:120 T:0	CDS	+	3612/4176	1204/1391	synonymous_variant c.3612T>C p.Ser1204Ser	Rv1783	eccC5	ESX-5 type VII secretion system protein EccC5	ERR2815544
2033021	snp	G	A	A:114 G:0	CDS	+	782/1512	261/503	missense_variant c.782G>A p.Gly261Asp	Rv1795	eccD5	ESX-5 type VII secretion system protein EccD	ERR2815544
2037489	snp	A	G	G:134 A:0	CDS	+	790/1833	264/610	missense_variant c.790A>G p.Asn264Asp	Rv1798	eccA5	ESX-5 type VII secretion system protein EccA	ERR2815544
2625924	snp	T	C	C:39 T:0	CDS	-	249/285	83/94	synonymous_variant c.249A>G p.Ala83Ala	Rv2346c	esxO	ESAT-6 like protein EsxO	ERR2815544
3864995	snp	T	C	C:131 T:0	CDS	-	3244/3711	1082/1236	missense_variant c.3244A>G p.Ser1082Gly	Rv3447c	eccC4	ESX-4 secretion system protein EccC4	ERR2815544
3871246	snp	T	C	C:93 T:0	CDS	-	1251/1413	417/470	synonymous_variant c.1251A>G p.Gly417Gly	Rv3450c	eccB4	ESX-4 secretion system protein EccB4	ERR2815544
4054637	snp	A	G	G:135 A:0	CDS	-	60/555	20/184	synonymous_variant c.60T>C p.Gly20Gly	Rv3614c	espD	ESX-1 secretion-associated protein EspD	ERR2815544
4054869	snp	C	T	T:158 C:0	CDS	-	255/312	85/103	synonymous_variant c.255G>A p.Lys85Lys	Rv3615c	espC	ESX-1 secretion-associated protein EspC	ERR2815544
4055801	snp	G	A	A:165 G:0	CDS	-	575/1179	192/392	missense_variant c.575C>T p.Thr192Ile	Rv3616c	espA	ESX-1 secretion-associated protein EspA	ERR2815544
4344041	snp	C	T	T:80 C:0	CDS	+	728/1722	243/573	missense_variant c.728C>T p.Ala243Val	Rv3868	eccA1	ESX-1 secretion system protein EccA1	ERR2815544
4354154	snp	G	A	A:112 G:0	CDS	+	1145/2001	382/666	missense_variant c.1145G>A p.Arg382Gln	Rv3876	espI	ESX-1 secretion-associated protein EspI	ERR2815544
4356110	snp	G	C	C:120 G:0	CDS	+	1104/1536	368/511	synonymous_variant c.1104G>C p.Leu368Leu	Rv3877	eccD1	ESX-1 secretion system protein EccD1	ERR2815544
4356825	snp	G	A	A:144 G:0	CDS	+	133/843	45/280	missense_variant c.133G>A p.Glu45Lys	Rv3878	espJ	ESX-1 secretion-associated protein EspJ	ERR2815544
4357421	snp	G	A	A:96 G:0	CDS	+	729/843	243/280	synonymous_variant c.729G>A p.Gly243Gly	Rv3878	espJ	ESX-1 secretion-associated protein EspJ	ERR2815544
4357597	snp	C	G	G:157 C:0	CDS	-	2186/2190	729/729	missense_variant c.2186G>C p.Cys729Ser	Rv3879c	espK	ESX-1 secretion-associated protein EspK	ERR2815544
4358475	snp	C	A	A:86 C:0	CDS	-	1308/2190	436/729	synonymous_variant c.1308G>T p.Pro436Pro	Rv3879c	espK	ESX-1 secretion-associated protein EspK	ERR2815544
4361210	snp	T	G	G:144 T:0	CDS	-	716/1383	239/460	missense_variant c.716A>C p.Asn239Thr	Rv3881c	espB	ESX-1 secretion-associated protein EspB	ERR2815544
4365040	snp	A	C	C:151 A:1	CDS	-	1799/1860	600/619	missense_variant c.1799T>G p.Ile600Ser	Rv3884c	eccA2	ESX-2 secretion system protein EccA	ERR2815544
4366195	snp	T	C	C:115 T:0	CDS	-	644/1860	215/619	missense_variant c.644A>G p.Glu215Gly	Rv3884c	eccA2	ESX-2 secretion system protein EccA	ERR2815544
4366272	snp	G	C	C:108 G:1	CDS	-	567/1860	189/619	synonymous_variant c.567C>G p.Ala189Ala	Rv3884c	eccA2	ESX-2 secretion system protein EccA	ERR2815544
4367649	snp	A	G	G:138 A:0	CDS	-	873/1614	291/537	synonymous_variant c.873T>C p.Tyr291Tyr	Rv3885c	eccE2	ESX-2 secretion system protein EccE	ERR2815544
4368124	snp	A	G	G:68 A:0	CDS	-	398/1614	133/537	missense_variant c.398T>C p.Leu133Pro	Rv3885c	eccE2	ESX-2 secretion system protein EccE	ERR2815544
4368207	snp	T	C	C:64 T:0	CDS	-	315/1614	105/537	synonymous_variant c.315A>G p.Arg105Arg	Rv3885c	eccE2	ESX-2 secretion system protein EccE	ERR2815544
4370448	snp	C	G	G:78 C:0	CDS	-	1237/1530	413/509	missense_variant c.1237G>C p.Ala413Pro	Rv3887c	eccD2	ESX-2 secretion system protein EccD	ERR2815544
4374228	snp	T	C	C:92 T:0	CDS	-	145/324	49/107	missense_variant c.145A>G p.Thr49Ala	Rv3891c	esxD	ESAT-6 like protein EsxD	ERR2815544
4377033	snp	G	C	C:115 G:0	CDS	-	3420/4191	1140/1396	synonymous_variant c.3420C>G p.Ser1140Ser	Rv3894c	eccC2	ESX-2 type VII secretion system protein EccC	ERR2815544
4379208	snp	C	T	T:83 C:0	CDS	-	1245/4191	415/1396	synonymous_variant c.1245G>A p.Arg415Arg	Rv3894c	eccC2	ESX-2 type VII secretion system protein EccC	ERR2815544
4379680	snp	C	G	G:129 C:0	CDS	-	773/4191	258/1396	missense_variant c.773G>C p.Arg258Pro	Rv3894c	eccC2	ESX-2 type VII secretion system protein EccC	ERR2815544
4380880	snp	T	C	C:117 T:0	CDS	-	1061/1488	354/495	missense_variant c.1061A>G p.Asp354Gly	Rv3895c	eccB2	ESX-2 secretion system protein EccB	ERR2815544
4390466	snp	T	C	C:116 T:0	CDS	-	244/273	82/90	missense_variant c.244A>G p.Met82Val	Rv3904c	esxE	ESAT-6 like protein EsxE	ERR2815544
4390543	snp	C	A	A:125 C:1	CDS	-	167/273	56/90	missense_variant c.167G>T p.Gly56Val	Rv3904c	esxE	ESAT-6 like protein EsxE	ERR2815544
4390859	snp	C	T	T:86 C:0	CDS	-	173/312	58/103	stop_gained c.173G>A p.Trp58*	Rv3905c	esxF	ESAT-6 like protein EsxF	ERR2815544
342146	snp	A	C	C:80 A:0	CDS	+	17/1896	6/631	missense_variant c.17A>C p.Glu6Ala	Rv0282	eccA3	ESX-3 secretion system protein EccA	ERR161048
343281	snp	G	C	C:68 G:0	CDS	+	1152/1896	384/631	synonymous_variant c.1152G>C p.Ala384Ala	Rv0282	eccA3	ESX-3 secretion system protein EccA	ERR161048
346034	snp	A	G	G:58 A:0	CDS	+	400/3993	134/1330	missense_variant c.400A>G p.Thr134Ala	Rv0284	eccC3	ESX-3 secretion system protein EccC3	ERR161048
346275	snp	C	G	G:74 C:0	CDS	+	641/3993	214/1330	missense_variant c.641C>G p.Pro214Arg	Rv0284	eccC3	ESX-3 secretion system protein EccC3	ERR161048
354280	snp	G	A	A:67 G:0	CDS	+	1198/1419	400/472	missense_variant c.1198G>A p.Ala400Thr	Rv0290	eccD3	ESX-3 secretion system protein EccD	ERR161048
356528	snp	A	G	G:78 A:0	CDS	+	649/996	217/331	missense_variant c.649A>G p.Asn217Asp	Rv0292	eccE3	ESX-3 secretion system protein EccE	ERR161048
1340667	snp	A	G	G:42 A:0	CDS	+	9/297	3/98	synonymous_variant c.9A>G p.Ser3Ser	Rv1197	esxK	ESAT-6 like protein EsxK	ERR161048
1340775	snp	C	T	T:27 C:0	CDS	+	117/297	39/98	synonymous_variant c.117C>T p.Asn39Asn	Rv1197	esxK	ESAT-6 like protein EsxK	ERR161048
2017861	snp	G	A	A:69 G:1	CDS	+	122/1521	41/506	missense_variant c.122G>A p.Arg41His	Rv1782	eccB5	ESX-5 type VII secretion system protein EccB5	ERR161048
2019236	snp	T	G	G:65 T:0	CDS	+	1497/1521	499/506	synonymous_variant c.1497T>G p.Pro499Pro	Rv1782	eccB5	ESX-5 type VII secretion system protein EccB5	ERR161048
2021197	snp	G	A	A:64 G:0	CDS	+	1941/4176	647/1391	missense_variant c.1941G>A p.Met647Ile	Rv1783	eccC5	ESX-5 type VII secretion system protein EccC5	ERR161048
2021326	snp	A	G	G:56 A:1	CDS	+	2070/4176	690/1391	synonymous_variant c.2070A>G p.Ala690Ala	Rv1783	eccC5	ESX-5 type VII secretion system protein EccC5	ERR161048
2021564	snp	G	A	A:51 G:0	CDS	+	2308/4176	770/1391	missense_variant c.2308G>A p.Val770Met	Rv1783	eccC5	ESX-5 type VII secretion system protein EccC5	ERR161048
2022868	snp	T	C	C:72 T:0	CDS	+	3612/4176	1204/1391	synonymous_variant c.3612T>C p.Ser1204Ser	Rv1783	eccC5	ESX-5 type VII secretion system protein EccC5	ERR161048
2033021	snp	G	A	A:80 G:1	CDS	+	782/1512	261/503	missense_variant c.782G>A p.Gly261Asp	Rv1795	eccD5	ESX-5 type VII secretion system protein EccD	ERR161048
2033221	snp	A	G	G:71 A:1	CDS	+	982/1512	328/503	missense_variant c.982A>G p.Thr328Ala	Rv1795	eccD5	ESX-5 type VII secretion system protein EccD	ERR161048
2036827	snp	C	T	T:63 C:0	CDS	+	128/1833	43/610	missense_variant c.128C>T p.Thr43Ile	Rv1798	eccA5	ESX-5 type VII secretion system protein EccA	ERR161048
2625924	snp	T	C	C:23 T:0	CDS	-	249/285	83/94	synonymous_variant c.249A>G p.Ala83Ala	Rv2346c	esxO	ESAT-6 like protein EsxO	ERR161048
3864995	snp	T	C	C:79 T:0	CDS	-	3244/3711	1082/1236	missense_variant c.3244A>G p.Ser1082Gly	Rv3447c	eccC4	ESX-4 secretion system protein EccC4	ERR161048
3871246	snp	T	C	C:58 T:0	CDS	-	1251/1413	417/470	synonymous_variant c.1251A>G p.Gly417Gly	Rv3450c	eccB4	ESX-4 secretion system protein EccB4	ERR161048
4054637	snp	A	G	G:58 A:0	CDS	-	60/555	20/184	synonymous_variant c.60T>C p.Gly20Gly	Rv3614c	espD	ESX-1 secretion-associated protein EspD	ERR161048
4054869	snp	C	T	T:78 C:1	CDS	-	255/312	85/103	synonymous_variant c.255G>A p.Lys85Lys	Rv3615c	espC	ESX-1 secretion-associated protein EspC	ERR161048
4055801	snp	G	A	A:72 G:0	CDS	-	575/1179	192/392	missense_variant c.575C>T p.Thr192Ile	Rv3616c	espA	ESX-1 secretion-associated protein EspA	ERR161048
4056365	snp	G	A	A:86 G:0	CDS	-	11/1179	4/392	missense_variant c.11C>T p.Ala4Val	Rv3616c	espA	ESX-1 secretion-associated protein EspA	ERR161048
4344041	snp	C	T	T:68 C:1	CDS	+	728/1722	243/573	missense_variant c.728C>T p.Ala243Val	Rv3868	eccA1	ESX-1 secretion system protein EccA1	ERR161048
4366195	snp	T	C	C:75 T:0	CDS	-	644/1860	215/619	missense_variant c.644A>G p.Glu215Gly	Rv3884c	eccA2	ESX-2 secretion system protein EccA	ERR161048
4366272	snp	G	C	C:56 G:0	CDS	-	567/1860	189/619	synonymous_variant c.567C>G p.Ala189Ala	Rv3884c	eccA2	ESX-2 secretion system protein EccA	ERR161048
4367649	snp	A	G	G:66 A:1	CDS	-	873/1614	291/537	synonymous_variant c.873T>C p.Tyr291Tyr	Rv3885c	eccE2	ESX-2 secretion system protein EccE	ERR161048
4368124	snp	A	G	G:49 A:0	CDS	-	398/1614	133/537	missense_variant c.398T>C p.Leu133Pro	Rv3885c	eccE2	ESX-2 secretion system protein EccE	ERR161048
4374228	snp	T	C	C:73 T:1	CDS	-	145/324	49/107	missense_variant c.145A>G p.Thr49Ala	Rv3891c	esxD	ESAT-6 like protein EsxD	ERR161048
4377033	snp	G	C	C:72 G:0	CDS	-	3420/4191	1140/1396	synonymous_variant c.3420C>G p.Ser1140Ser	Rv3894c	eccC2	ESX-2 type VII secretion system protein EccC	ERR161048
4378914	snp	G	A	A:74 G:0	CDS	-	1539/4191	513/1396	synonymous_variant c.1539C>T p.Gly513Gly	Rv3894c	eccC2	ESX-2 type VII secretion system protein EccC	ERR161048
4379208	snp	C	T	T:61 C:0	CDS	-	1245/4191	415/1396	synonymous_variant c.1245G>A p.Arg415Arg	Rv3894c	eccC2	ESX-2 type VII secretion system protein EccC	ERR161048
4379680	snp	C	G	G:88 C:0	CDS	-	773/4191	258/1396	missense_variant c.773G>C p.Arg258Pro	Rv3894c	eccC2	ESX-2 type VII secretion system protein EccC	ERR161048
4380880	snp	T	C	C:60 T:0	CDS	-	1061/1488	354/495	missense_variant c.1061A>G p.Asp354Gly	Rv3895c	eccB2	ESX-2 secretion system protein EccB	ERR161048
4390466	snp	T	C	C:81 T:0	CDS	-	244/273	82/90	missense_variant c.244A>G p.Met82Val	Rv3904c	esxE	ESAT-6 like protein EsxE	ERR161048
4390859	snp	C	T	T:56 C:1	CDS	-	173/312	58/103	stop_gained c.173G>A p.Trp58*	Rv3905c	esxF	ESAT-6 like protein EsxF	ERR161048
342146	snp	A	C	C:147 A:0	CDS	+	17/1896	6/631	missense_variant c.17A>C p.Glu6Ala	Rv0282	eccA3	ESX-3 secretion system protein EccA	ERR2815529
343281	snp	G	C	C:127 G:0	CDS	+	1152/1896	384/631	synonymous_variant c.1152G>C p.Ala384Ala	Rv0282	eccA3	ESX-3 secretion system protein EccA	ERR2815529
346275	snp	C	G	G:114 C:0	CDS	+	641/3993	214/1330	missense_variant c.641C>G p.Pro214Arg	Rv0284	eccC3	ESX-3 secretion system protein EccC3	ERR2815529
354280	snp	G	A	A:104 G:0	CDS	+	1198/1419	400/472	missense_variant c.1198G>A p.Ala400Thr	Rv0290	eccD3	ESX-3 secretion system protein EccD	ERR2815529
356528	snp	A	G	G:118 A:0	CDS	+	649/996	217/331	missense_variant c.649A>G p.Asn217Asp	Rv0292	eccE3	ESX-3 secretion system protein EccE	ERR2815529
1340667	snp	A	G	G:81 A:0	CDS	+	9/297	3/98	synonymous_variant c.9A>G p.Ser3Ser	Rv1197	esxK	ESAT-6 like protein EsxK	ERR2815529
1340775	snp	C	T	T:57 C:0	CDS	+	117/297	39/98	synonymous_variant c.117C>T p.Asn39Asn	Rv1197	esxK	ESAT-6 like protein EsxK	ERR2815529
1341209	snp	C	T	T:93 C:0	CDS	+	204/285	68/94	synonymous_variant c.204C>T p.Ala68Ala	Rv1198	esxL	ESAT-6 like protein EsxL	ERR2815529
2017861	snp	G	A	A:103 G:0	CDS	+	122/1521	41/506	missense_variant c.122G>A p.Arg41His	Rv1782	eccB5	ESX-5 type VII secretion system protein EccB5	ERR2815529
2019236	snp	T	G	G:110 T:3	CDS	+	1497/1521	499/506	synonymous_variant c.1497T>G p.Pro499Pro	Rv1782	eccB5	ESX-5 type VII secretion system protein EccB5	ERR2815529
2021326	snp	A	G	G:93 A:0	CDS	+	2070/4176	690/1391	synonymous_variant c.2070A>G p.Ala690Ala	Rv1783	eccC5	ESX-5 type VII secretion system protein EccC5	ERR2815529
2021564	snp	G	A	A:101 G:0	CDS	+	2308/4176	770/1391	missense_variant c.2308G>A p.Val770Met	Rv1783	eccC5	ESX-5 type VII secretion system protein EccC5	ERR2815529
2022868	snp	T	C	C:101 T:0	CDS	+	3612/4176	1204/1391	synonymous_variant c.3612T>C p.Ser1204Ser	Rv1783	eccC5	ESX-5 type VII secretion system protein EccC5	ERR2815529
2033021	snp	G	A	A:121 G:0	CDS	+	782/1512	261/503	missense_variant c.782G>A p.Gly261Asp	Rv1795	eccD5	ESX-5 type VII secretion system protein EccD	ERR2815529
2037271	snp	C	T	T:151 C:0	CDS	+	572/1833	191/610	missense_variant c.572C>T p.Thr191Met	Rv1798	eccA5	ESX-5 type VII secretion system protein EccA	ERR2815529
2625924	snp	T	C	C:55 T:0	CDS	-	249/285	83/94	synonymous_variant c.249A>G p.Ala83Ala	Rv2346c	esxO	ESAT-6 like protein EsxO	ERR2815529
3864995	snp	T	C	C:87 T:0	CDS	-	3244/3711	1082/1236	missense_variant c.3244A>G p.Ser1082Gly	Rv3447c	eccC4	ESX-4 secretion system protein EccC4	ERR2815529
3871246	snp	T	C	C:108 T:0	CDS	-	1251/1413	417/470	synonymous_variant c.1251A>G p.Gly417Gly	Rv3450c	eccB4	ESX-4 secretion system protein EccB4	ERR2815529
4054637	snp	A	G	G:129 A:0	CDS	-	60/555	20/184	synonymous_variant c.60T>C p.Gly20Gly	Rv3614c	espD	ESX-1 secretion-associated protein EspD	ERR2815529
4054671	snp	T	C	C:127 T:0	CDS	-	26/555	9/184	missense_variant c.26A>G p.Asp9Gly	Rv3614c	espD	ESX-1 secretion-associated protein EspD	ERR2815529
4054869	snp	C	T	T:152 C:0	CDS	-	255/312	85/103	synonymous_variant c.255G>A p.Lys85Lys	Rv3615c	espC	ESX-1 secretion-associated protein EspC	ERR2815529
4055801	snp	G	A	A:148 G:0	CDS	-	575/1179	192/392	missense_variant c.575C>T p.Thr192Ile	Rv3616c	espA	ESX-1 secretion-associated protein EspA	ERR2815529
4343903	snp	A	G	G:96 A:0	CDS	+	590/1722	197/573	missense_variant c.590A>G p.Asp197Gly	Rv3868	eccA1	ESX-1 secretion system protein EccA1	ERR2815529
4344041	snp	C	T	T:109 C:0	CDS	+	728/1722	243/573	missense_variant c.728C>T p.Ala243Val	Rv3868	eccA1	ESX-1 secretion system protein EccA1	ERR2815529
4356110	snp	G	C	C:117 G:0	CDS	+	1104/1536	368/511	synonymous_variant c.1104G>C p.Leu368Leu	Rv3877	eccD1	ESX-1 secretion system protein EccD1	ERR2815529
4356825	snp	G	A	A:119 G:0	CDS	+	133/843	45/280	missense_variant c.133G>A p.Glu45Lys	Rv3878	espJ	ESX-1 secretion-associated protein EspJ	ERR2815529
4357421	snp	G	A	A:103 G:0	CDS	+	729/843	243/280	synonymous_variant c.729G>A p.Gly243Gly	Rv3878	espJ	ESX-1 secretion-associated protein EspJ	ERR2815529
4357597	snp	C	G	G:129 C:0	CDS	-	2186/2190	729/729	missense_variant c.2186G>C p.Cys729Ser	Rv3879c	espK	ESX-1 secretion-associated protein EspK	ERR2815529
4358475	snp	C	A	A:104 C:0	CDS	-	1308/2190	436/729	synonymous_variant c.1308G>T p.Pro436Pro	Rv3879c	espK	ESX-1 secretion-associated protein EspK	ERR2815529
4359165	snp	G	C	C:30 G:0	CDS	-	618/2190	206/729	synonymous_variant c.618C>G p.Thr206Thr	Rv3879c	espK	ESX-1 secretion-associated protein EspK	ERR2815529
4377033	snp	G	C	C:103 G:0	CDS	-	3420/4191	1140/1396	synonymous_variant c.3420C>G p.Ser1140Ser	Rv3894c	eccC2	ESX-2 type VII secretion system protein EccC	ERR2815529
4379208	snp	C	T	T:87 C:0	CDS	-	1245/4191	415/1396	synonymous_variant c.1245G>A p.Arg415Arg	Rv3894c	eccC2	ESX-2 type VII secretion system protein EccC	ERR2815529
4379680	snp	C	G	G:115 C:0	CDS	-	773/4191	258/1396	missense_variant c.773G>C p.Arg258Pro	Rv3894c	eccC2	ESX-2 type VII secretion system protein EccC	ERR2815529
4380880	snp	T	C	C:117 T:0	CDS	-	1061/1488	354/495	missense_variant c.1061A>G p.Asp354Gly	Rv3895c	eccB2	ESX-2 secretion system protein EccB	ERR2815529
4390466	snp	T	C	C:100 T:0	CDS	-	244/273	82/90	missense_variant c.244A>G p.Met82Val	Rv3904c	esxE	ESAT-6 like protein EsxE	ERR2815529
4390859	snp	C	T	T:100 C:0	CDS	-	173/312	58/103	stop_gained c.173G>A p.Trp58*	Rv3905c	esxF	ESAT-6 like protein EsxF	ERR2815529
342146	snp	A	C	C:61 A:1	CDS	+	17/1896	6/631	missense_variant c.17A>C p.Glu6Ala	Rv0282	eccA3	ESX-3 secretion system protein EccA	ERR2815513
343281	snp	G	C	C:52 G:0	CDS	+	1152/1896	384/631	synonymous_variant c.1152G>C p.Ala384Ala	Rv0282	eccA3	ESX-3 secretion system protein EccA	ERR2815513
346275	snp	C	G	G:58 C:0	CDS	+	641/3993	214/1330	missense_variant c.641C>G p.Pro214Arg	Rv0284	eccC3	ESX-3 secretion system protein EccC3	ERR2815513
354280	snp	G	A	A:57 G:0	CDS	+	1198/1419	400/472	missense_variant c.1198G>A p.Ala400Thr	Rv0290	eccD3	ESX-3 secretion system protein EccD	ERR2815513
356528	snp	A	G	G:48 A:0	CDS	+	649/996	217/331	missense_variant c.649A>G p.Asn217Asp	Rv0292	eccE3	ESX-3 secretion system protein EccE	ERR2815513
1340667	snp	A	G	G:37 A:0	CDS	+	9/297	3/98	synonymous_variant c.9A>G p.Ser3Ser	Rv1197	esxK	ESAT-6 like protein EsxK	ERR2815513
1340775	snp	C	T	T:29 C:0	CDS	+	117/297	39/98	synonymous_variant c.117C>T p.Asn39Asn	Rv1197	esxK	ESAT-6 like protein EsxK	ERR2815513
1341209	snp	C	T	T:59 C:0	CDS	+	204/285	68/94	synonymous_variant c.204C>T p.Ala68Ala	Rv1198	esxL	ESAT-6 like protein EsxL	ERR2815513
2017861	snp	G	A	A:48 G:0	CDS	+	122/1521	41/506	missense_variant c.122G>A p.Arg41His	Rv1782	eccB5	ESX-5 type VII secretion system protein EccB5	ERR2815513
2019236	snp	T	G	G:41 T:1	CDS	+	1497/1521	499/506	synonymous_variant c.1497T>G p.Pro499Pro	Rv1782	eccB5	ESX-5 type VII secretion system protein EccB5	ERR2815513
2021326	snp	A	G	G:48 A:0	CDS	+	2070/4176	690/1391	synonymous_variant c.2070A>G p.Ala690Ala	Rv1783	eccC5	ESX-5 type VII secretion system protein EccC5	ERR2815513
2021564	snp	G	A	A:42 G:0	CDS	+	2308/4176	770/1391	missense_variant c.2308G>A p.Val770Met	Rv1783	eccC5	ESX-5 type VII secretion system protein EccC5	ERR2815513
2022868	snp	T	C	C:60 T:0	CDS	+	3612/4176	1204/1391	synonymous_variant c.3612T>C p.Ser1204Ser	Rv1783	eccC5	ESX-5 type VII secretion system protein EccC5	ERR2815513
2033021	snp	G	A	A:55 G:0	CDS	+	782/1512	261/503	missense_variant c.782G>A p.Gly261Asp	Rv1795	eccD5	ESX-5 type VII secretion system protein EccD	ERR2815513
2037248	snp	C	T	T:61 C:0	CDS	+	549/1833	183/610	synonymous_variant c.549C>T p.Ala183Ala	Rv1798	eccA5	ESX-5 type VII secretion system protein EccA	ERR2815513
2625924	snp	T	C	C:28 T:0	CDS	-	249/285	83/94	synonymous_variant c.249A>G p.Ala83Ala	Rv2346c	esxO	ESAT-6 like protein EsxO	ERR2815513
3864995	snp	T	C	C:46 T:0	CDS	-	3244/3711	1082/1236	missense_variant c.3244A>G p.Ser1082Gly	Rv3447c	eccC4	ESX-4 secretion system protein EccC4	ERR2815513
3871246	snp	T	C	C:58 T:0	CDS	-	1251/1413	417/470	synonymous_variant c.1251A>G p.Gly417Gly	Rv3450c	eccB4	ESX-4 secretion system protein EccB4	ERR2815513
4054637	snp	A	G	G:55 A:0	CDS	-	60/555	20/184	synonymous_variant c.60T>C p.Gly20Gly	Rv3614c	espD	ESX-1 secretion-associated protein EspD	ERR2815513
4054869	snp	C	T	T:50 C:0	CDS	-	255/312	85/103	synonymous_variant c.255G>A p.Lys85Lys	Rv3615c	espC	ESX-1 secretion-associated protein EspC	ERR2815513
4055801	snp	G	A	A:48 G:0	CDS	-	575/1179	192/392	missense_variant c.575C>T p.Thr192Ile	Rv3616c	espA	ESX-1 secretion-associated protein EspA	ERR2815513
4342026	snp	G	C	C:62 G:0	CDS	+	147/852	49/283	synonymous_variant c.147G>C p.Pro49Pro	Rv3866	espG1	ESX-1 secretion-associated protein EspG	ERR2815513
4344041	snp	C	T	T:38 C:1	CDS	+	728/1722	243/573	missense_variant c.728C>T p.Ala243Val	Rv3868	eccA1	ESX-1 secretion system protein EccA1	ERR2815513
4356110	snp	G	C	C:37 G:0	CDS	+	1104/1536	368/511	synonymous_variant c.1104G>C p.Leu368Leu	Rv3877	eccD1	ESX-1 secretion system protein EccD1	ERR2815513
4356825	snp	G	A	A:53 G:0	CDS	+	133/843	45/280	missense_variant c.133G>A p.Glu45Lys	Rv3878	espJ	ESX-1 secretion-associated protein EspJ	ERR2815513
4357421	snp	G	A	A:55 G:0	CDS	+	729/843	243/280	synonymous_variant c.729G>A p.Gly243Gly	Rv3878	espJ	ESX-1 secretion-associated protein EspJ	ERR2815513
4357597	snp	C	G	G:63 C:0	CDS	-	2186/2190	729/729	missense_variant c.2186G>C p.Cys729Ser	Rv3879c	espK	ESX-1 secretion-associated protein EspK	ERR2815513
4358475	snp	C	A	A:42 C:0	CDS	-	1308/2190	436/729	synonymous_variant c.1308G>T p.Pro436Pro	Rv3879c	espK	ESX-1 secretion-associated protein EspK	ERR2815513
4362152	snp	G	A	A:51 G:0	CDS	-	1269/1389	423/462	synonymous_variant c.1269C>T p.Pro423Pro	Rv3882c	eccE1	ESX-1 secretion system protein EccE1	ERR2815513
4366195	snp	T	C	C:44 T:0	CDS	-	644/1860	215/619	missense_variant c.644A>G p.Glu215Gly	Rv3884c	eccA2	ESX-2 secretion system protein EccA	ERR2815513
4366272	snp	G	C	C:58 G:1	CDS	-	567/1860	189/619	synonymous_variant c.567C>G p.Ala189Ala	Rv3884c	eccA2	ESX-2 secretion system protein EccA	ERR2815513
4367649	snp	A	G	G:49 A:0	CDS	-	873/1614	291/537	synonymous_variant c.873T>C p.Tyr291Tyr	Rv3885c	eccE2	ESX-2 secretion system protein EccE	ERR2815513
4368124	snp	A	G	G:36 A:0	CDS	-	398/1614	133/537	missense_variant c.398T>C p.Leu133Pro	Rv3885c	eccE2	ESX-2 secretion system protein EccE	ERR2815513
4373316	snp	C	T	T:48 C:0	CDS	-	315/831	105/276	synonymous_variant c.315G>A p.Leu105Leu	Rv3889c	espG2	ESX-2 secretion-associated protein EspG2	ERR2815513
4374228	snp	T	C	C:52 T:0	CDS	-	145/324	49/107	missense_variant c.145A>G p.Thr49Ala	Rv3891c	esxD	ESAT-6 like protein EsxD	ERR2815513
4377033	snp	G	C	C:55 G:0	CDS	-	3420/4191	1140/1396	synonymous_variant c.3420C>G p.Ser1140Ser	Rv3894c	eccC2	ESX-2 type VII secretion system protein EccC	ERR2815513
4379208	snp	C	T	T:32 C:0	CDS	-	1245/4191	415/1396	synonymous_variant c.1245G>A p.Arg415Arg	Rv3894c	eccC2	ESX-2 type VII secretion system protein EccC	ERR2815513
4379680	snp	C	G	G:64 C:0	CDS	-	773/4191	258/1396	missense_variant c.773G>C p.Arg258Pro	Rv3894c	eccC2	ESX-2 type VII secretion system protein EccC	ERR2815513
4380880	snp	T	C	C:50 T:0	CDS	-	1061/1488	354/495	missense_variant c.1061A>G p.Asp354Gly	Rv3895c	eccB2	ESX-2 secretion system protein EccB	ERR2815513
342146	snp	A	C	C:81 A:2	CDS	+	17/1896	6/631	missense_variant c.17A>C p.Glu6Ala	Rv0282	eccA3	ESX-3 secretion system protein EccA	ERR2815557
343281	snp	G	C	C:77 G:0	CDS	+	1152/1896	384/631	synonymous_variant c.1152G>C p.Ala384Ala	Rv0282	eccA3	ESX-3 secretion system protein EccA	ERR2815557
344101	snp	C	T	T:76 C:0	CDS	+	80/1617	27/538	missense_variant c.80C>T p.Pro27Leu	Rv0283	eccB3	ESX-3 secretion system protein EccB3	ERR2815557
346275	snp	C	G	G:91 C:0	CDS	+	641/3993	214/1330	missense_variant c.641C>G p.Pro214Arg	Rv0284	eccC3	ESX-3 secretion system protein EccC3	ERR2815557
354280	snp	G	A	A:80 G:0	CDS	+	1198/1419	400/472	missense_variant c.1198G>A p.Ala400Thr	Rv0290	eccD3	ESX-3 secretion system protein EccD	ERR2815557
356528	snp	A	G	G:72 A:0	CDS	+	649/996	217/331	missense_variant c.649A>G p.Asn217Asp	Rv0292	eccE3	ESX-3 secretion system protein EccE	ERR2815557
1340667	snp	A	G	G:49 A:0	CDS	+	9/297	3/98	synonymous_variant c.9A>G p.Ser3Ser	Rv1197	esxK	ESAT-6 like protein EsxK	ERR2815557
1340775	snp	C	T	T:36 C:0	CDS	+	117/297	39/98	synonymous_variant c.117C>T p.Asn39Asn	Rv1197	esxK	ESAT-6 like protein EsxK	ERR2815557
1341209	snp	C	T	T:64 C:0	CDS	+	204/285	68/94	synonymous_variant c.204C>T p.Ala68Ala	Rv1198	esxL	ESAT-6 like protein EsxL	ERR2815557
2017861	snp	G	A	A:77 G:0	CDS	+	122/1521	41/506	missense_variant c.122G>A p.Arg41His	Rv1782	eccB5	ESX-5 type VII secretion system protein EccB5	ERR2815557
2019236	snp	T	G	G:65 T:1	CDS	+	1497/1521	499/506	synonymous_variant c.1497T>G p.Pro499Pro	Rv1782	eccB5	ESX-5 type VII secretion system protein EccB5	ERR2815557
2021326	snp	A	G	G:76 A:0	CDS	+	2070/4176	690/1391	synonymous_variant c.2070A>G p.Ala690Ala	Rv1783	eccC5	ESX-5 type VII secretion system protein EccC5	ERR2815557
2021564	snp	G	A	A:60 G:0	CDS	+	2308/4176	770/1391	missense_variant c.2308G>A p.Val770Met	Rv1783	eccC5	ESX-5 type VII secretion system protein EccC5	ERR2815557
2022868	snp	T	C	C:86 T:0	CDS	+	3612/4176	1204/1391	synonymous_variant c.3612T>C p.Ser1204Ser	Rv1783	eccC5	ESX-5 type VII secretion system protein EccC5	ERR2815557
2033021	snp	G	A	A:95 G:0	CDS	+	782/1512	261/503	missense_variant c.782G>A p.Gly261Asp	Rv1795	eccD5	ESX-5 type VII secretion system protein EccD	ERR2815557
2037248	snp	C	T	T:88 C:2	CDS	+	549/1833	183/610	synonymous_variant c.549C>T p.Ala183Ala	Rv1798	eccA5	ESX-5 type VII secretion system protein EccA	ERR2815557
2625924	snp	T	C	C:40 T:0	CDS	-	249/285	83/94	synonymous_variant c.249A>G p.Ala83Ala	Rv2346c	esxO	ESAT-6 like protein EsxO	ERR2815557
3864995	snp	T	C	C:84 T:0	CDS	-	3244/3711	1082/1236	missense_variant c.3244A>G p.Ser1082Gly	Rv3447c	eccC4	ESX-4 secretion system protein EccC4	ERR2815557
3871246	snp	T	C	C:97 T:0	CDS	-	1251/1413	417/470	synonymous_variant c.1251A>G p.Gly417Gly	Rv3450c	eccB4	ESX-4 secretion system protein EccB4	ERR2815557
4054637	snp	A	G	G:76 A:0	CDS	-	60/555	20/184	synonymous_variant c.60T>C p.Gly20Gly	Rv3614c	espD	ESX-1 secretion-associated protein EspD	ERR2815557
4054869	snp	C	T	T:64 C:0	CDS	-	255/312	85/103	synonymous_variant c.255G>A p.Lys85Lys	Rv3615c	espC	ESX-1 secretion-associated protein EspC	ERR2815557
4055801	snp	G	A	A:88 G:0	CDS	-	575/1179	192/392	missense_variant c.575C>T p.Thr192Ile	Rv3616c	espA	ESX-1 secretion-associated protein EspA	ERR2815557
4342026	snp	G	C	C:83 G:0	CDS	+	147/852	49/283	synonymous_variant c.147G>C p.Pro49Pro	Rv3866	espG1	ESX-1 secretion-associated protein EspG	ERR2815557
4344041	snp	C	T	T:69 C:0	CDS	+	728/1722	243/573	missense_variant c.728C>T p.Ala243Val	Rv3868	eccA1	ESX-1 secretion system protein EccA1	ERR2815557
4347538	snp	G	A	A:79 G:0	CDS	+	1058/2244	353/747	missense_variant c.1058G>A p.Arg353His	Rv3870	eccCa1	ESX-1 secretion system protein EccCa	ERR2815557
4356110	snp	G	C	C:87 G:0	CDS	+	1104/1536	368/511	synonymous_variant c.1104G>C p.Leu368Leu	Rv3877	eccD1	ESX-1 secretion system protein EccD1	ERR2815557
4356825	snp	G	A	A:74 G:0	CDS	+	133/843	45/280	missense_variant c.133G>A p.Glu45Lys	Rv3878	espJ	ESX-1 secretion-associated protein EspJ	ERR2815557
4357421	snp	G	A	A:70 G:0	CDS	+	729/843	243/280	synonymous_variant c.729G>A p.Gly243Gly	Rv3878	espJ	ESX-1 secretion-associated protein EspJ	ERR2815557
4357597	snp	C	G	G:86 C:0	CDS	-	2186/2190	729/729	missense_variant c.2186G>C p.Cys729Ser	Rv3879c	espK	ESX-1 secretion-associated protein EspK	ERR2815557
4358475	snp	C	A	A:66 C:0	CDS	-	1308/2190	436/729	synonymous_variant c.1308G>T p.Pro436Pro	Rv3879c	espK	ESX-1 secretion-associated protein EspK	ERR2815557
4362152	snp	G	A	A:79 G:0	CDS	-	1269/1389	423/462	synonymous_variant c.1269C>T p.Pro423Pro	Rv3882c	eccE1	ESX-1 secretion system protein EccE1	ERR2815557
4366195	snp	T	C	C:83 T:0	CDS	-	644/1860	215/619	missense_variant c.644A>G p.Glu215Gly	Rv3884c	eccA2	ESX-2 secretion system protein EccA	ERR2815557
4366272	snp	G	C	C:65 G:0	CDS	-	567/1860	189/619	synonymous_variant c.567C>G p.Ala189Ala	Rv3884c	eccA2	ESX-2 secretion system protein EccA	ERR2815557
4367649	snp	A	G	G:79 A:1	CDS	-	873/1614	291/537	synonymous_variant c.873T>C p.Tyr291Tyr	Rv3885c	eccE2	ESX-2 secretion system protein EccE	ERR2815557
4368124	snp	A	G	G:61 A:0	CDS	-	398/1614	133/537	missense_variant c.398T>C p.Leu133Pro	Rv3885c	eccE2	ESX-2 secretion system protein EccE	ERR2815557
4368481	snp	C	T	T:89 C:0	CDS	-	41/1614	14/537	missense_variant c.41G>A p.Arg14Lys	Rv3885c	eccE2	ESX-2 secretion system protein EccE	ERR2815557
4374228	snp	T	C	C:69 T:0	CDS	-	145/324	49/107	missense_variant c.145A>G p.Thr49Ala	Rv3891c	esxD	ESAT-6 like protein EsxD	ERR2815557
4377033	snp	G	C	C:63 G:0	CDS	-	3420/4191	1140/1396	synonymous_variant c.3420C>G p.Ser1140Ser	Rv3894c	eccC2	ESX-2 type VII secretion system protein EccC	ERR2815557
4379208	snp	C	T	T:51 C:0	CDS	-	1245/4191	415/1396	synonymous_variant c.1245G>A p.Arg415Arg	Rv3894c	eccC2	ESX-2 type VII secretion system protein EccC	ERR2815557
4379680	snp	C	G	G:83 C:0	CDS	-	773/4191	258/1396	missense_variant c.773G>C p.Arg258Pro	Rv3894c	eccC2	ESX-2 type VII secretion system protein EccC	ERR2815557
4380880	snp	T	C	C:93 T:0	CDS	-	1061/1488	354/495	missense_variant c.1061A>G p.Asp354Gly	Rv3895c	eccB2	ESX-2 secretion system protein EccB	ERR2815557
342146	snp	A	C	C:83 A:0	CDS	+	17/1896	6/631	missense_variant c.17A>C p.Glu6Ala	Rv0282	eccA3	ESX-3 secretion system protein EccA	ERR2815582
343281	snp	G	C	C:86 G:0	CDS	+	1152/1896	384/631	synonymous_variant c.1152G>C p.Ala384Ala	Rv0282	eccA3	ESX-3 secretion system protein EccA	ERR2815582
346275	snp	C	G	G:100 C:0	CDS	+	641/3993	214/1330	missense_variant c.641C>G p.Pro214Arg	Rv0284	eccC3	ESX-3 secretion system protein EccC3	ERR2815582
354280	snp	G	A	A:75 G:0	CDS	+	1198/1419	400/472	missense_variant c.1198G>A p.Ala400Thr	Rv0290	eccD3	ESX-3 secretion system protein EccD	ERR2815582
355993	snp	G	A	A:108 G:0	CDS	+	114/996	38/331	synonymous_variant c.114G>A p.Leu38Leu	Rv0292	eccE3	ESX-3 secretion system protein EccE	ERR2815582
356528	snp	A	G	G:70 A:0	CDS	+	649/996	217/331	missense_variant c.649A>G p.Asn217Asp	Rv0292	eccE3	ESX-3 secretion system protein EccE	ERR2815582
1340667	snp	A	G	G:48 A:0	CDS	+	9/297	3/98	synonymous_variant c.9A>G p.Ser3Ser	Rv1197	esxK	ESAT-6 like protein EsxK	ERR2815582
1340775	snp	C	T	T:53 C:0	CDS	+	117/297	39/98	synonymous_variant c.117C>T p.Asn39Asn	Rv1197	esxK	ESAT-6 like protein EsxK	ERR2815582
1341209	snp	C	T	T:90 C:0	CDS	+	204/285	68/94	synonymous_variant c.204C>T p.Ala68Ala	Rv1198	esxL	ESAT-6 like protein EsxL	ERR2815582
2017861	snp	G	A	A:73 G:0	CDS	+	122/1521	41/506	missense_variant c.122G>A p.Arg41His	Rv1782	eccB5	ESX-5 type VII secretion system protein EccB5	ERR2815582
2019236	snp	T	G	G:78 T:1	CDS	+	1497/1521	499/506	synonymous_variant c.1497T>G p.Pro499Pro	Rv1782	eccB5	ESX-5 type VII secretion system protein EccB5	ERR2815582
2021326	snp	A	G	G:70 A:0	CDS	+	2070/4176	690/1391	synonymous_variant c.2070A>G p.Ala690Ala	Rv1783	eccC5	ESX-5 type VII secretion system protein EccC5	ERR2815582
2021564	snp	G	A	A:67 G:0	CDS	+	2308/4176	770/1391	missense_variant c.2308G>A p.Val770Met	Rv1783	eccC5	ESX-5 type VII secretion system protein EccC5	ERR2815582
2022868	snp	T	C	C:87 T:0	CDS	+	3612/4176	1204/1391	synonymous_variant c.3612T>C p.Ser1204Ser	Rv1783	eccC5	ESX-5 type VII secretion system protein EccC5	ERR2815582
2033021	snp	G	A	A:82 G:0	CDS	+	782/1512	261/503	missense_variant c.782G>A p.Gly261Asp	Rv1795	eccD5	ESX-5 type VII secretion system protein EccD	ERR2815582
2037248	snp	C	T	T:85 C:0	CDS	+	549/1833	183/610	synonymous_variant c.549C>T p.Ala183Ala	Rv1798	eccA5	ESX-5 type VII secretion system protein EccA	ERR2815582
2625924	snp	T	C	C:44 T:0	CDS	-	249/285	83/94	synonymous_variant c.249A>G p.Ala83Ala	Rv2346c	esxO	ESAT-6 like protein EsxO	ERR2815582
3864590	snp	T	C	C:78 T:0	CDS	-	3649/3711	1217/1236	missense_variant c.3649A>G p.Ile1217Val	Rv3447c	eccC4	ESX-4 secretion system protein EccC4	ERR2815582
3864995	snp	T	C	C:82 T:0	CDS	-	3244/3711	1082/1236	missense_variant c.3244A>G p.Ser1082Gly	Rv3447c	eccC4	ESX-4 secretion system protein EccC4	ERR2815582
3871246	snp	T	C	C:88 T:0	CDS	-	1251/1413	417/470	synonymous_variant c.1251A>G p.Gly417Gly	Rv3450c	eccB4	ESX-4 secretion system protein EccB4	ERR2815582
4054637	snp	A	G	G:70 A:0	CDS	-	60/555	20/184	synonymous_variant c.60T>C p.Gly20Gly	Rv3614c	espD	ESX-1 secretion-associated protein EspD	ERR2815582
4054869	snp	C	T	T:97 C:0	CDS	-	255/312	85/103	synonymous_variant c.255G>A p.Lys85Lys	Rv3615c	espC	ESX-1 secretion-associated protein EspC	ERR2815582
4055801	snp	G	A	A:97 G:0	CDS	-	575/1179	192/392	missense_variant c.575C>T p.Thr192Ile	Rv3616c	espA	ESX-1 secretion-associated protein EspA	ERR2815582
4342026	snp	G	C	C:84 G:0	CDS	+	147/852	49/283	synonymous_variant c.147G>C p.Pro49Pro	Rv3866	espG1	ESX-1 secretion-associated protein EspG	ERR2815582
4344041	snp	C	T	T:57 C:0	CDS	+	728/1722	243/573	missense_variant c.728C>T p.Ala243Val	Rv3868	eccA1	ESX-1 secretion system protein EccA1	ERR2815582
4356110	snp	G	C	C:89 G:0	CDS	+	1104/1536	368/511	synonymous_variant c.1104G>C p.Leu368Leu	Rv3877	eccD1	ESX-1 secretion system protein EccD1	ERR2815582
4356825	snp	G	A	A:95 G:0	CDS	+	133/843	45/280	missense_variant c.133G>A p.Glu45Lys	Rv3878	espJ	ESX-1 secretion-associated protein EspJ	ERR2815582
4357421	snp	G	A	A:85 G:0	CDS	+	729/843	243/280	synonymous_variant c.729G>A p.Gly243Gly	Rv3878	espJ	ESX-1 secretion-associated protein EspJ	ERR2815582
4357597	snp	C	G	G:136 C:0	CDS	-	2186/2190	729/729	missense_variant c.2186G>C p.Cys729Ser	Rv3879c	espK	ESX-1 secretion-associated protein EspK	ERR2815582
4358475	snp	C	A	A:71 C:0	CDS	-	1308/2190	436/729	synonymous_variant c.1308G>T p.Pro436Pro	Rv3879c	espK	ESX-1 secretion-associated protein EspK	ERR2815582
4362152	snp	G	A	A:96 G:0	CDS	-	1269/1389	423/462	synonymous_variant c.1269C>T p.Pro423Pro	Rv3882c	eccE1	ESX-1 secretion system protein EccE1	ERR2815582
4366195	snp	T	C	C:93 T:0	CDS	-	644/1860	215/619	missense_variant c.644A>G p.Glu215Gly	Rv3884c	eccA2	ESX-2 secretion system protein EccA	ERR2815582
4366272	snp	G	C	C:75 G:0	CDS	-	567/1860	189/619	synonymous_variant c.567C>G p.Ala189Ala	Rv3884c	eccA2	ESX-2 secretion system protein EccA	ERR2815582
4367649	snp	A	G	G:94 A:0	CDS	-	873/1614	291/537	synonymous_variant c.873T>C p.Tyr291Tyr	Rv3885c	eccE2	ESX-2 secretion system protein EccE	ERR2815582
4368124	snp	A	G	G:69 A:0	CDS	-	398/1614	133/537	missense_variant c.398T>C p.Leu133Pro	Rv3885c	eccE2	ESX-2 secretion system protein EccE	ERR2815582
4370410	snp	C	T	T:61 C:0	CDS	-	1275/1530	425/509	synonymous_variant c.1275G>A p.Ala425Ala	Rv3887c	eccD2	ESX-2 secretion system protein EccD	ERR2815582
4374228	snp	T	C	C:83 T:0	CDS	-	145/324	49/107	missense_variant c.145A>G p.Thr49Ala	Rv3891c	esxD	ESAT-6 like protein EsxD	ERR2815582
4377033	snp	G	C	C:98 G:0	CDS	-	3420/4191	1140/1396	synonymous_variant c.3420C>G p.Ser1140Ser	Rv3894c	eccC2	ESX-2 type VII secretion system protein EccC	ERR2815582
4379208	snp	C	T	T:56 C:0	CDS	-	1245/4191	415/1396	synonymous_variant c.1245G>A p.Arg415Arg	Rv3894c	eccC2	ESX-2 type VII secretion system protein EccC	ERR2815582
4379680	snp	C	G	G:87 C:0	CDS	-	773/4191	258/1396	missense_variant c.773G>C p.Arg258Pro	Rv3894c	eccC2	ESX-2 type VII secretion system protein EccC	ERR2815582
4380880	snp	T	C	C:97 T:0	CDS	-	1061/1488	354/495	missense_variant c.1061A>G p.Asp354Gly	Rv3895c	eccB2	ESX-2 secretion system protein EccB	ERR2815582
342146	snp	A	C	C:74 A:0	CDS	+	17/1896	6/631	missense_variant c.17A>C p.Glu6Ala	Rv0282	eccA3	ESX-3 secretion system protein EccA	ERR2446400
343281	snp	G	C	C:57 G:1	CDS	+	1152/1896	384/631	synonymous_variant c.1152G>C p.Ala384Ala	Rv0282	eccA3	ESX-3 secretion system protein EccA	ERR2446400
346275	snp	C	G	G:53 C:0	CDS	+	641/3993	214/1330	missense_variant c.641C>G p.Pro214Arg	Rv0284	eccC3	ESX-3 secretion system protein EccC3	ERR2446400
354280	snp	G	A	A:84 G:0	CDS	+	1198/1419	400/472	missense_variant c.1198G>A p.Ala400Thr	Rv0290	eccD3	ESX-3 secretion system protein EccD	ERR2446400
356528	snp	A	G	G:72 A:0	CDS	+	649/996	217/331	missense_variant c.649A>G p.Asn217Asp	Rv0292	eccE3	ESX-3 secretion system protein EccE	ERR2446400
1341209	snp	C	T	T:11 C:0	CDS	+	204/285	68/94	synonymous_variant c.204C>T p.Ala68Ala	Rv1198	esxL	ESAT-6 like protein EsxL	ERR2446400
2017861	snp	G	A	A:33 G:0	CDS	+	122/1521	41/506	missense_variant c.122G>A p.Arg41His	Rv1782	eccB5	ESX-5 type VII secretion system protein EccB5	ERR2446400
2019236	snp	T	G	G:36 T:0	CDS	+	1497/1521	499/506	synonymous_variant c.1497T>G p.Pro499Pro	Rv1782	eccB5	ESX-5 type VII secretion system protein EccB5	ERR2446400
2021326	snp	A	G	G:37 A:0	CDS	+	2070/4176	690/1391	synonymous_variant c.2070A>G p.Ala690Ala	Rv1783	eccC5	ESX-5 type VII secretion system protein EccC5	ERR2446400
2021564	snp	G	A	A:36 G:1	CDS	+	2308/4176	770/1391	missense_variant c.2308G>A p.Val770Met	Rv1783	eccC5	ESX-5 type VII secretion system protein EccC5	ERR2446400
2022868	snp	T	C	C:88 T:0	CDS	+	3612/4176	1204/1391	synonymous_variant c.3612T>C p.Ser1204Ser	Rv1783	eccC5	ESX-5 type VII secretion system protein EccC5	ERR2446400
2033021	snp	G	A	A:104 G:0	CDS	+	782/1512	261/503	missense_variant c.782G>A p.Gly261Asp	Rv1795	eccD5	ESX-5 type VII secretion system protein EccD	ERR2446400
2625924	snp	T	C	C:13 T:0	CDS	-	249/285	83/94	synonymous_variant c.249A>G p.Ala83Ala	Rv2346c	esxO	ESAT-6 like protein EsxO	ERR2446400
3376808	snp	G	A	A:62 G:0	CDS	-	45/363	15/120	synonymous_variant c.45C>T p.Val15Val	Rv3017c	esxQ	ESAT-6 like protein EsxQ	ERR2446400
3864995	snp	T	C	C:45 T:0	CDS	-	3244/3711	1082/1236	missense_variant c.3244A>G p.Ser1082Gly	Rv3447c	eccC4	ESX-4 secretion system protein EccC4	ERR2446400
3871246	snp	T	C	C:87 T:0	CDS	-	1251/1413	417/470	synonymous_variant c.1251A>G p.Gly417Gly	Rv3450c	eccB4	ESX-4 secretion system protein EccB4	ERR2446400
4054637	snp	A	G	G:44 A:0	CDS	-	60/555	20/184	synonymous_variant c.60T>C p.Gly20Gly	Rv3614c	espD	ESX-1 secretion-associated protein EspD	ERR2446400
4054671	snp	T	C	C:54 T:0	CDS	-	26/555	9/184	missense_variant c.26A>G p.Asp9Gly	Rv3614c	espD	ESX-1 secretion-associated protein EspD	ERR2446400
4054869	snp	C	T	T:67 C:0	CDS	-	255/312	85/103	synonymous_variant c.255G>A p.Lys85Lys	Rv3615c	espC	ESX-1 secretion-associated protein EspC	ERR2446400
4055801	snp	G	A	A:61 G:0	CDS	-	575/1179	192/392	missense_variant c.575C>T p.Thr192Ile	Rv3616c	espA	ESX-1 secretion-associated protein EspA	ERR2446400
4344041	snp	C	T	T:58 C:0	CDS	+	728/1722	243/573	missense_variant c.728C>T p.Ala243Val	Rv3868	eccA1	ESX-1 secretion system protein EccA1	ERR2446400
4356110	snp	G	C	C:52 G:0	CDS	+	1104/1536	368/511	synonymous_variant c.1104G>C p.Leu368Leu	Rv3877	eccD1	ESX-1 secretion system protein EccD1	ERR2446400
4356825	snp	G	A	A:62 G:0	CDS	+	133/843	45/280	missense_variant c.133G>A p.Glu45Lys	Rv3878	espJ	ESX-1 secretion-associated protein EspJ	ERR2446400
4357421	snp	G	A	A:86 G:0	CDS	+	729/843	243/280	synonymous_variant c.729G>A p.Gly243Gly	Rv3878	espJ	ESX-1 secretion-associated protein EspJ	ERR2446400
4357597	snp	C	G	G:100 C:0	CDS	-	2186/2190	729/729	missense_variant c.2186G>C p.Cys729Ser	Rv3879c	espK	ESX-1 secretion-associated protein EspK	ERR2446400
4358475	snp	C	A	A:119 C:0	CDS	-	1308/2190	436/729	synonymous_variant c.1308G>T p.Pro436Pro	Rv3879c	espK	ESX-1 secretion-associated protein EspK	ERR2446400
4359165	snp	G	C	C:21 G:0	CDS	-	618/2190	206/729	synonymous_variant c.618C>G p.Thr206Thr	Rv3879c	espK	ESX-1 secretion-associated protein EspK	ERR2446400
4377033	snp	G	C	C:42 G:0	CDS	-	3420/4191	1140/1396	synonymous_variant c.3420C>G p.Ser1140Ser	Rv3894c	eccC2	ESX-2 type VII secretion system protein EccC	ERR2446400
4379208	snp	C	T	T:87 C:0	CDS	-	1245/4191	415/1396	synonymous_variant c.1245G>A p.Arg415Arg	Rv3894c	eccC2	ESX-2 type VII secretion system protein EccC	ERR2446400
4379680	snp	C	G	G:57 C:0	CDS	-	773/4191	258/1396	missense_variant c.773G>C p.Arg258Pro	Rv3894c	eccC2	ESX-2 type VII secretion system protein EccC	ERR2446400
4380880	snp	T	C	C:66 T:0	CDS	-	1061/1488	354/495	missense_variant c.1061A>G p.Asp354Gly	Rv3895c	eccB2	ESX-2 secretion system protein EccB	ERR2446400
4390466	snp	T	C	C:81 T:1	CDS	-	244/273	82/90	missense_variant c.244A>G p.Met82Val	Rv3904c	esxE	ESAT-6 like protein EsxE	ERR2446400
4390859	snp	C	T	T:51 C:0	CDS	-	173/312	58/103	stop_gained c.173G>A p.Trp58*	Rv3905c	esxF	ESAT-6 like protein EsxF	ERR2446400
342146	snp	A	C	C:82 A:0	CDS	+	17/1896	6/631	missense_variant c.17A>C p.Glu6Ala	Rv0282	eccA3	ESX-3 secretion system protein EccA	ERR2446363
343281	snp	G	C	C:86 G:0	CDS	+	1152/1896	384/631	synonymous_variant c.1152G>C p.Ala384Ala	Rv0282	eccA3	ESX-3 secretion system protein EccA	ERR2446363
346275	snp	C	G	G:92 C:0	CDS	+	641/3993	214/1330	missense_variant c.641C>G p.Pro214Arg	Rv0284	eccC3	ESX-3 secretion system protein EccC3	ERR2446363
352768	snp	C	T	T:75 C:0	CDS	+	620/888	207/295	missense_variant c.620C>T p.Pro207Leu	Rv0289	espG3	ESX-3 secretion-associated protein EspG3	ERR2446363
354280	snp	G	A	A:89 G:0	CDS	+	1198/1419	400/472	missense_variant c.1198G>A p.Ala400Thr	Rv0290	eccD3	ESX-3 secretion system protein EccD	ERR2446363
356528	snp	A	G	G:91 A:0	CDS	+	649/996	217/331	missense_variant c.649A>G p.Asn217Asp	Rv0292	eccE3	ESX-3 secretion system protein EccE	ERR2446363
2017861	snp	G	A	A:80 G:1	CDS	+	122/1521	41/506	missense_variant c.122G>A p.Arg41His	Rv1782	eccB5	ESX-5 type VII secretion system protein EccB5	ERR2446363
2019236	snp	T	G	G:78 T:0	CDS	+	1497/1521	499/506	synonymous_variant c.1497T>G p.Pro499Pro	Rv1782	eccB5	ESX-5 type VII secretion system protein EccB5	ERR2446363
2021326	snp	A	G	G:86 A:0	CDS	+	2070/4176	690/1391	synonymous_variant c.2070A>G p.Ala690Ala	Rv1783	eccC5	ESX-5 type VII secretion system protein EccC5	ERR2446363
2021564	snp	G	A	A:88 G:0	CDS	+	2308/4176	770/1391	missense_variant c.2308G>A p.Val770Met	Rv1783	eccC5	ESX-5 type VII secretion system protein EccC5	ERR2446363
2022868	snp	T	C	C:74 T:0	CDS	+	3612/4176	1204/1391	synonymous_variant c.3612T>C p.Ser1204Ser	Rv1783	eccC5	ESX-5 type VII secretion system protein EccC5	ERR2446363
2033021	snp	G	A	A:106 G:1	CDS	+	782/1512	261/503	missense_variant c.782G>A p.Gly261Asp	Rv1795	eccD5	ESX-5 type VII secretion system protein EccD	ERR2446363
2625924	snp	T	C	C:21 T:0	CDS	-	249/285	83/94	synonymous_variant c.249A>G p.Ala83Ala	Rv2346c	esxO	ESAT-6 like protein EsxO	ERR2446363
3864995	snp	T	C	C:76 T:0	CDS	-	3244/3711	1082/1236	missense_variant c.3244A>G p.Ser1082Gly	Rv3447c	eccC4	ESX-4 secretion system protein EccC4	ERR2446363
3871246	snp	T	C	C:76 T:0	CDS	-	1251/1413	417/470	synonymous_variant c.1251A>G p.Gly417Gly	Rv3450c	eccB4	ESX-4 secretion system protein EccB4	ERR2446363
4054637	snp	A	G	G:87 A:0	CDS	-	60/555	20/184	synonymous_variant c.60T>C p.Gly20Gly	Rv3614c	espD	ESX-1 secretion-associated protein EspD	ERR2446363
4054869	snp	C	T	T:109 C:0	CDS	-	255/312	85/103	synonymous_variant c.255G>A p.Lys85Lys	Rv3615c	espC	ESX-1 secretion-associated protein EspC	ERR2446363
4055801	snp	G	A	A:94 G:0	CDS	-	575/1179	192/392	missense_variant c.575C>T p.Thr192Ile	Rv3616c	espA	ESX-1 secretion-associated protein EspA	ERR2446363
4344041	snp	C	T	T:77 C:0	CDS	+	728/1722	243/573	missense_variant c.728C>T p.Ala243Val	Rv3868	eccA1	ESX-1 secretion system protein EccA1	ERR2446363
4349645	snp	T	G	G:84 T:0	CDS	+	819/1776	273/591	synonymous_variant c.819T>G p.Gly273Gly	Rv3871	eccCb1	ESX-1 secretion system protein EccCb	ERR2446363
4356110	snp	G	C	C:86 G:0	CDS	+	1104/1536	368/511	synonymous_variant c.1104G>C p.Leu368Leu	Rv3877	eccD1	ESX-1 secretion system protein EccD1	ERR2446363
4356825	snp	G	A	A:77 G:0	CDS	+	133/843	45/280	missense_variant c.133G>A p.Glu45Lys	Rv3878	espJ	ESX-1 secretion-associated protein EspJ	ERR2446363
4357421	snp	G	A	A:83 G:0	CDS	+	729/843	243/280	synonymous_variant c.729G>A p.Gly243Gly	Rv3878	espJ	ESX-1 secretion-associated protein EspJ	ERR2446363
4357597	snp	C	G	G:81 C:1	CDS	-	2186/2190	729/729	missense_variant c.2186G>C p.Cys729Ser	Rv3879c	espK	ESX-1 secretion-associated protein EspK	ERR2446363
4358475	snp	C	A	A:68 C:0	CDS	-	1308/2190	436/729	synonymous_variant c.1308G>T p.Pro436Pro	Rv3879c	espK	ESX-1 secretion-associated protein EspK	ERR2446363
4365996	snp	C	T	T:77 C:0	CDS	-	843/1860	281/619	synonymous_variant c.843G>A p.Leu281Leu	Rv3884c	eccA2	ESX-2 secretion system protein EccA	ERR2446363
4366195	snp	T	C	C:88 T:0	CDS	-	644/1860	215/619	missense_variant c.644A>G p.Glu215Gly	Rv3884c	eccA2	ESX-2 secretion system protein EccA	ERR2446363
4366272	snp	G	C	C:82 G:0	CDS	-	567/1860	189/619	synonymous_variant c.567C>G p.Ala189Ala	Rv3884c	eccA2	ESX-2 secretion system protein EccA	ERR2446363
4367649	snp	A	G	G:88 A:0	CDS	-	873/1614	291/537	synonymous_variant c.873T>C p.Tyr291Tyr	Rv3885c	eccE2	ESX-2 secretion system protein EccE	ERR2446363
4368124	snp	A	G	G:83 A:0	CDS	-	398/1614	133/537	missense_variant c.398T>C p.Leu133Pro	Rv3885c	eccE2	ESX-2 secretion system protein EccE	ERR2446363
4374228	snp	T	C	C:93 T:0	CDS	-	145/324	49/107	missense_variant c.145A>G p.Thr49Ala	Rv3891c	esxD	ESAT-6 like protein EsxD	ERR2446363
4377033	snp	G	C	C:76 G:0	CDS	-	3420/4191	1140/1396	synonymous_variant c.3420C>G p.Ser1140Ser	Rv3894c	eccC2	ESX-2 type VII secretion system protein EccC	ERR2446363
4377365	snp	T	C	C:75 T:1	CDS	-	3088/4191	1030/1396	missense_variant c.3088A>G p.Met1030Val	Rv3894c	eccC2	ESX-2 type VII secretion system protein EccC	ERR2446363
4379208	snp	C	T	T:83 C:0	CDS	-	1245/4191	415/1396	synonymous_variant c.1245G>A p.Arg415Arg	Rv3894c	eccC2	ESX-2 type VII secretion system protein EccC	ERR2446363
4379680	snp	C	G	G:76 C:0	CDS	-	773/4191	258/1396	missense_variant c.773G>C p.Arg258Pro	Rv3894c	eccC2	ESX-2 type VII secretion system protein EccC	ERR2446363
4380880	snp	T	C	C:72 T:0	CDS	-	1061/1488	354/495	missense_variant c.1061A>G p.Asp354Gly	Rv3895c	eccB2	ESX-2 secretion system protein EccB	ERR2446363
4381893	snp	G	A	A:64 G:0	CDS	-	48/1488	16/495	synonymous_variant c.48C>T p.Phe16Phe	Rv3895c	eccB2	ESX-2 secretion system protein EccB	ERR2446363
4390466	snp	T	C	C:80 T:0	CDS	-	244/273	82/90	missense_variant c.244A>G p.Met82Val	Rv3904c	esxE	ESAT-6 like protein EsxE	ERR2446363
4390859	snp	C	T	T:47 C:1	CDS	-	173/312	58/103	stop_gained c.173G>A p.Trp58*	Rv3905c	esxF	ESAT-6 like protein EsxF	ERR2446363
342146	snp	A	C	C:78 A:0	CDS	+	17/1896	6/631	missense_variant c.17A>C p.Glu6Ala	Rv0282	eccA3	ESX-3 secretion system protein EccA	ERR229952
343281	snp	G	C	C:90 G:0	CDS	+	1152/1896	384/631	synonymous_variant c.1152G>C p.Ala384Ala	Rv0282	eccA3	ESX-3 secretion system protein EccA	ERR229952
346275	snp	C	G	G:85 C:0	CDS	+	641/3993	214/1330	missense_variant c.641C>G p.Pro214Arg	Rv0284	eccC3	ESX-3 secretion system protein EccC3	ERR229952
354280	snp	G	A	A:96 G:0	CDS	+	1198/1419	400/472	missense_variant c.1198G>A p.Ala400Thr	Rv0290	eccD3	ESX-3 secretion system protein EccD	ERR229952
355993	snp	G	A	A:101 G:0	CDS	+	114/996	38/331	synonymous_variant c.114G>A p.Leu38Leu	Rv0292	eccE3	ESX-3 secretion system protein EccE	ERR229952
356528	snp	A	G	G:94 A:0	CDS	+	649/996	217/331	missense_variant c.649A>G p.Asn217Asp	Rv0292	eccE3	ESX-3 secretion system protein EccE	ERR229952
1340667	snp	A	G	G:58 A:0	CDS	+	9/297	3/98	synonymous_variant c.9A>G p.Ser3Ser	Rv1197	esxK	ESAT-6 like protein EsxK	ERR229952
1340775	snp	C	T	T:38 C:0	CDS	+	117/297	39/98	synonymous_variant c.117C>T p.Asn39Asn	Rv1197	esxK	ESAT-6 like protein EsxK	ERR229952
1341209	snp	C	T	T:12 C:0	CDS	+	204/285	68/94	synonymous_variant c.204C>T p.Ala68Ala	Rv1198	esxL	ESAT-6 like protein EsxL	ERR229952
2017861	snp	G	A	A:94 G:0	CDS	+	122/1521	41/506	missense_variant c.122G>A p.Arg41His	Rv1782	eccB5	ESX-5 type VII secretion system protein EccB5	ERR229952
2019236	snp	T	G	G:97 T:0	CDS	+	1497/1521	499/506	synonymous_variant c.1497T>G p.Pro499Pro	Rv1782	eccB5	ESX-5 type VII secretion system protein EccB5	ERR229952
2021326	snp	A	G	G:95 A:0	CDS	+	2070/4176	690/1391	synonymous_variant c.2070A>G p.Ala690Ala	Rv1783	eccC5	ESX-5 type VII secretion system protein EccC5	ERR229952
2021564	snp	G	A	A:87 G:2	CDS	+	2308/4176	770/1391	missense_variant c.2308G>A p.Val770Met	Rv1783	eccC5	ESX-5 type VII secretion system protein EccC5	ERR229952
2022868	snp	T	C	C:108 T:0	CDS	+	3612/4176	1204/1391	synonymous_variant c.3612T>C p.Ser1204Ser	Rv1783	eccC5	ESX-5 type VII secretion system protein EccC5	ERR229952
2033021	snp	G	A	A:96 G:0	CDS	+	782/1512	261/503	missense_variant c.782G>A p.Gly261Asp	Rv1795	eccD5	ESX-5 type VII secretion system protein EccD	ERR229952
2037248	snp	C	T	T:87 C:0	CDS	+	549/1833	183/610	synonymous_variant c.549C>T p.Ala183Ala	Rv1798	eccA5	ESX-5 type VII secretion system protein EccA	ERR229952
2625924	snp	T	C	C:34 T:0	CDS	-	249/285	83/94	synonymous_variant c.249A>G p.Ala83Ala	Rv2346c	esxO	ESAT-6 like protein EsxO	ERR229952
3864995	snp	T	C	C:89 T:0	CDS	-	3244/3711	1082/1236	missense_variant c.3244A>G p.Ser1082Gly	Rv3447c	eccC4	ESX-4 secretion system protein EccC4	ERR229952
3871246	snp	T	C	C:86 T:0	CDS	-	1251/1413	417/470	synonymous_variant c.1251A>G p.Gly417Gly	Rv3450c	eccB4	ESX-4 secretion system protein EccB4	ERR229952
4054637	snp	A	G	G:111 A:0	CDS	-	60/555	20/184	synonymous_variant c.60T>C p.Gly20Gly	Rv3614c	espD	ESX-1 secretion-associated protein EspD	ERR229952
4054869	snp	C	T	T:115 C:0	CDS	-	255/312	85/103	synonymous_variant c.255G>A p.Lys85Lys	Rv3615c	espC	ESX-1 secretion-associated protein EspC	ERR229952
4055801	snp	G	A	A:101 G:1	CDS	-	575/1179	192/392	missense_variant c.575C>T p.Thr192Ile	Rv3616c	espA	ESX-1 secretion-associated protein EspA	ERR229952
4342026	snp	G	C	C:95 G:0	CDS	+	147/852	49/283	synonymous_variant c.147G>C p.Pro49Pro	Rv3866	espG1	ESX-1 secretion-associated protein EspG	ERR229952
4344041	snp	C	T	T:72 C:0	CDS	+	728/1722	243/573	missense_variant c.728C>T p.Ala243Val	Rv3868	eccA1	ESX-1 secretion system protein EccA1	ERR229952
4356110	snp	G	C	C:104 G:0	CDS	+	1104/1536	368/511	synonymous_variant c.1104G>C p.Leu368Leu	Rv3877	eccD1	ESX-1 secretion system protein EccD1	ERR229952
4356825	snp	G	A	A:100 G:0	CDS	+	133/843	45/280	missense_variant c.133G>A p.Glu45Lys	Rv3878	espJ	ESX-1 secretion-associated protein EspJ	ERR229952
4357421	snp	G	A	A:84 G:0	CDS	+	729/843	243/280	synonymous_variant c.729G>A p.Gly243Gly	Rv3878	espJ	ESX-1 secretion-associated protein EspJ	ERR229952
4357597	snp	C	G	G:95 C:0	CDS	-	2186/2190	729/729	missense_variant c.2186G>C p.Cys729Ser	Rv3879c	espK	ESX-1 secretion-associated protein EspK	ERR229952
4358475	snp	C	A	A:85 C:0	CDS	-	1308/2190	436/729	synonymous_variant c.1308G>T p.Pro436Pro	Rv3879c	espK	ESX-1 secretion-associated protein EspK	ERR229952
4362152	snp	G	A	A:97 G:0	CDS	-	1269/1389	423/462	synonymous_variant c.1269C>T p.Pro423Pro	Rv3882c	eccE1	ESX-1 secretion system protein EccE1	ERR229952
4366195	snp	T	C	C:81 T:0	CDS	-	644/1860	215/619	missense_variant c.644A>G p.Glu215Gly	Rv3884c	eccA2	ESX-2 secretion system protein EccA	ERR229952
4366272	snp	G	C	C:90 G:0	CDS	-	567/1860	189/619	synonymous_variant c.567C>G p.Ala189Ala	Rv3884c	eccA2	ESX-2 secretion system protein EccA	ERR229952
4367649	snp	A	G	G:90 A:0	CDS	-	873/1614	291/537	synonymous_variant c.873T>C p.Tyr291Tyr	Rv3885c	eccE2	ESX-2 secretion system protein EccE	ERR229952
4368124	snp	A	G	G:87 A:0	CDS	-	398/1614	133/537	missense_variant c.398T>C p.Leu133Pro	Rv3885c	eccE2	ESX-2 secretion system protein EccE	ERR229952
4370410	snp	C	T	T:75 C:0	CDS	-	1275/1530	425/509	synonymous_variant c.1275G>A p.Ala425Ala	Rv3887c	eccD2	ESX-2 secretion system protein EccD	ERR229952
4374228	snp	T	C	C:112 T:0	CDS	-	145/324	49/107	missense_variant c.145A>G p.Thr49Ala	Rv3891c	esxD	ESAT-6 like protein EsxD	ERR229952
4377033	snp	G	C	C:90 G:0	CDS	-	3420/4191	1140/1396	synonymous_variant c.3420C>G p.Ser1140Ser	Rv3894c	eccC2	ESX-2 type VII secretion system protein EccC	ERR229952
4379208	snp	C	T	T:100 C:0	CDS	-	1245/4191	415/1396	synonymous_variant c.1245G>A p.Arg415Arg	Rv3894c	eccC2	ESX-2 type VII secretion system protein EccC	ERR229952
4380880	snp	T	C	C:89 T:0	CDS	-	1061/1488	354/495	missense_variant c.1061A>G p.Asp354Gly	Rv3895c	eccB2	ESX-2 secretion system protein EccB	ERR229952
342146	snp	A	C	C:50 A:1	CDS	+	17/1896	6/631	missense_variant c.17A>C p.Glu6Ala	Rv0282	eccA3	ESX-3 secretion system protein EccA	ERR2446159
343281	snp	G	C	C:68 G:0	CDS	+	1152/1896	384/631	synonymous_variant c.1152G>C p.Ala384Ala	Rv0282	eccA3	ESX-3 secretion system protein EccA	ERR2446159
344689	snp	A	G	G:40 A:0	CDS	+	668/1617	223/538	missense_variant c.668A>G p.Asp223Gly	Rv0283	eccB3	ESX-3 secretion system protein EccB3	ERR2446159
346275	snp	C	G	G:64 C:0	CDS	+	641/3993	214/1330	missense_variant c.641C>G p.Pro214Arg	Rv0284	eccC3	ESX-3 secretion system protein EccC3	ERR2446159
354280	snp	G	A	A:67 G:0	CDS	+	1198/1419	400/472	missense_variant c.1198G>A p.Ala400Thr	Rv0290	eccD3	ESX-3 secretion system protein EccD	ERR2446159
356528	snp	A	G	G:59 A:0	CDS	+	649/996	217/331	missense_variant c.649A>G p.Asn217Asp	Rv0292	eccE3	ESX-3 secretion system protein EccE	ERR2446159
1341209	snp	C	T	T:10 C:0	CDS	+	204/285	68/94	synonymous_variant c.204C>T p.Ala68Ala	Rv1198	esxL	ESAT-6 like protein EsxL	ERR2446159
2017861	snp	G	A	A:62 G:0	CDS	+	122/1521	41/506	missense_variant c.122G>A p.Arg41His	Rv1782	eccB5	ESX-5 type VII secretion system protein EccB5	ERR2446159
2019236	snp	T	G	G:58 T:0	CDS	+	1497/1521	499/506	synonymous_variant c.1497T>G p.Pro499Pro	Rv1782	eccB5	ESX-5 type VII secretion system protein EccB5	ERR2446159
2021326	snp	A	G	G:40 A:0	CDS	+	2070/4176	690/1391	synonymous_variant c.2070A>G p.Ala690Ala	Rv1783	eccC5	ESX-5 type VII secretion system protein EccC5	ERR2446159
2021564	snp	G	A	A:54 G:0	CDS	+	2308/4176	770/1391	missense_variant c.2308G>A p.Val770Met	Rv1783	eccC5	ESX-5 type VII secretion system protein EccC5	ERR2446159
2022868	snp	T	C	C:50 T:0	CDS	+	3612/4176	1204/1391	synonymous_variant c.3612T>C p.Ser1204Ser	Rv1783	eccC5	ESX-5 type VII secretion system protein EccC5	ERR2446159
2033021	snp	G	A	A:64 G:0	CDS	+	782/1512	261/503	missense_variant c.782G>A p.Gly261Asp	Rv1795	eccD5	ESX-5 type VII secretion system protein EccD	ERR2446159
2625924	snp	T	C	C:19 T:0	CDS	-	249/285	83/94	synonymous_variant c.249A>G p.Ala83Ala	Rv2346c	esxO	ESAT-6 like protein EsxO	ERR2446159
3864995	snp	T	C	C:52 T:0	CDS	-	3244/3711	1082/1236	missense_variant c.3244A>G p.Ser1082Gly	Rv3447c	eccC4	ESX-4 secretion system protein EccC4	ERR2446159
3871246	snp	T	C	C:62 T:0	CDS	-	1251/1413	417/470	synonymous_variant c.1251A>G p.Gly417Gly	Rv3450c	eccB4	ESX-4 secretion system protein EccB4	ERR2446159
4054513	snp	T	C	C:65 T:0	CDS	-	184/555	62/184	missense_variant c.184A>G p.Ile62Val	Rv3614c	espD	ESX-1 secretion-associated protein EspD	ERR2446159
4054637	snp	A	G	G:60 A:0	CDS	-	60/555	20/184	synonymous_variant c.60T>C p.Gly20Gly	Rv3614c	espD	ESX-1 secretion-associated protein EspD	ERR2446159
4054869	snp	C	T	T:73 C:0	CDS	-	255/312	85/103	synonymous_variant c.255G>A p.Lys85Lys	Rv3615c	espC	ESX-1 secretion-associated protein EspC	ERR2446159
4055801	snp	G	A	A:59 G:0	CDS	-	575/1179	192/392	missense_variant c.575C>T p.Thr192Ile	Rv3616c	espA	ESX-1 secretion-associated protein EspA	ERR2446159
4344041	snp	C	T	T:54 C:0	CDS	+	728/1722	243/573	missense_variant c.728C>T p.Ala243Val	Rv3868	eccA1	ESX-1 secretion system protein EccA1	ERR2446159
4356110	snp	G	C	C:72 G:0	CDS	+	1104/1536	368/511	synonymous_variant c.1104G>C p.Leu368Leu	Rv3877	eccD1	ESX-1 secretion system protein EccD1	ERR2446159
4356825	snp	G	A	A:64 G:0	CDS	+	133/843	45/280	missense_variant c.133G>A p.Glu45Lys	Rv3878	espJ	ESX-1 secretion-associated protein EspJ	ERR2446159
4357421	snp	G	A	A:58 G:0	CDS	+	729/843	243/280	synonymous_variant c.729G>A p.Gly243Gly	Rv3878	espJ	ESX-1 secretion-associated protein EspJ	ERR2446159
4357597	snp	C	G	G:78 C:0	CDS	-	2186/2190	729/729	missense_variant c.2186G>C p.Cys729Ser	Rv3879c	espK	ESX-1 secretion-associated protein EspK	ERR2446159
4358475	snp	C	A	A:62 C:0	CDS	-	1308/2190	436/729	synonymous_variant c.1308G>T p.Pro436Pro	Rv3879c	espK	ESX-1 secretion-associated protein EspK	ERR2446159
4366195	snp	T	C	C:47 T:0	CDS	-	644/1860	215/619	missense_variant c.644A>G p.Glu215Gly	Rv3884c	eccA2	ESX-2 secretion system protein EccA	ERR2446159
4366272	snp	G	C	C:50 G:0	CDS	-	567/1860	189/619	synonymous_variant c.567C>G p.Ala189Ala	Rv3884c	eccA2	ESX-2 secretion system protein EccA	ERR2446159
4367649	snp	A	G	G:52 A:0	CDS	-	873/1614	291/537	synonymous_variant c.873T>C p.Tyr291Tyr	Rv3885c	eccE2	ESX-2 secretion system protein EccE	ERR2446159
4368124	snp	A	G	G:41 A:0	CDS	-	398/1614	133/537	missense_variant c.398T>C p.Leu133Pro	Rv3885c	eccE2	ESX-2 secretion system protein EccE	ERR2446159
4374228	snp	T	C	C:61 T:0	CDS	-	145/324	49/107	missense_variant c.145A>G p.Thr49Ala	Rv3891c	esxD	ESAT-6 like protein EsxD	ERR2446159
4377033	snp	G	C	C:58 G:0	CDS	-	3420/4191	1140/1396	synonymous_variant c.3420C>G p.Ser1140Ser	Rv3894c	eccC2	ESX-2 type VII secretion system protein EccC	ERR2446159
4379208	snp	C	T	T:47 C:0	CDS	-	1245/4191	415/1396	synonymous_variant c.1245G>A p.Arg415Arg	Rv3894c	eccC2	ESX-2 type VII secretion system protein EccC	ERR2446159
4379680	snp	C	G	G:57 C:0	CDS	-	773/4191	258/1396	missense_variant c.773G>C p.Arg258Pro	Rv3894c	eccC2	ESX-2 type VII secretion system protein EccC	ERR2446159
4380880	snp	T	C	C:53 T:0	CDS	-	1061/1488	354/495	missense_variant c.1061A>G p.Asp354Gly	Rv3895c	eccB2	ESX-2 secretion system protein EccB	ERR2446159
4381893	snp	G	A	A:48 G:0	CDS	-	48/1488	16/495	synonymous_variant c.48C>T p.Phe16Phe	Rv3895c	eccB2	ESX-2 secretion system protein EccB	ERR2446159
4390466	snp	T	C	C:55 T:0	CDS	-	244/273	82/90	missense_variant c.244A>G p.Met82Val	Rv3904c	esxE	ESAT-6 like protein EsxE	ERR2446159
4390859	snp	C	T	T:44 C:0	CDS	-	173/312	58/103	stop_gained c.173G>A p.Trp58*	Rv3905c	esxF	ESAT-6 like protein EsxF	ERR2446159
342146	snp	A	C	C:78 A:0	CDS	+	17/1896	6/631	missense_variant c.17A>C p.Glu6Ala	Rv0282	eccA3	ESX-3 secretion system protein EccA	ERR181980
342191	snp	C	T	T:65 C:1	CDS	+	62/1896	21/631	missense_variant c.62C>T p.Ala21Val	Rv0282	eccA3	ESX-3 secretion system protein EccA	ERR181980
343281	snp	G	C	C:68 G:0	CDS	+	1152/1896	384/631	synonymous_variant c.1152G>C p.Ala384Ala	Rv0282	eccA3	ESX-3 secretion system protein EccA	ERR181980
346275	snp	C	G	G:77 C:0	CDS	+	641/3993	214/1330	missense_variant c.641C>G p.Pro214Arg	Rv0284	eccC3	ESX-3 secretion system protein EccC3	ERR181980
347937	snp	C	T	T:45 C:1	CDS	+	2303/3993	768/1330	missense_variant c.2303C>T p.Ala768Val	Rv0284	eccC3	ESX-3 secretion system protein EccC3	ERR181980
349579	snp	T	C	C:77 T:0	CDS	+	3945/3993	1315/1330	synonymous_variant c.3945T>C p.Asp1315Asp	Rv0284	eccC3	ESX-3 secretion system protein EccC3	ERR181980
354280	snp	G	A	A:62 G:1	CDS	+	1198/1419	400/472	missense_variant c.1198G>A p.Ala400Thr	Rv0290	eccD3	ESX-3 secretion system protein EccD	ERR181980
356528	snp	A	G	G:62 A:0	CDS	+	649/996	217/331	missense_variant c.649A>G p.Asn217Asp	Rv0292	eccE3	ESX-3 secretion system protein EccE	ERR181980
1340667	snp	A	G	G:31 A:0	CDS	+	9/297	3/98	synonymous_variant c.9A>G p.Ser3Ser	Rv1197	esxK	ESAT-6 like protein EsxK	ERR181980
1340775	snp	C	T	T:25 C:0	CDS	+	117/297	39/98	synonymous_variant c.117C>T p.Asn39Asn	Rv1197	esxK	ESAT-6 like protein EsxK	ERR181980
2017861	snp	G	A	A:78 G:0	CDS	+	122/1521	41/506	missense_variant c.122G>A p.Arg41His	Rv1782	eccB5	ESX-5 type VII secretion system protein EccB5	ERR181980
2019236	snp	T	G	G:65 T:0	CDS	+	1497/1521	499/506	synonymous_variant c.1497T>G p.Pro499Pro	Rv1782	eccB5	ESX-5 type VII secretion system protein EccB5	ERR181980
2021326	snp	A	G	G:74 A:0	CDS	+	2070/4176	690/1391	synonymous_variant c.2070A>G p.Ala690Ala	Rv1783	eccC5	ESX-5 type VII secretion system protein EccC5	ERR181980
2021564	snp	G	A	A:76 G:0	CDS	+	2308/4176	770/1391	missense_variant c.2308G>A p.Val770Met	Rv1783	eccC5	ESX-5 type VII secretion system protein EccC5	ERR181980
2022868	snp	T	C	C:64 T:0	CDS	+	3612/4176	1204/1391	synonymous_variant c.3612T>C p.Ser1204Ser	Rv1783	eccC5	ESX-5 type VII secretion system protein EccC5	ERR181980
2033021	snp	G	A	A:75 G:0	CDS	+	782/1512	261/503	missense_variant c.782G>A p.Gly261Asp	Rv1795	eccD5	ESX-5 type VII secretion system protein EccD	ERR181980
2625924	snp	T	C	C:33 T:0	CDS	-	249/285	83/94	synonymous_variant c.249A>G p.Ala83Ala	Rv2346c	esxO	ESAT-6 like protein EsxO	ERR181980
3864995	snp	T	C	C:55 T:0	CDS	-	3244/3711	1082/1236	missense_variant c.3244A>G p.Ser1082Gly	Rv3447c	eccC4	ESX-4 secretion system protein EccC4	ERR181980
3868950	snp	T	G	G:67 T:1	CDS	+	599/1404	200/467	missense_variant c.599T>G p.Val200Gly	Rv3448	eccD4	ESX-4 secretion system protein EccD4	ERR181980
3871246	snp	T	C	C:52 T:0	CDS	-	1251/1413	417/470	synonymous_variant c.1251A>G p.Gly417Gly	Rv3450c	eccB4	ESX-4 secretion system protein EccB4	ERR181980
4054637	snp	A	G	G:79 A:0	CDS	-	60/555	20/184	synonymous_variant c.60T>C p.Gly20Gly	Rv3614c	espD	ESX-1 secretion-associated protein EspD	ERR181980
4054869	snp	C	T	T:78 C:0	CDS	-	255/312	85/103	synonymous_variant c.255G>A p.Lys85Lys	Rv3615c	espC	ESX-1 secretion-associated protein EspC	ERR181980
4055801	snp	G	A	A:72 G:0	CDS	-	575/1179	192/392	missense_variant c.575C>T p.Thr192Ile	Rv3616c	espA	ESX-1 secretion-associated protein EspA	ERR181980
4323753	snp	C	T	T:63 C:0	CDS	+	255/399	85/132	synonymous_variant c.255C>T p.Asp85Asp	Rv3849	espR	ESX-1 transcriptional regulator EspR	ERR181980
4344041	snp	C	T	T:84 C:0	CDS	+	728/1722	243/573	missense_variant c.728C>T p.Ala243Val	Rv3868	eccA1	ESX-1 secretion system protein EccA1	ERR181980
4346208	snp	C	T	T:60 C:1	CDS	+	1170/1443	390/480	synonymous_variant c.1170C>T p.Asp390Asp	Rv3869	eccB1	ESX-1 secretion system protein EccB	ERR181980
4355705	snp	A	G	G:62 A:0	CDS	+	699/1536	233/511	synonymous_variant c.699A>G p.Gln233Gln	Rv3877	eccD1	ESX-1 secretion system protein EccD1	ERR181980
4356110	snp	G	C	C:78 G:0	CDS	+	1104/1536	368/511	synonymous_variant c.1104G>C p.Leu368Leu	Rv3877	eccD1	ESX-1 secretion system protein EccD1	ERR181980
4357421	snp	G	A	A:62 G:0	CDS	+	729/843	243/280	synonymous_variant c.729G>A p.Gly243Gly	Rv3878	espJ	ESX-1 secretion-associated protein EspJ	ERR181980
4357503	snp	A	G	G:61 A:0	CDS	+	811/843	271/280	missense_variant c.811A>G p.Thr271Ala	Rv3878	espJ	ESX-1 secretion-associated protein EspJ	ERR181980
4357597	snp	C	G	G:63 C:0	CDS	-	2186/2190	729/729	missense_variant c.2186G>C p.Cys729Ser	Rv3879c	espK	ESX-1 secretion-associated protein EspK	ERR181980
4358475	snp	C	A	A:43 C:0	CDS	-	1308/2190	436/729	synonymous_variant c.1308G>T p.Pro436Pro	Rv3879c	espK	ESX-1 secretion-associated protein EspK	ERR181980
4366195	snp	T	C	C:74 T:0	CDS	-	644/1860	215/619	missense_variant c.644A>G p.Glu215Gly	Rv3884c	eccA2	ESX-2 secretion system protein EccA	ERR181980
4366272	snp	G	C	C:65 G:0	CDS	-	567/1860	189/619	synonymous_variant c.567C>G p.Ala189Ala	Rv3884c	eccA2	ESX-2 secretion system protein EccA	ERR181980
4367649	snp	A	G	G:74 A:0	CDS	-	873/1614	291/537	synonymous_variant c.873T>C p.Tyr291Tyr	Rv3885c	eccE2	ESX-2 secretion system protein EccE	ERR181980
4370595	snp	C	T	T:68 C:0	CDS	-	1090/1530	364/509	missense_variant c.1090G>A p.Val364Ile	Rv3887c	eccD2	ESX-2 secretion system protein EccD	ERR181980
4377033	snp	G	C	C:60 G:0	CDS	-	3420/4191	1140/1396	synonymous_variant c.3420C>G p.Ser1140Ser	Rv3894c	eccC2	ESX-2 type VII secretion system protein EccC	ERR181980
4377687	snp	G	T	T:46 G:0	CDS	-	2766/4191	922/1396	synonymous_variant c.2766C>A p.Ala922Ala	Rv3894c	eccC2	ESX-2 type VII secretion system protein EccC	ERR181980
4377913	snp	T	C	C:96 T:0	CDS	-	2540/4191	847/1396	missense_variant c.2540A>G p.Asp847Gly	Rv3894c	eccC2	ESX-2 type VII secretion system protein EccC	ERR181980
4379208	snp	C	T	T:54 C:1	CDS	-	1245/4191	415/1396	synonymous_variant c.1245G>A p.Arg415Arg	Rv3894c	eccC2	ESX-2 type VII secretion system protein EccC	ERR181980
4379680	snp	C	G	G:71 C:0	CDS	-	773/4191	258/1396	missense_variant c.773G>C p.Arg258Pro	Rv3894c	eccC2	ESX-2 type VII secretion system protein EccC	ERR181980
4380880	snp	T	C	C:57 T:0	CDS	-	1061/1488	354/495	missense_variant c.1061A>G p.Asp354Gly	Rv3895c	eccB2	ESX-2 secretion system protein EccB	ERR181980
4381063	snp	T	C	C:56 T:2	CDS	-	878/1488	293/495	missense_variant c.878A>G p.Asp293Gly	Rv3895c	eccB2	ESX-2 secretion system protein EccB	ERR181980
4390466	snp	T	C	C:59 T:0	CDS	-	244/273	82/90	missense_variant c.244A>G p.Met82Val	Rv3904c	esxE	ESAT-6 like protein EsxE	ERR181980
342146	snp	A	C	C:59 A:0	CDS	+	17/1896	6/631	missense_variant c.17A>C p.Glu6Ala	Rv0282	eccA3	ESX-3 secretion system protein EccA	ERR2446394
343281	snp	G	C	C:63 G:0	CDS	+	1152/1896	384/631	synonymous_variant c.1152G>C p.Ala384Ala	Rv0282	eccA3	ESX-3 secretion system protein EccA	ERR2446394
346275	snp	C	G	G:53 C:0	CDS	+	641/3993	214/1330	missense_variant c.641C>G p.Pro214Arg	Rv0284	eccC3	ESX-3 secretion system protein EccC3	ERR2446394
354280	snp	G	A	A:53 G:0	CDS	+	1198/1419	400/472	missense_variant c.1198G>A p.Ala400Thr	Rv0290	eccD3	ESX-3 secretion system protein EccD	ERR2446394
356528	snp	A	G	G:51 A:0	CDS	+	649/996	217/331	missense_variant c.649A>G p.Asn217Asp	Rv0292	eccE3	ESX-3 secretion system protein EccE	ERR2446394
1341209	snp	C	T	T:13 C:0	CDS	+	204/285	68/94	synonymous_variant c.204C>T p.Ala68Ala	Rv1198	esxL	ESAT-6 like protein EsxL	ERR2446394
2017861	snp	G	A	A:53 G:0	CDS	+	122/1521	41/506	missense_variant c.122G>A p.Arg41His	Rv1782	eccB5	ESX-5 type VII secretion system protein EccB5	ERR2446394
2019236	snp	T	G	G:58 T:0	CDS	+	1497/1521	499/506	synonymous_variant c.1497T>G p.Pro499Pro	Rv1782	eccB5	ESX-5 type VII secretion system protein EccB5	ERR2446394
2021326	snp	A	G	G:52 A:0	CDS	+	2070/4176	690/1391	synonymous_variant c.2070A>G p.Ala690Ala	Rv1783	eccC5	ESX-5 type VII secretion system protein EccC5	ERR2446394
2021564	snp	G	A	A:66 G:0	CDS	+	2308/4176	770/1391	missense_variant c.2308G>A p.Val770Met	Rv1783	eccC5	ESX-5 type VII secretion system protein EccC5	ERR2446394
2022868	snp	T	C	C:49 T:0	CDS	+	3612/4176	1204/1391	synonymous_variant c.3612T>C p.Ser1204Ser	Rv1783	eccC5	ESX-5 type VII secretion system protein EccC5	ERR2446394
2033021	snp	G	A	A:66 G:0	CDS	+	782/1512	261/503	missense_variant c.782G>A p.Gly261Asp	Rv1795	eccD5	ESX-5 type VII secretion system protein EccD	ERR2446394
2625924	snp	T	C	C:23 T:0	CDS	-	249/285	83/94	synonymous_variant c.249A>G p.Ala83Ala	Rv2346c	esxO	ESAT-6 like protein EsxO	ERR2446394
3865108	snp	G	A	A:56 G:0	CDS	-	3131/3711	1044/1236	missense_variant c.3131C>T p.Ala1044Val	Rv3447c	eccC4	ESX-4 secretion system protein EccC4	ERR2446394
3871246	snp	T	C	C:50 T:0	CDS	-	1251/1413	417/470	synonymous_variant c.1251A>G p.Gly417Gly	Rv3450c	eccB4	ESX-4 secretion system protein EccB4	ERR2446394
4054637	snp	A	G	G:72 A:0	CDS	-	60/555	20/184	synonymous_variant c.60T>C p.Gly20Gly	Rv3614c	espD	ESX-1 secretion-associated protein EspD	ERR2446394
4054869	snp	C	T	T:78 C:0	CDS	-	255/312	85/103	synonymous_variant c.255G>A p.Lys85Lys	Rv3615c	espC	ESX-1 secretion-associated protein EspC	ERR2446394
4055801	snp	G	A	A:68 G:0	CDS	-	575/1179	192/392	missense_variant c.575C>T p.Thr192Ile	Rv3616c	espA	ESX-1 secretion-associated protein EspA	ERR2446394
4344041	snp	C	T	T:68 C:0	CDS	+	728/1722	243/573	missense_variant c.728C>T p.Ala243Val	Rv3868	eccA1	ESX-1 secretion system protein EccA1	ERR2446394
4353681	snp	A	G	G:30 A:0	CDS	+	672/2001	224/666	synonymous_variant c.672A>G p.Arg224Arg	Rv3876	espI	ESX-1 secretion-associated protein EspI	ERR2446394
4356110	snp	G	C	C:59 G:0	CDS	+	1104/1536	368/511	synonymous_variant c.1104G>C p.Leu368Leu	Rv3877	eccD1	ESX-1 secretion system protein EccD1	ERR2446394
4356825	snp	G	A	A:55 G:0	CDS	+	133/843	45/280	missense_variant c.133G>A p.Glu45Lys	Rv3878	espJ	ESX-1 secretion-associated protein EspJ	ERR2446394
4357421	snp	G	A	A:61 G:0	CDS	+	729/843	243/280	synonymous_variant c.729G>A p.Gly243Gly	Rv3878	espJ	ESX-1 secretion-associated protein EspJ	ERR2446394
4357597	snp	C	G	G:67 C:0	CDS	-	2186/2190	729/729	missense_variant c.2186G>C p.Cys729Ser	Rv3879c	espK	ESX-1 secretion-associated protein EspK	ERR2446394
4358475	snp	C	A	A:48 C:0	CDS	-	1308/2190	436/729	synonymous_variant c.1308G>T p.Pro436Pro	Rv3879c	espK	ESX-1 secretion-associated protein EspK	ERR2446394
4359165	snp	G	C	C:13 G:0	CDS	-	618/2190	206/729	synonymous_variant c.618C>G p.Thr206Thr	Rv3879c	espK	ESX-1 secretion-associated protein EspK	ERR2446394
4363237	snp	C	T	T:64 C:0	CDS	-	184/1389	62/462	missense_variant c.184G>A p.Ala62Thr	Rv3882c	eccE1	ESX-1 secretion system protein EccE1	ERR2446394
4366195	snp	T	C	C:74 T:0	CDS	-	644/1860	215/619	missense_variant c.644A>G p.Glu215Gly	Rv3884c	eccA2	ESX-2 secretion system protein EccA	ERR2446394
4366272	snp	G	C	C:64 G:0	CDS	-	567/1860	189/619	synonymous_variant c.567C>G p.Ala189Ala	Rv3884c	eccA2	ESX-2 secretion system protein EccA	ERR2446394
4367649	snp	A	G	G:66 A:0	CDS	-	873/1614	291/537	synonymous_variant c.873T>C p.Tyr291Tyr	Rv3885c	eccE2	ESX-2 secretion system protein EccE	ERR2446394
4368124	snp	A	G	G:43 A:0	CDS	-	398/1614	133/537	missense_variant c.398T>C p.Leu133Pro	Rv3885c	eccE2	ESX-2 secretion system protein EccE	ERR2446394
4374228	snp	T	C	C:66 T:0	CDS	-	145/324	49/107	missense_variant c.145A>G p.Thr49Ala	Rv3891c	esxD	ESAT-6 like protein EsxD	ERR2446394
4377033	snp	G	C	C:50 G:0	CDS	-	3420/4191	1140/1396	synonymous_variant c.3420C>G p.Ser1140Ser	Rv3894c	eccC2	ESX-2 type VII secretion system protein EccC	ERR2446394
4379208	snp	C	T	T:45 C:0	CDS	-	1245/4191	415/1396	synonymous_variant c.1245G>A p.Arg415Arg	Rv3894c	eccC2	ESX-2 type VII secretion system protein EccC	ERR2446394
4379680	snp	C	G	G:57 C:0	CDS	-	773/4191	258/1396	missense_variant c.773G>C p.Arg258Pro	Rv3894c	eccC2	ESX-2 type VII secretion system protein EccC	ERR2446394
4380880	snp	T	C	C:59 T:0	CDS	-	1061/1488	354/495	missense_variant c.1061A>G p.Asp354Gly	Rv3895c	eccB2	ESX-2 secretion system protein EccB	ERR2446394
4381353	snp	G	A	A:57 G:0	CDS	-	588/1488	196/495	synonymous_variant c.588C>T p.Ile196Ile	Rv3895c	eccB2	ESX-2 secretion system protein EccB	ERR2446394
4381893	snp	G	A	A:55 G:0	CDS	-	48/1488	16/495	synonymous_variant c.48C>T p.Phe16Phe	Rv3895c	eccB2	ESX-2 secretion system protein EccB	ERR2446394
4390466	snp	T	C	C:54 T:0	CDS	-	244/273	82/90	missense_variant c.244A>G p.Met82Val	Rv3904c	esxE	ESAT-6 like protein EsxE	ERR2446394
4390859	snp	C	T	T:38 C:0	CDS	-	173/312	58/103	stop_gained c.173G>A p.Trp58*	Rv3905c	esxF	ESAT-6 like protein EsxF	ERR2446394
342146	snp	A	C	C:60 A:0	CDS	+	17/1896	6/631	missense_variant c.17A>C p.Glu6Ala	Rv0282	eccA3	ESX-3 secretion system protein EccA	ERR2446525
343281	snp	G	C	C:52 G:0	CDS	+	1152/1896	384/631	synonymous_variant c.1152G>C p.Ala384Ala	Rv0282	eccA3	ESX-3 secretion system protein EccA	ERR2446525
346275	snp	C	G	G:57 C:0	CDS	+	641/3993	214/1330	missense_variant c.641C>G p.Pro214Arg	Rv0284	eccC3	ESX-3 secretion system protein EccC3	ERR2446525
354280	snp	G	A	A:74 G:0	CDS	+	1198/1419	400/472	missense_variant c.1198G>A p.Ala400Thr	Rv0290	eccD3	ESX-3 secretion system protein EccD	ERR2446525
356528	snp	A	G	G:71 A:0	CDS	+	649/996	217/331	missense_variant c.649A>G p.Asn217Asp	Rv0292	eccE3	ESX-3 secretion system protein EccE	ERR2446525
1341209	snp	C	T	T:12 C:0	CDS	+	204/285	68/94	synonymous_variant c.204C>T p.Ala68Ala	Rv1198	esxL	ESAT-6 like protein EsxL	ERR2446525
2017861	snp	G	A	A:54 G:0	CDS	+	122/1521	41/506	missense_variant c.122G>A p.Arg41His	Rv1782	eccB5	ESX-5 type VII secretion system protein EccB5	ERR2446525
2019236	snp	T	G	G:64 T:0	CDS	+	1497/1521	499/506	synonymous_variant c.1497T>G p.Pro499Pro	Rv1782	eccB5	ESX-5 type VII secretion system protein EccB5	ERR2446525
2021326	snp	A	G	G:40 A:1	CDS	+	2070/4176	690/1391	synonymous_variant c.2070A>G p.Ala690Ala	Rv1783	eccC5	ESX-5 type VII secretion system protein EccC5	ERR2446525
2021564	snp	G	A	A:62 G:0	CDS	+	2308/4176	770/1391	missense_variant c.2308G>A p.Val770Met	Rv1783	eccC5	ESX-5 type VII secretion system protein EccC5	ERR2446525
2022868	snp	T	C	C:58 T:0	CDS	+	3612/4176	1204/1391	synonymous_variant c.3612T>C p.Ser1204Ser	Rv1783	eccC5	ESX-5 type VII secretion system protein EccC5	ERR2446525
2033021	snp	G	A	A:75 G:0	CDS	+	782/1512	261/503	missense_variant c.782G>A p.Gly261Asp	Rv1795	eccD5	ESX-5 type VII secretion system protein EccD	ERR2446525
2037174	snp	C	T	T:47 C:0	CDS	+	475/1833	159/610	missense_variant c.475C>T p.Arg159Cys	Rv1798	eccA5	ESX-5 type VII secretion system protein EccA	ERR2446525
2625924	snp	T	C	C:21 T:0	CDS	-	249/285	83/94	synonymous_variant c.249A>G p.Ala83Ala	Rv2346c	esxO	ESAT-6 like protein EsxO	ERR2446525
3864995	snp	T	C	C:56 T:0	CDS	-	3244/3711	1082/1236	missense_variant c.3244A>G p.Ser1082Gly	Rv3447c	eccC4	ESX-4 secretion system protein EccC4	ERR2446525
3871246	snp	T	C	C:61 T:0	CDS	-	1251/1413	417/470	synonymous_variant c.1251A>G p.Gly417Gly	Rv3450c	eccB4	ESX-4 secretion system protein EccB4	ERR2446525
4054637	snp	A	G	G:49 A:0	CDS	-	60/555	20/184	synonymous_variant c.60T>C p.Gly20Gly	Rv3614c	espD	ESX-1 secretion-associated protein EspD	ERR2446525
4054869	snp	C	T	T:63 C:0	CDS	-	255/312	85/103	synonymous_variant c.255G>A p.Lys85Lys	Rv3615c	espC	ESX-1 secretion-associated protein EspC	ERR2446525
4055801	snp	G	A	A:55 G:0	CDS	-	575/1179	192/392	missense_variant c.575C>T p.Thr192Ile	Rv3616c	espA	ESX-1 secretion-associated protein EspA	ERR2446525
4344041	snp	C	T	T:64 C:0	CDS	+	728/1722	243/573	missense_variant c.728C>T p.Ala243Val	Rv3868	eccA1	ESX-1 secretion system protein EccA1	ERR2446525
[truncated: 320,142+ more rows]

## Sheet: Table S4
sample_name	rifampicin	isoniazid	pyrazinamide	ethambutol	streptomycin	fluoroquinolone
SRR8651633	1	1	1	1	1	1
ERR036194	0	0	0	0	1	0
ERR036215	0	0	0	0	1	0
ERR1034638	1	1	1	1	1	1
SRR1062860	0	0	0	0	0	0
SRR1140927	0	0	0	0	0	0
ERR137226	1	1	0	1	1	0
ERR245794	0	1	0	0	0	0
ERR1034722	0	0	0	0	1	0
SRR10040244	1	1	0	0	1	0
SRR1062820	1	1	1	0	1	1
ERR245764	0	1	0	0	0	0
ERR245810	0	0	0	0	0	0
SRR1062863	0	0	0	0	0	0
SRR1062851	1	1	1	1	1	0
SRR1011489	0	0	0	0	0	0
ERR108476	0	0	0	0	0	0
SRR1011450	1	1	1	0	1	1
SRR1019130	0	0	0	0	0	0
ERR245716	0	0	0	0	0	0
SRR6280132	0	0	0	0	0	0
SRR8651616	1	1	1	1	1	0
ERR037501	0	0	0	0	0	0
SRR1723452	0	1	0	0	1	0
SRR1723496	0	1	0	0	1	0
ERR126603	0	0	0	0	0	0
ERR245801	0	0	0	0	1	0
SRR1723485	1	1	0	0	1	0
SRR1011492	0	0	0	0	0	0
SRR1723621	1	0	0	0	0	0
SRR057659	0	0	0	0	0	0
ERR037504	0	0	0	0	1	0
ERR245662	0	0	0	0	0	0
ERR245740	0	0	0	0	0	0
ERR553231	0	0	0	0	1	0
SRR1723472	1	1	0	0	0	0
SRR057510	0	0	0	0	0	0
SRR847801	1	1	1	1	1	1
SRR058420	0	0	0	0	0	0
SRR1011480	1	1	1	1	1	0
ERR108424	0	0	0	0	0	0
SRR058418	0	0	0	0	0	0
SRR1723735	1	1	0	1	1	1
SRR058419	0	0	0	0	0	0
SRR058375	0	0	0	0	0	0
ERR2179658	1	1	0	0	0	0
SRR058376	0	0	0	0	0	0
SRR1723457	1	1	0	0	1	0
SRR058415	0	0	0	0	0	0
SRR058377	0	0	0	0	0	0
ERR1034647	1	1	1	1	1	0
ERR1034692	0	0	0	0	1	0
SRR058402	0	0	0	0	0	0
SRR057732	0	0	0	0	0	0
SRR057734	0	0	0	0	0	0
SRR1723677	1	1	0	1	1	1
SRR057610	0	0	0	0	0	0
SRR1723760	1	1	1	1	1	1
SRR924232	1	1	1	1	1	1
SRR057595	0	0	0	0	0	0
SRR1723601	1	1	0	1	1	0
ERR245675	0	0	0	0	0	0
SRR1723834	1	1	0	1	0	0
ERR212015	0	0	0	0	0	0
SRR1723721	1	1	0	0	1	0
SRR1723679	1	1	0	0	1	0
SRR057725	0	0	0	0	0	0
SRR1723638	1	1	0	1	1	1
SRR1723430	1	1	0	0	1	0
SRR1723827	0	1	0	1	1	0
ERR551764	0	0	0	0	0	0
SRR1723471	1	1	0	0	0	0
SRR057731	0	0	0	0	0	0
SRR057733	0	0	0	0	0	0
SRR833035	1	1	1	1	1	0
SRR057770	0	0	0	0	0	0
ERR1035146	0	0	0	0	0	0
ERR037529	0	0	0	0	1	0
ERR245809	0	0	0	0	0	0
ERR037535	0	0	0	0	0	0
SRR057768	0	0	0	0	0	0
SRR058378	0	0	0	0	0	0
SRR833165	1	1	0	1	0	0
SRR058374	0	0	0	0	0	0
ERR1873546	1	1	1	1	1	1
SRR6280286	0	0	0	0	0	0
SRR1723752	1	1	1	1	1	0
SRR058399	0	0	0	0	0	0
SRR058372	0	0	0	0	0	0
SRR1723464	1	1	1	1	1	1
SRR1723919	0	0	0	0	0	0
SRR1724002	1	0	0	0	0	0
SRR1723987	0	0	0	0	0	0
SRR1723792	1	1	1	1	1	0
SRR1723486	1	1	0	0	1	0
SRR1723447	1	1	1	1	1	0
SRR1723917	1	1	0	0	0	0
SRR1723506	1	0	0	0	1	0
SRR833150	1	1	1	1	1	0
SRR1723772	0	0	0	0	0	0
ERR245758	0	0	0	0	1	0
SRR1724009	1	1	1	1	0	0
SRR1723930	0	0	0	0	0	0
SRR1723450	1	1	0	0	1	0
SRR1723755	0	0	0	0	0	0
ERR019565	0	0	0	0	0	0
ERR551506	0	0	0	0	0	0
SRR1723877	1	1	1	1	0	0
SRR1724013	0	0	0	1	0	0
ERR1035356	1	1	1	0	0	1
SRR1723901	0	0	0	0	0	0
SRR1723434	1	1	0	0	1	0
SRR1723669	1	1	1	1	1	0
SRR1723906	1	1	0	0	0	0
SRR1723816	1	1	1	1	1	1
SRR1723483	1	1	1	0	0	0
SRR1723590	1	0	0	0	1	0
SRR1723878	0	0	0	0	0	0
SRR1723604	1	1	0	0	0	0
SRR1723860	0	0	0	0	0	0
SRR1723438	0	0	0	0	0	0
ERR760838	1	1	1	1	1	0
SRR1723897	0	0	0	0	0	0
SRR1723687	1	1	0	1	1	1
SRR058370	0	0	0	0	0	0
ERR1873438	1	1	0	1	1	1
SRR1723929	0	0	0	0	0	0
SRR8651619	1	1	0	0	0	0
SRR1723765	0	0	0	0	0	0
SRR1723853	1	1	0	0	1	0
ERR3340739	0	0	0	0	0	0
SRR1723731	0	1	0	0	1	0
SRR1723921	0	0	0	0	0	0
SRR1723922	1	1	0	0	0	0
ERR1873554	1	1	1	1	1	1
SRR1723541	1	1	0	0	0	0
SRR1723854	1	1	0	0	1	0
SRR1723476	1	1	1	1	1	0
SRR6280228	0	0	0	0	0	0
SRR1724000	0	0	0	0	0	0
SRR1724011	1	1	1	1	0	0
SRR1723892	0	0	0	0	0	0
SRR833113	0	1	0	0	1	0
SRR1723828	1	0	1	0	1	0
SRR058369	0	0	0	0	0	0
SRR1723783	1	0	1	1	1	0
CRR027527	1	1	0	1	1	1
SRR1723798	1	1	1	1	1	0
SRR1723631	0	0	0	0	1	0
SRR1723885	0	1	0	0	0	0
SRR1723424	0	1	0	0	1	0
CRR027526	1	1	0	1	1	1
SRR058371	0	0	0	0	0	0
SRR1723998	1	1	1	1	0	0
SRR1723488	1	0	0	1	1	0
SRR1723597	0	0	0	0	0	0
SRR1724004	1	1	0	0	0	0
SRR1723540	1	1	0	0	0	0
ERR2179600	0	0	0	0	0	0
ERR1873466	1	1	1	1	1	1
SRR1723552	1	1	1	1	1	1
SRR1723429	0	0	0	0	0	0
SRR057771	0	0	0	0	0	0
SRR1723804	1	1	1	1	1	0
SRR1724010	1	1	0	0	0	0
SRR1723968	0	0	0	0	0	0
SRR1723893	0	0	0	0	0	0
SRR1723469	1	0	0	0	0	0
SRR1723493	1	0	0	0	0	0
SRR1723910	0	0	0	0	0	0
SRR1723938	0	0	0	0	0	0
SRR1723953	0	0	0	0	0	0
CRR027603	1	1	0	0	0	0
SRR1723563	0	0	0	0	0	0
ERR037513	0	0	0	0	0	0
ERR1873564	1	1	1	1	1	1
SRR1723683	1	1	0	1	1	0
SRR1723633	1	1	1	1	1	0
SRR1723937	0	0	0	0	0	0
SRR058116	0	0	0	0	0	0
SRR1723630	1	1	0	0	1	0
ERR245772	0	0	0	0	0	0
SRR1723545	0	0	0	0	0	0
SRR1723991	0	0	0	0	0	0
SRR833170	0	1	1	0	0	0
SRR1723605	1	1	0	0	0	0
SRR1723426	1	1	1	1	0	1
SRR1723487	1	1	0	0	1	0
SRR1723970	0	0	0	0	0	0
SRR1723562	0	0	0	0	0	0
SRR833017	1	1	0	1	1	0
SRR1724012	0	0	0	0	0	0
SRR1723423	1	1	0	0	1	0
SRR1723803	1	1	1	1	1	1
SRR1723444	0	0	0	0	0	0
SRR1723918	1	1	0	0	0	0
SRR1723815	1	0	1	0	1	0
SRR1723688	1	1	0	1	1	1
SRR1723657	0	0	0	0	0	0
SRR1723833	0	0	0	0	0	0
SRR8651635	0	0	0	0	0	0
SRR1723945	1	1	1	1	1	0
SRR1723411	1	1	0	0	1	0
SRR1723874	0	0	0	0	0	0
SRR1723832	1	1	1	1	1	0
SRR1723931	1	1	1	1	0	1
SRR1723932	1	0	0	1	0	1
ERR3340706	0	0	0	0	0	0
SRR1723548	1	1	0	0	0	0
SRR1723500	1	1	0	0	1	0
SRR1723554	1	1	0	0	1	0
SRR1723876	1	0	0	0	0	0
SRR1723702	0	0	0	0	0	0
SRR1723774	0	0	0	0	0	0
SRR1723618	0	0	0	0	0	0
SRR1723961	0	0	0	0	0	0
SRR1723709	0	0	0	0	0	0
SRR833003	0	0	0	0	0	0
SRR1723861	0	0	0	0	0	0
SRR1723982	1	1	0	1	0	0
SRR1723920	0	0	0	0	0	0
SRR832991	1	1	1	1	0	1
SRR1723508	1	1	0	0	1	0
SRR1723839	0	0	0	0	0	0
SRR833116	0	0	0	0	0	0
SRR1723581	0	0	0	0	0	0
ERR1873465	1	1	1	0	1	1
SRR1723710	1	1	0	0	1	0
ERR3340702	0	0	0	0	0	0
ERR760839	1	1	0	1	1	0
ERR036191	0	0	0	0	0	0
SRR1723522	0	0	0	0	0	0
SRR1723422	0	0	0	0	1	0
SRR1723456	0	0	0	0	0	0
SRR1723470	0	0	0	0	0	0
ERR3340711	0	0	1	0	0	0
SRR1723862	0	0	0	0	0	0
SRR1723428	0	0	0	0	0	0
SRR1723849	0	0	0	0	0	0
SRR1723989	0	0	0	0	0	0
SRR1723739	1	1	1	1	1	1
SRR1723715	0	0	0	0	0	0
SRR8651581	1	1	0	1	0	1
SRR1723823	0	0	0	0	0	0
SRR1723784	0	0	0	0	0	0
SRR1723977	0	0	0	0	0	0
SRR1723958	0	0	0	0	0	0
SRR1723477	0	0	0	0	0	0
SRR1724008	0	0	0	0	0	0
SRR058081	0	0	0	0	0	0
ERR3340720	0	0	0	0	0	0
ERR1873462	1	1	1	1	1	1
SRR1723766	0	0	0	0	0	0
SRR1723838	1	1	1	0	1	1
SRR1723732	0	0	0	0	0	0
SRR1723574	1	1	0	0	1	0
SRR1723912	0	0	0	0	0	0
SRR1723940	0	0	0	0	0	0
SRR1723468	1	1	0	1	1	0
SRR1723498	1	1	0	0	1	0
SRR1723895	0	0	0	0	0	0
SRR1723636	0	0	0	0	0	0
SRR1723625	1	1	0	1	1	0
ERR1873565	1	1	0	1	0	1
SRR1723600	1	1	0	0	1	0
SRR1723542	1	1	0	0	0	0
SRR1723584	1	1	0	0	0	1
SRR1723566	0	0	0	0	0	0
SRR1723635	0	0	0	0	0	0
SRR1723656	0	0	0	0	0	0
SRR1723502	0	0	0	0	0	0
SRR1724015	0	0	0	0	0	0
SRR1723767	0	0	0	0	0	0
SRR1723593	1	1	0	1	1	0
ERR3340745	0	0	0	0	0	0
SRR833020	0	1	1	1	1	0
SRR1723530	0	0	0	0	0	0
SRR1723606	0	0	0	0	0	0
ERR036200	0	0	0	0	0	0
SRR1723779	0	0	0	0	1	1
SRR1723525	0	0	0	0	0	0
SRR8651566	1	1	1	0	1	1
SRR1723978	0	0	0	0	0	0
SRR1723560	0	0	0	0	0	0
SRR1723524	1	1	0	0	1	0
SRR1723980	1	1	0	1	1	1
SRR10040479	1	1	0	1	0	0
SRR1723582	0	0	0	0	0	0
SRR1723504	0	0	0	0	0	0
ERR1873517	1	0	0	0	0	0
ERR1873442	1	1	0	0	0	1
SRR1723465	0	0	0	0	0	0
ERR245846	0	0	0	0	0	0
ERR1873543	1	1	0	1	0	1
SRR1723915	0	0	0	0	0	0
SRR057619	0	0	0	0	0	0
SRR833129	1	1	0	0	0	0
SRR1723594	1	1	0	0	1	0
SRR1723681	1	1	0	1	0	0
SRR058373	0	0	0	0	0	0
SRR1723551	1	1	0	0	1	0
SRR058117	0	0	0	0	0	0
SRR1723533	0	0	0	0	0	0
SRR1723820	0	0	0	0	0	0
SRR1723576	0	0	0	0	0	0
SRR1723567	1	1	1	1	1	0
SRR1019125	0	0	0	0	0	0
SRR1723684	1	1	0	1	1	1
SRR833094	0	0	0	0	1	0
ERR1873443	1	1	1	1	1	1
SRR8651617	1	1	1	1	1	1
ERR245822	0	0	0	0	0	0
ERR245820	0	0	0	0	0	0
ERR3340724	0	0	1	0	0	0
SRR1019134	1	1	0	1	1	0
SRR1723806	1	1	0	0	1	0
SRR833148	1	1	1	1	1	0
ERR1873497	1	1	1	1	1	1
ERR037506	0	0	0	0	0	0
ERR1034643	1	1	1	1	1	1
ERR2145489	0	0	0	0	0	0
SRR1723665	0	0	0	0	0	0
ERR245769	0	0	0	0	0	0
SRR1723723	1	0	0	0	0	1
SRR1724005	1	0	0	1	0	0
SRR1723708	1	1	0	1	1	0
ERR3340717	0	0	1	0	0	0
ERR245819	0	0	0	0	0	0
ERR3340743	0	0	0	0	0	0
SRR8651606	1	1	1	1	1	1
SRR1723623	1	1	0	0	1	0
ERR245825	0	0	0	0	0	0
SRR1723624	1	1	0	1	1	0
SRR1723969	0	0	0	0	0	0
SRR1723971	1	0	0	0	0	0
ERR3340714	0	0	0	0	0	0
SRR833016	0	1	0	0	1	0
SRR1019136	1	1	1	1	1	1
SRR1723934	1	1	1	1	0	0
ERR2179653	1	1	1	1	0	0
SRR833127	0	0	0	0	0	0
SRR1181061	1	1	1	0	0	0
ERR1873485	1	1	1	1	1	1
ERR245821	0	0	0	0	0	0
SRR1723794	0	0	0	0	0	0
SRR833167	0	1	0	0	0	0
SRR1723473	1	1	0	0	0	0
SRR833049	0	0	0	0	0	0
SRR1723722	1	0	0	0	0	1
SRR833039	0	0	0	0	0	0
SRR1723811	1	1	0	0	1	0
SRR1723686	1	1	0	1	1	0
SRR833000	1	1	1	1	0	0
ERR1873460	1	1	1	1	1	1
ERR2179860	0	0	0	0	0	0
SRR1062861	0	0	0	0	0	0
SRR1723851	1	1	1	1	1	0
SRR10040538	1	1	1	1	1	0
ERR3340737	0	0	0	0	0	0
SRR1723460	1	1	0	0	0	0
SRR1723474	1	1	0	0	0	0
ERR3340712	0	0	1	0	0	0
SRR1723993	1	1	1	1	0	0
SRR1723979	0	0	0	0	0	0
ERR019871	0	0	0	0	0	0
SRR833021	1	1	1	1	0	0
SRR1723778	1	1	0	1	0	0
ERR1035168	0	0	0	0	0	0
ERR3340731	0	0	0	0	0	0
SRR1723706	1	1	1	1	1	1
SRR1723538	1	1	1	0	1	0
SRR1723886	1	1	1	1	1	0
SRR1723445	0	0	0	0	0	0
SRR1723659	1	1	0	0	1	0
SRR1723417	0	0	0	0	0	0
SRR1723608	1	1	1	0	1	0
ERR1035082	1	1	0	1	1	0
SRR1723962	0	0	0	0	0	0
SRR833099	1	1	1	1	0	0
SRR1723441	1	0	1	1	1	1
SRR1723935	1	1	0	1	0	0
T1975	0	0	0	0	0	1
SRR1184014	1	1	1	0	0	0
SRR1723673	1	1	0	1	1	0
SRR8651604	1	1	1	1	1	1
SRR832994	1	1	1	1	1	0
ERR3340729	0	0	0	0	0	0
SRR833028	1	1	1	1	1	0
ERR1873537	1	1	0	1	0	1
ERR019572	0	1	0	1	1	0
SRR6280157	0	0	0	0	0	0
ERR019874	0	0	0	0	0	0
SRR1723908	1	1	0	1	0	0
ERR550764	1	1	1	1	1	0
SRR5341405	1	1	1	1	0	1
SRR1723619	1	1	1	1	1	1
SRR1723459	1	1	0	1	1	1
ERR1034639	1	1	1	1	1	1
SRR833032	1	1	1	1	1	0
SRR1723757	1	1	0	0	0	0
SRR1723547	0	0	0	0	0	0
SRR833162	1	1	0	1	1	0
ERR2706950	1	1	1	1	1	0
SRR058417	0	0	0	0	0	0
ERR2179827	0	0	0	0	0	0
SRR1723568	1	1	1	1	1	0
ERR2179851	0	0	0	0	0	0
SRR833063	0	0	0	0	0	0
ERR037485	0	0	0	0	0	0
SRR3675469	0	0	0	0	0	0
SRR1723671	1	1	0	1	0	0
ERR1873495	1	1	1	1	1	1
SRR1723689	1	1	1	1	1	1
SRR6046405	0	0	0	0	0	0
ERR212084	0	0	0	0	0	0
SRR1723771	1	1	0	0	1	0
SRR1723523	1	1	0	0	1	0
SRR6045971	0	0	0	0	0	0
SRR5341342	0	0	0	0	0	1
ERR144557	0	0	0	0	0	0
SRR1723870	1	1	1	1	1	0
ERR245847	0	0	0	0	0	0
SRR6046818	0	0	0	0	1	0
SRR6280259	0	0	0	0	0	0
SRR6152899	1	1	0	0	1	0
ERR019854	0	0	0	0	0	0
SRR1723539	1	1	1	1	0	0
SRR1019129	0	0	0	0	0	0
SRR1723573	1	1	0	0	1	0
SRR1723578	1	1	1	1	1	1
ERR1873503	1	1	1	1	1	1
ERR067664	0	0	0	0	0	0
SRR6045730	0	0	0	0	0	0
ERR2145516	0	0	0	0	0	0
ERR3340707	0	0	0	0	0	0
SRR833019	1	1	1	1	1	0
SRR6398013	0	0	0	0	1	0
SRR832977	1	1	0	1	1	0
SRR6045616	0	0	0	0	1	0
ERR1873539	1	1	1	1	1	1
SRR1011490	0	0	0	0	0	0
ERR1034689	0	0	0	0	0	0
SRR1723776	1	1	1	1	1	0
SRR1019155	0	0	0	0	0	0
SRR1723916	1	1	0	0	0	0
ERR181905	0	0	0	0	0	0
SRR1723550	1	1	0	0	1	0
SRR924221	1	1	0	1	1	1
SRR5341254	0	0	0	0	0	0
ERR1873467	1	1	1	1	1	1
SRR1723592	1	0	0	0	0	0
SRR5341356	1	1	1	1	0	0
SRR6153159	0	0	0	0	0	0
SRR1019153	1	1	0	1	1	0
SRR5341355	1	1	0	1	1	1
SRR833026	0	1	0	0	1	0
SRR6046508	0	0	0	0	0	0
SRR8651599	1	1	1	1	1	1
SRR5341295	0	0	0	0	0	0
ERR221563	0	0	0	0	0	0
SRR1723572	1	1	0	0	1	0
SRR1723808	1	1	1	1	1	0
SRR1723942	1	1	0	0	1	0
SRR833080	1	1	1	1	0	0
SRR1019152	1	1	1	1	1	0
ERR1034648	1	1	1	1	1	1
ERR1873521	1	1	1	1	1	1
SRR8651564	1	1	1	1	1	1
SRR6280207	1	1	1	0	1	1
ERR181741	0	0	0	0	0	0
SRR1723711	1	1	0	1	1	0
ERR245848	0	0	0	0	0	0
SRR10040526	1	1	0	0	1	0
SRR3675274	0	0	0	0	0	0
SRR6045261	0	0	0	0	1	0
ERR3340697	0	0	0	0	0	0
SRR1723957	1	1	0	0	0	0
SRR1723857	1	1	1	1	1	0
ERR2179657	1	1	1	1	0	1
SRR6046761	0	0	0	0	0	0
ERR1034700	0	0	0	0	0	0
SRR5341383	0	0	0	0	0	0
SRR6824398	0	0	0	0	0	0
SRR1723983	1	1	1	1	0	0
SRR1019141	1	1	1	1	0	1
ERR3340726	0	0	0	0	0	0
ERR176597	0	0	0	0	1	0
ERR2228798	0	0	0	0	0	0
SRR7439413	0	0	0	0	0	0
ERR1034637	1	1	1	1	1	1
SRR924694	1	1	1	1	0	1
SRR833034	1	1	1	1	1	1
ERR760917	1	1	1	1	1	0
SRR833027	1	1	1	1	1	0
SRR833168	1	1	0	1	1	0
SRR1723654	1	0	0	0	0	0
ERR2145487	0	0	0	0	0	0
SRR1723907	1	1	0	1	1	0
SRR3675530	0	0	0	0	0	0
SRR7439414	0	0	0	0	0	0
SRR10040297	1	1	1	1	1	1
SRR6045876	0	0	0	0	1	0
ERR1873455	1	1	1	1	0	1
SRR1019133	0	0	0	0	0	0
SRR833074	1	1	1	1	1	0
SRR10040528	1	1	0	0	0	0
SRR1019173	1	1	1	1	1	1
ERR1873490	1	1	1	1	1	1
SRR833171	1	0	0	0	0	0
SRR1723984	0	0	0	0	0	0
ERR2179844	0	0	0	0	0	0
SRR6280270	0	0	0	0	0	0
SRR1723994	1	1	1	1	0	1
SRR833081	1	1	1	1	0	0
ERR2179839	0	0	0	0	0	0
ERR216907	0	0	0	0	0	0
ERR2228797	0	0	0	0	0	0
ERR2228802	1	1	0	0	0	0
SRR671871	0	0	0	0	0	0
SRR924217	1	1	1	1	1	1
SRR1723549	1	1	1	0	0	0
SRR833014	1	1	0	1	1	0
SRR1019154	0	0	0	0	0	0
SRR6045432	0	0	0	0	1	0
ERR176762	0	0	0	0	0	0
SRR833075	1	1	1	1	1	0
ERR2228807	0	0	0	0	0	0
ERR176546	0	0	0	0	0	0
SRR3675259	0	0	0	0	0	0
ERR176690	0	0	0	0	0	0
SRR1019126	0	1	0	0	0	0
SRR1019157	0	0	0	0	0	0
ERR176470	0	0	0	0	1	0
SRR1723682	1	0	0	0	0	0
SRR1019158	1	1	1	1	1	1
SRR1723730	1	1	1	1	0	0
SRR1723925	1	1	1	0	1	0
SRR1019128	0	0	0	0	0	0
SRR6045458	0	0	0	0	0	0
ERR019862	1	1	1	1	1	0
ERR2228799	0	0	0	0	0	0
SRR3675453	0	0	0	0	0	0
SRR833048	1	1	1	1	0	0
SRR1723663	1	1	1	1	1	0
ERR212096	0	0	0	0	0	0
SRR1019140	1	1	1	1	1	0
SRR1723652	1	1	0	0	1	0
ERR2815614	0	0	1	0	0	0
SRR1723660	1	1	0	1	1	0
ERR2228812	0	0	0	0	0	0
SRR6046158	0	1	0	0	0	0
SRR3675489	0	0	0	0	0	0
ERR163965	0	0	0	1	0	0
ERR1034910	1	1	1	1	1	1
ERR161149	0	0	0	0	1	0
SRR1173081	1	1	1	1	1	0
SRR1723507	1	1	1	1	1	0
SRR3675496	0	0	0	0	1	0
SRR1019135	0	0	0	0	0	0
SRR1019163	1	1	1	1	0	1
SRR1723544	1	1	0	1	1	0
SRR833085	1	1	1	1	1	0
SRR924206	1	1	1	1	0	1
ERR2145499	0	0	0	0	1	0
SRR1723561	1	1	1	1	1	0
SRR1019172	1	1	1	1	0	1
ERR2228816	0	0	0	0	0	0
ERR1949978	0	0	0	0	0	0
SRR6046475	0	0	0	0	0	0
ERR1950017	0	0	0	0	0	0
SRR1723985	0	0	0	0	0	0
ERR1873483	1	1	0	0	0	0
SRR6280156	1	1	1	1	1	1
SRR1723955	1	1	1	1	1	0
SRR1723822	1	0	0	0	0	0
SRR1723869	1	1	0	0	1	1
ERR1035317	1	0	0	1	1	0
SRR1723611	1	1	0	0	0	0
SRR3675560	0	0	0	0	0	0
ERR1873514	1	1	1	1	1	1
SRR1019151	1	1	1	1	1	0
ERR171135	0	0	0	0	0	0
SRR6824345	1	1	0	0	1	0
CRR027623	1	1	0	0	1	0
SRR1019161	1	1	1	1	0	1
SRR1723899	1	0	0	0	0	0
SRR1019150	1	1	1	1	1	0
SRR1723510	1	1	0	1	1	0
SRR1019138	1	1	0	0	0	0
SRR8651655	1	1	1	1	0	1
ERR1873526	1	1	1	1	1	1
SRR1723641	1	1	1	0	0	0
ERR3340708	0	0	0	0	0	0
ERR1034640	1	1	0	1	1	1
SRR1723888	0	0	0	0	0	0
SRR1019171	1	1	1	1	0	1
SRR1723738	1	1	1	1	1	0
ERR176817	0	0	0	0	0	0
ERR1213873	1	1	0	0	1	0
ERR1873556	1	1	1	1	1	1
SRR6152643	0	0	0	0	1	0
SRR1723701	1	1	0	1	1	1
ERR1949968	0	0	0	0	0	0
SRR1019168	1	1	1	1	1	1
ERR1873436	1	1	1	1	1	1
SRR6280216	1	0	0	1	0	0
ERR1034685	0	1	0	0	0	0
SRR1019169	1	1	0	1	0	0
SRR1019139	1	1	1	1	1	1
SRR1723655	1	1	0	0	1	0
ERR2228830	1	0	0	0	0	0
SRR6045817	0	0	0	0	0	0
SRR1011458	1	1	1	1	0	1
ERR037554	0	0	0	0	0	0
SRR1019165	1	1	1	1	1	1
ERR3340738	0	0	0	0	0	0
ERR2228837	0	0	0	0	0	0
ERR3340716	0	0	0	0	0	0
SRR1723807	1	1	0	0	0	0
SRR1723437	1	1	0	1	0	0
SRR1723658	1	1	0	0	1	0
SRR1019156	0	0	0	0	0	0
SRR1723714	1	1	0	1	1	0
ERR2228801	0	0	0	0	0	0
SRR833154	0	0	0	0	1	0
SRR2024946	1	1	0	1	1	0
SRR5341427	0	0	0	0	0	0
SRR1723914	0	0	0	0	0	0
ERR1950038	0	0	0	0	0	0
ERR2228839	1	0	1	0	0	0
SRR6280312	0	0	0	0	0	0
SRR1019160	1	1	0	1	1	1
ERR1873469	1	1	1	1	0	1
SRR1019159	1	1	1	1	1	0
SRR1723744	1	0	1	0	0	0
ERR2179837	0	0	0	0	0	0
SRR6280267	0	0	0	0	0	0
SRR5341440	0	0	0	0	0	0
ERR1352314	0	0	0	0	0	0
SRR3675285	1	1	1	0	0	1
SRR6045376	0	1	0	1	1	0
SRR833195	0	1	0	0	0	0
SRR1723707	1	1	1	1	1	1
SRR1723788	0	0	0	0	0	0
ERR1949969	0	0	0	0	0	0
ERR176820	0	0	0	0	0	0
ERR245773	0	0	0	0	0	0
SRR6280255	0	0	0	0	0	0
ERR2228835	0	0	0	0	0	0
ERR257913	0	0	0	0	0	0
SRR5341289	0	0	0	0	0	0
SRR1723649	0	0	0	0	0	0
SRR1723781	0	0	0	0	0	0
SRR1019147	0	0	0	0	0	0
CRR027561	1	0	0	1	0	0
SRR7439417	0	0	0	0	0	0
ERR2229785	0	0	0	0	0	0
ERR2179845	0	0	0	0	0	0
SRR1723880	0	0	0	0	0	0
ERR161113	0	0	0	0	1	0
ERR2245292	0	1	0	0	0	0
ERR1873545	1	1	1	1	1	0
SRR1723466	0	1	0	0	0	0
SRR1019131	0	0	0	0	0	0
SRR1019146	1	1	0	0	1	0
SRR1019148	1	1	1	1	1	0
SRR6046288	0	0	0	0	1	0
SRR1723881	1	1	0	0	1	0
SRR924216	1	1	1	1	0	1
SRR5341360	1	1	1	1	1	1
SRR1723768	1	1	0	1	1	0
SRR6280210	0	0	0	0	0	0
SRR5341378	0	0	0	0	1	0
SRR1723448	1	1	0	0	1	0
SRR3675567	0	0	0	0	0	0
ERR211997	0	0	0	0	0	0
SRR1019167	1	1	1	1	0	0
SRR1723410	0	0	0	0	0	0
SRR1723416	0	0	0	0	0	0
SRR1723569	1	1	0	1	1	0
SRR1723599	0	0	0	0	0	0
SRR6046358	0	0	0	0	0	0
SRR1723455	1	1	0	0	1	1
SRR1723959	0	0	0	0	0	0
SRR1723704	0	0	0	0	1	0
SRR1723830	0	0	0	0	0	0
SRR1723664	1	1	0	0	1	0
SRR1019137	1	1	1	0	1	0
SRR1723999	0	0	0	0	0	0
SRR10040213	1	1	1	1	1	0
SRR1723454	1	1	1	1	0	1
CRR027574	0	0	0	0	0	0
SRR8651580	1	1	0	0	0	0
SRR1723615	0	0	0	0	0	0
SRR1723858	0	0	0	0	0	0
SRR6153268	0	0	0	0	1	0
ERR1034688	1	1	1	1	1	1
SRR833095	0	0	0	0	0	0
SRR5341338	1	1	0	1	0	1
ERR2229084	0	0	0	0	0	0
SRR1723629	0	0	0	0	0	0
ERR163963	0	0	0	0	0	0
SRR1723415	0	0	0	0	0	0
ERR1873530	1	1	1	1	1	1
SRR1723528	0	0	0	0	0	0
SRR1723661	1	1	0	1	1	0
SRR6280150	0	0	0	0	0	0
SRR1723995	0	0	0	0	0	0
ERR216916	0	0	0	0	0	0
ERR176688	0	0	0	0	0	0
SRR1723640	1	1	1	0	0	0
SRR5341354	0	0	0	0	0	0
SRR1723972	0	0	0	0	0	0
SRR1019132	0	0	0	0	0	0
SRR924237	1	1	1	1	1	0
ERR1873531	1	1	1	0	0	1
SRR1723903	0	0	0	0	0	0
SRR1723840	1	1	0	1	1	0
SRR924702	0	0	0	0	0	0
ERR176801	0	0	0	0	0	0
ERR3340699	0	0	0	0	0	0
ERR2228834	0	0	0	0	0	0
SRR1723847	1	1	1	1	1	1
SRR6280290	0	0	0	0	0	0
ERR1873510	1	1	1	1	1	1
SRR1019143	1	1	1	1	0	1
ERR3340698	0	0	0	0	0	0
SRR1019170	1	1	1	1	0	0
ERR2145523	0	0	0	0	0	0
ERR2179840	0	0	0	0	0	0
SRR833121	1	1	1	1	0	1
SRR1723891	0	0	0	0	0	0
ERR2179835	0	0	0	0	0	0
ERR2851366	0	0	0	0	0	0
SRR6044884	0	0	0	0	0	0
SRR1011468	1	1	1	1	0	1
ERR1750881	0	0	0	0	0	0
SRR833054	0	1	0	0	1	0
SRR1723680	1	1	0	1	0	0
SRR6280308	0	0	0	0	0	0
SRR6045311	0	0	0	0	0	0
ERR1873468	1	1	1	1	1	1
SRR1723463	0	0	0	0	0	0
ERR3340703	0	0	0	0	0	0
SRR1723622	1	1	0	0	1	0
SRR924214	1	1	1	1	0	1
ERR2179846	0	0	0	0	0	0
SRR924218	1	1	1	1	0	1
SRR1723712	1	1	0	1	1	0
ERR046789	1	1	0	1	1	1
ERR027466	0	0	0	0	0	0
SRR6280214	1	1	0	0	0	0
SRR1723927	1	1	1	1	0	1
ERR190362	0	0	0	0	0	0
SRR6397975	0	0	0	0	1	0
ERR257904	0	0	0	0	0	0
SRR6280183	0	0	0	0	0	0
SRR6045837	0	0	0	0	0	0
SRR1723746	1	1	0	0	1	0
ERR760878	1	1	1	1	1	0
SRR924710	0	0	0	0	0	0
SRR6280260	0	0	0	0	0	0
SRR924239	1	1	0	1	0	1
SRR1723812	1	1	1	1	1	0
ERR760768	1	1	1	1	1	0
SRR1723556	1	1	0	1	1	1
SRR960950	0	0	0	0	0	0
SRR3675291	0	0	0	0	0	0
ERR212011	0	0	0	0	0	0
ERR037510	0	0	0	0	1	0
SRR5341321	1	1	1	1	1	1
SRR832999	1	0	0	0	0	0
ERR3340741	0	0	0	0	0	0
CRR027513	1	1	1	1	1	0
SRR1723976	1	0	0	1	1	0
SRR8651568	1	1	0	1	0	0
ERR176513	0	1	0	0	1	0
ERR046732	0	0	0	0	0	0
ERR036232	0	0	0	0	0	0
ERR760741	1	1	1	1	1	0
SRR832984	0	0	0	0	0	0
SRR5341444	0	1	0	0	1	0
SRR6397922	0	1	0	0	0	0
SRR1723431	1	1	1	1	1	1
ERR2179842	0	0	0	0	0	0
SRR833136	1	1	0	0	0	0
SRR924699	0	0	0	0	0	0
SRR833141	1	0	0	1	0	0
SRR1019166	1	1	1	1	0	0
SRR833169	1	1	1	1	0	0
SRR2024949	1	1	1	1	0	1
SRR1173120	1	1	1	0	1	1
ERR1873489	1	1	1	1	1	1
ERR1873520	1	1	1	1	1	1
SRR1723846	1	1	1	1	1	1
ERR046770	0	0	0	0	0	0
SRR1723589	1	1	0	0	1	0
SRR3675226	0	0	0	0	0	0
SRR833106	1	1	1	1	0	0
SRR6280136	0	0	0	0	0	0
SRR1723462	1	1	1	1	1	1
SRR924229	1	1	1	1	1	1
SRR1723662	1	1	0	0	0	0
SRR960981	0	0	0	0	0	1
SRR6280174	1	1	1	1	1	1
SRR6280134	0	0	0	0	0	0
SRR960971	0	0	0	0	0	0
SRR924709	0	0	0	0	0	0
SRR1019162	1	1	1	1	1	1
SRR2024937	1	1	1	0	0	0
ERR1213890	1	1	1	1	0	0
ERR176796	0	0	0	0	0	0
SRR1011465	1	1	1	1	1	1
SRR6152980	0	1	0	0	1	0
SRR1724007	1	1	0	0	0	0
ERR2245296	1	0	0	0	1	0
SRR1723805	1	1	0	0	1	0
ERR1873527	1	1	1	1	1	1
ERR046785	1	0	0	1	1	1
ERR1873456	1	1	1	1	1	1
ERR2229148	0	0	0	0	0	0
SRR924215	1	1	1	1	0	1
ERR027463	1	1	1	1	1	1
SRR5341433	0	0	0	1	1	0
SRR6280262	0	0	0	0	0	0
SRR960956	0	1	0	0	0	0
ERR046790	1	1	0	1	1	1
ERR3340740	0	0	0	0	0	0
ERR176822	0	0	0	0	0	0
SRR6280198	1	1	0	0	0	0
ERR2446563	0	0	0	1	1	0
SRR1723439	0	0	0	0	1	0
ERR2145508	1	1	0	0	0	0
SRR924210	1	1	1	1	1	1
SRR2024990	1	1	0	1	0	0
ERR046888	0	0	0	0	0	0
SRR6280205	0	0	0	0	0	0
CRR027466	1	1	0	0	1	1
ERR1873444	1	1	1	1	0	1
SRR833144	1	1	0	1	0	0
SRR6280151	0	0	0	0	0	0
SRR10040541	1	1	0	0	0	0
CRR027465	1	1	0	0	1	1
SRR8651578	1	1	0	1	0	1
SRR924222	1	1	1	1	0	1
SRR6280298	0	0	0	0	0	0
ERR760837	1	1	1	1	1	0
SRR6280258	0	0	0	0	0	1
ERR2229367	0	0	0	0	0	0
ERR1034646	1	1	1	1	1	1
SRR3675286	0	0	0	0	1	0
SRR833110	1	1	1	1	0	0
SRR8651652	1	1	1	1	1	0
SRR6046422	0	0	0	0	0	0
ERR1873541	1	1	1	1	1	1
SRR1723837	0	0	0	0	0	0
SRR1723946	1	1	0	0	0	0
ERR181884	0	0	0	0	0	0
SRR6044937	0	1	0	0	1	0
ERR046786	1	1	0	1	1	1
ERR3340735	0	0	0	0	0	0
SRR6153061	0	0	0	0	0	0
ERR046771	0	0	0	0	0	0
SRR6397423	0	0	0	0	0	0
ERR1873457	1	1	1	1	0	1
SRR924211	1	1	1	1	0	0
SRR1723643	0	1	0	0	0	0
ERR3340727	0	0	0	0	0	0
ERR2179843	0	0	0	0	1	0
SRR1723692	0	0	0	0	0	0
ERR027468	1	1	1	1	1	0
SRR5341410	1	1	0	0	1	0
SRR924696	1	1	1	1	0	0
SRR1723645	1	1	0	1	1	0
SRR6152838	0	0	0	0	1	0
ERR1873524	1	1	1	1	1	1
ERR1873534	1	1	1	1	0	1
SRR6280257	0	0	0	0	0	0
SRR1723475	0	0	0	0	0	0
SRR3675242	0	0	0	0	0	0
SRR924698	0	0	0	0	0	0
SRR924230	1	1	1	1	0	1
ERR1034654	1	0	0	0	0	0
SRR5341415	0	0	0	0	0	0
ERR1034707	1	1	0	1	0	0
SRR1723933	0	0	0	0	0	0
SRR1723518	0	0	0	0	0	0
ERR019562	1	1	1	1	1	1
SRR1723909	0	0	0	0	0	0
ERR221569	0	0	0	0	0	0
SRR833135	1	1	1	1	1	0
SRR6046919	0	1	0	0	0	0
ERR046788	1	1	0	1	1	1
ERR1873516	1	1	1	1	1	1
ERR1873535	1	1	0	1	0	1
ERR257896	0	0	0	0	0	0
SRR1723697	0	0	0	0	0	0
ERR046729	0	0	0	0	0	0
SRR1723960	0	0	0	0	0	0
SRR924706	0	0	0	0	0	0
SRR924705	0	0	0	0	0	0
SRR1723553	0	1	0	0	0	0
ERR1873523	1	1	1	1	1	1
SRR1723521	0	1	0	0	0	0
ERR2245339	0	0	0	0	0	0
ERR126631	0	0	0	0	0	0
ERR1034653	1	1	1	1	0	0
SRR1723537	0	1	0	0	0	1
SRR1723797	0	0	0	0	0	0
SRR1723628	0	1	0	0	0	0
ERR046769	0	0	0	0	0	0
ERR046791	0	0	0	0	0	0
SRR1735629	0	0	0	0	1	0
SRR6280261	0	0	0	0	0	0
SRR1723602	0	0	0	0	0	0
SRR1723443	0	1	0	0	0	0
ERR046778	0	1	0	0	0	0
SRR1723519	1	0	0	0	0	0
ERR1750885	0	0	0	0	0	0
SRR10040338	1	1	1	1	0	0
SRR6280242	0	0	0	0	1	0
SRR1723737	0	0	0	0	0	0
SRR1723795	1	1	1	0	0	0
SRR924225	1	1	1	1	0	1
ERR245698	0	0	0	0	0	0
SRR1723818	0	1	0	0	0	0
SRR1723626	0	0	0	0	0	0
SRR1723575	0	1	0	0	0	0
SRR1723841	1	1	0	0	1	0
ERR1873504	1	1	1	1	1	1
SRR924207	1	1	1	1	0	1
SRR1723432	0	0	0	0	0	0
SRR1723726	0	1	0	0	0	0
SRR2328057	1	1	1	1	1	1
ERR176785	0	0	0	0	0	0
ERR2145510	0	0	0	0	0	0
SRR924707	0	0	0	0	0	0
SRR1723532	0	1	0	0	0	0
SRR6044889	0	0	0	0	0	0
SRR1723587	1	0	0	0	0	0
ERR176804	0	0	0	0	0	0
SRR960958	0	0	0	1	0	0
SRR1723943	0	0	0	0	0	0
SRR1723517	0	1	0	0	0	0
SRR1723458	1	1	0	1	1	1
ERR257897	0	0	0	0	0	0
SRR6280185	0	0	0	0	0	0
SRR1723614	0	1	0	0	0	0
SRR1723975	0	1	0	0	0	0
SRR1723531	0	0	0	0	0	0
SRR1723793	1	1	0	0	0	0
SRR6397917	0	0	0	0	0	0
SRR1723442	0	1	0	0	0	0
ERR2851372	0	0	0	0	0	0
SRR6046160	0	0	0	0	0	0
ERR181969	0	0	0	0	0	0
SRR5341448	1	1	1	1	0	1
ERR2229254	0	0	0	0	0	0
ERR1750884	0	0	0	0	0	0
ERR046800	1	0	0	1	1	1
ERR2145488	0	0	0	0	0	0
SRR1723952	0	0	0	0	0	0
SRR1723653	0	0	0	0	0	0
SRR1723733	0	1	0	0	0	0
SRR1723988	0	0	0	0	0	0
SRR1723713	0	0	0	0	0	0
SRR960959	0	0	0	0	0	0
SRR1723427	0	1	0	0	1	0
SRR1723650	0	1	0	0	0	0
SRR6280266	0	0	0	0	0	0
SRR1723564	0	1	0	0	0	0
SRR924226	1	1	1	1	0	1
ERR1873522	1	1	0	1	0	0
SRR924235	1	1	1	1	0	0
SRR1723801	0	0	0	0	0	0
SRR1723505	1	1	1	1	1	0
ERR3340701	0	0	0	0	0	0
ERR1034645	1	1	1	1	1	1
SRR1723973	0	0	0	0	0	0
SRR1723817	0	0	0	0	0	0
ERR2245362	0	0	0	0	0	0
SRR6257097	1	1	1	1	1	1
ERR019568	0	0	0	0	0	0
SRR6280273	1	0	0	0	0	0
SRR1723889	0	0	0	0	0	0
SRR1723790	0	0	0	0	0	0
ERR1034902	1	1	1	1	1	1
SRR1723499	0	1	0	0	1	0
SRR1723740	0	0	0	0	0	0
SRR6280289	0	1	0	0	1	0
SRR1011482	1	1	1	1	0	0
SRR1723884	0	0	1	0	0	0
SRR1723949	0	1	0	0	0	0
SRR924236	1	1	1	1	1	0
SRR1723800	0	1	0	0	0	0
SRR1723754	0	1	0	0	0	0
SRR1724001	0	0	0	0	0	0
SRR1723896	0	0	0	0	0	0
SRR1723821	0	0	0	0	0	0
ERR257893	0	0	0	0	0	0
ERR760891	1	1	1	1	1	0
ERR1873458	1	1	1	1	1	1
ERR046794	1	1	0	1	1	1
ERR046741	0	0	0	0	0	0
SRR1723941	0	1	0	1	0	0
SRR1723497	0	0	0	0	0	0
SRR1723799	0	0	0	0	0	0
SRR1723773	0	0	0	0	0	0
SRR1723509	0	0	0	0	0	0
SRR5341388	0	0	0	0	1	1
SRR1723782	0	1	0	0	0	0
SRR1723824	0	1	0	0	0	0
SRR1723852	1	1	0	0	0	0
ERR046779	0	0	0	0	0	0
ERR046737	0	0	0	0	0	0
SRR1723703	0	0	0	0	0	0
ERR1873502	1	1	1	1	1	0
SRR6045559	0	0	0	0	0	0
ERR257905	0	0	0	0	0	0
SRR1723997	0	1	0	0	0	0
ERR1034698	0	0	0	0	1	0
SRR5341297	0	0	0	0	0	0
ERR037470	0	0	0	0	0	0
ERR046793	1	1	0	1	1	1
SRR1723716	0	0	0	0	0	0
SRR1723742	0	0	0	0	0	0
ERR046743	0	0	0	0	0	0
ERR1873505	1	1	0	1	1	0
SRR1723725	0	0	0	0	0	0
SRR671879	0	0	0	0	0	0
ERR046738	0	0	0	0	0	0
SRR1723963	0	1	0	0	0	0
ERR257891	0	0	0	0	0	0
ERR017783	1	1	1	1	1	1
SRR1723461	1	1	1	1	1	0
SRR6280209	1	1	1	1	1	1
SRR1723887	0	1	0	0	0	0
SRR924223	1	1	1	1	0	1
SRR1723926	0	1	0	0	0	0
SRR1723894	1	1	0	0	0	0
SRR1011457	1	1	1	1	0	1
SRR1723883	0	1	0	0	0	0
SRR1723879	0	1	0	0	0	0
SRR1723859	0	1	0	0	0	0
SRR1724014	0	1	0	0	0	0
SRR960955	0	0	0	0	0	0
ERR760881	1	1	1	1	1	0
SRR1723791	0	0	0	0	0	0
SRR1723440	0	0	0	0	0	0
SRR1723981	0	1	0	0	0	0
SRR924231	1	1	1	1	0	1
ERR212165	0	0	0	0	0	0
ERR046733	0	0	0	0	0	0
ERR046784	1	1	0	1	1	1
SRR1723850	0	0	0	0	0	0
SRR3675391	0	0	0	0	0	0
ERR046792	1	0	0	1	1	1
ERR037517	0	0	0	0	0	0
ERR257892	0	0	0	0	0	0
ERR1873507	1	1	1	1	1	1
SRR924708	0	0	0	0	0	0
SRR1723965	0	0	0	0	0	0
SRR847786	1	1	1	1	1	0
ERR2229249	0	0	0	0	0	0
ERR257899	0	0	0	0	0	0
SRR6280275	0	0	0	0	0	0
SRR1723819	0	0	0	0	0	0
SRR1723421	0	0	0	0	0	0
SRR833139	1	1	0	1	1	0
ERR046780	0	1	0	0	0	0
SRR1710098	0	0	0	0	0	0
SRR1735641	0	0	0	0	0	0
SRR1723436	0	0	0	0	0	0
SRR924697	1	1	1	1	0	1
SRR1011491	0	0	0	0	0	0
SRR1723666	0	1	0	0	0	0
ERR046744	0	0	0	0	0	0
ERR257906	0	0	0	0	0	0
SRR6397579	0	0	0	0	0	0
SRR1723511	0	1	0	0	0	0
ERR257907	0	0	0	0	0	0
ERR257902	0	0	0	0	0	0
ERR046745	0	0	0	0	0	0
SRR1723831	0	1	0	0	0	0
SRR1723954	0	1	0	0	0	0
SRR5341364	0	0	0	0	0	1
ERR257894	0	0	0	0	0	0
ERR036247	0	0	0	0	0	0
SRR671876	0	0	0	0	0	0
ERR1873470	1	1	1	1	1	1
ERR257901	0	0	0	0	0	0
ERR760603	1	1	1	1	1	0
ERR257898	0	0	0	0	0	1
ERR046734	0	0	0	0	0	0
SRR1723913	0	1	0	0	0	0
ERR046736	0	0	0	0	0	0
ERR046758	0	0	0	0	0	0
ERR1873452	1	1	1	1	1	1
SRR1723571	1	1	0	0	1	0
ERR046782	0	0	0	0	0	0
ERR257895	0	0	0	0	0	0
ERR257923	0	0	0	0	1	0
SRR1723996	0	0	0	0	0	0
SRR833100	1	1	1	1	0	0
SRR1723503	0	1	0	0	0	0
SRR6397656	0	0	0	0	0	0
SRR1723775	0	1	0	0	0	0
ERR040114	0	0	0	0	0	0
SRR7439416	0	0	0	0	0	0
ERR552379	0	1	0	0	0	0
ERR046746	0	0	0	0	0	0
SRR960957	0	0	0	0	0	0
ERR245759	0	1	0	1	1	0
ERR2245349	0	0	0	0	0	0
SRR6280137	1	0	0	1	0	0
SRR1723890	0	0	0	0	0	0
SRR6397359	0	0	0	0	1	0
ERR245718	0	1	0	0	1	0
ERR257900	0	0	0	0	0	0
SRR6046391	0	0	0	0	1	0
SRR1723690	0	0	0	0	0	0
ERR1034701	0	0	0	0	0	0
ERR046799	0	0	0	0	0	0
SRR1011474	1	1	1	1	0	1
ERR1873448	1	1	1	1	1	1
SRR1723939	0	1	0	0	0	0
ERR046795	1	0	0	1	1	1
ERR257909	0	0	0	0	0	0
SRR1723700	0	0	0	0	0	0
ERR1034644	1	1	1	1	1	1
ERR108444	0	0	0	0	1	0
ERR046739	0	0	0	0	0	0
ERR036190	0	0	0	0	1	0
SRR1724006	0	0	0	0	0	0
SRR1723527	0	0	0	0	0	0
ERR046900	0	0	0	0	0	0
SRR6046602	0	1	0	1	1	0
SRR1723986	0	0	0	0	0	0
ERR1873479	1	1	0	0	0	1
SRR1723967	0	0	0	0	0	0
ERR176777	0	0	0	0	0	0
ERR025457	0	0	0	0	0	0
SRR7496495	0	0	0	0	0	0
ERR046753	0	0	0	0	0	0
ERR046798	0	0	0	0	0	0
SRR1723956	0	0	0	0	0	0
SRR6280206	0	0	0	0	0	0
SRR6045218	0	0	0	0	0	0
ERR2179823	0	0	0	0	0	0
SRR924700	0	0	0	0	0	0
ERR2245344	0	0	0	0	0	0
ERR760924	1	1	1	1	1	0
SRR1723990	0	1	0	0	0	0
SRR1723420	0	1	0	0	0	0
ERR046772	0	0	0	0	0	0
SRR924704	0	0	0	0	0	0
SRR1723639	1	1	1	1	0	0
ERR1035165	0	0	0	0	0	0
ERR046754	0	0	0	0	0	0
SRR5341392	0	0	0	0	0	0
ERR257911	0	0	0	0	0	0
ERR257903	0	0	0	0	0	0
ERR039323	0	0	0	0	0	0
ERR046783	0	0	0	0	0	0
SRR1723565	0	0	0	0	0	0
SRR1723501	0	0	0	0	0	0
SRR8651621	1	1	1	1	0	1
SRR5341294	0	1	0	0	0	0
ERR757183	1	1	1	1	1	0
ERR2145493	1	1	1	1	0	0
SRR671758	1	1	0	1	1	0
ERR046755	0	0	0	0	0	0
ERR046906	0	0	0	0	0	0
ERR019569	0	0	0	0	0	0
ERR2229244	0	0	0	0	0	0
SRR1723848	1	1	0	1	1	1
SRR6046403	0	0	0	0	0	0
ERR2179629	0	1	0	0	0	0
SRR1723974	0	0	0	0	0	0
SRR6280213	1	1	1	1	1	1
SRR6280229	0	0	0	0	0	0
ERR046747	0	0	1	0	0	0
ERR1873551	1	1	1	1	1	1
SRR833067	1	1	1	1	1	0
ERR2145497	0	0	0	0	1	0
SRR6280235	1	1	0	0	0	0
ERR2229306	0	0	0	0	0	0
SRR5341420	1	1	0	1	1	0
SRR6280321	1	0	0	0	0	0
ERR046797	0	0	0	0	0	0
ERR2706913	1	1	1	1	1	0
SRR924241	1	1	1	1	1	0
ERR046775	0	0	0	0	0	0
SRR6398097	0	0	0	0	1	0
ERR176630	0	0	0	0	1	0
ERR1034690	1	1	0	1	1	0
SRR5341466	1	1	0	0	0	0
SRR6045243	0	0	0	0	0	0
ERR2245345	0	1	0	0	0	0
SRR5341379	1	1	1	0	0	1
ERR181719	0	0	0	0	0	0
SRR1723479	1	1	0	1	1	0
ERR760795	1	1	1	1	1	1
ERR245702	0	0	0	0	0	0
ERR2706982	1	1	0	0	0	0
SRR1723536	0	1	0	0	0	0
ERR2229625	0	0	0	0	0	0
ERR176543	0	1	0	0	0	0
ERR1873518	1	1	1	1	1	1
SRR1723898	0	1	0	0	0	0
ERR2245280	0	0	0	0	0	0
ERR2229252	0	0	0	0	0	0
ERR2229258	0	0	0	0	0	0
ERR046915	0	0	0	0	0	0
ERR757169	1	1	1	1	1	0
ERR1352319	0	0	0	0	0	0
SRR6280204	0	0	0	0	0	0
ERR257908	0	0	0	0	0	0
SRR6280212	0	0	0	0	0	0
SRR1723753	0	1	0	0	0	0
SRR6280208	0	1	0	0	0	0
SRR1723825	0	1	0	0	0	0
SRR6280323	0	0	0	0	1	0
SRR2024920	1	1	0	0	1	0
ERR257921	0	0	0	0	1	0
ERR551767	1	1	1	1	1	0
ERR760900	1	1	1	1	1	0
ERR046777	0	1	0	0	0	0
ERR257912	0	0	0	0	0	0
ERR760919	1	1	1	1	1	0
ERR2229242	0	0	0	0	0	0
ERR760786	1	1	1	1	1	0
ERR760845	1	1	1	1	1	0
SRR1723580	0	0	0	0	0	0
SRR671873	0	0	0	0	0	0
ERR046767	0	0	0	0	0	0
ERR038261	0	0	0	0	1	0
ERR2229260	0	0	0	0	0	0
ERR1873472	1	1	1	1	1	1
ERR1750880	1	1	1	1	1	0
ERR245721	0	0	0	0	0	0
ERR2229251	0	0	0	0	0	0
ERR133893	0	0	0	0	0	0
ERR245763	0	0	0	0	0	0
SRR847780	1	1	0	1	0	1
ERR019553	1	1	0	0	1	0
ERR1034664	1	1	0	0	0	0
ERR176640	0	0	0	0	0	0
ERR046760	0	0	0	0	0	0
ERR046759	0	0	0	0	0	0
SRR6280199	0	0	0	0	0	0
ERR046766	0	0	0	0	0	0
ERR046781	0	0	0	0	0	0
SRR924227	1	1	1	1	0	1
ERR046751	0	0	0	0	0	0
SRR1011464	1	1	1	1	1	1
SRR6280293	0	0	0	0	0	0
SRR8651596	1	1	1	1	1	1
SRR1011471	1	1	1	1	0	1
ERR046752	0	0	0	0	0	0
ERR760598	1	1	1	1	1	1
ERR245720	0	0	0	0	0	0
ERR1035170	0	0	0	0	0	0
ERR257924	0	0	0	0	1	0
ERR046914	0	0	0	0	0	0
SRR7496536	0	0	0	0	0	0
ERR2145496	0	0	0	0	0	0
ERR245717	0	0	0	0	0	0
ERR2229269	0	0	0	0	0	0
ERR3340704	0	0	0	0	0	0
ERR1750873	0	0	0	0	0	0
ERR046761	0	0	0	0	0	0
ERR245696	0	0	0	0	0	0
ERR2245276	0	1	0	1	1	0
ERR760861	1	1	1	1	1	0
ERR760925	1	1	1	1	1	0
ERR046863	0	0	0	0	0	0
ERR245676	0	0	0	0	0	0
ERR2229331	0	0	0	0	0	0
ERR046898	0	0	0	0	0	0
ERR176605	0	1	0	0	1	0
ERR046905	0	0	0	0	0	0
SRR6280239	1	1	0	0	0	0
ERR2229268	0	0	0	0	0	0
SRR1723685	1	1	0	1	1	1
SRR6280326	0	0	0	0	0	0
SRR6397452	0	1	0	0	0	0
SRR1011483	1	1	1	1	1	1
ERR257922	0	0	0	0	1	0
ERR046918	1	0	0	0	0	0
SRR924212	1	1	1	1	0	1
ERR046912	0	0	0	0	0	0
ERR046866	0	0	0	0	0	0
ERR245844	0	0	0	0	0	0
ERR040136	1	1	0	1	0	0
SRR1723743	0	1	0	0	0	0
ERR046764	0	0	0	0	0	0
SRR924219	1	1	1	1	0	1
ERR2229273	0	0	0	0	0	0
ERR551768	1	1	1	1	1	0
ERR019571	0	0	0	0	0	0
ERR760816	1	1	1	1	1	0
ERR176806	0	0	0	0	0	0
ERR046907	0	0	0	0	0	0
ERR046856	1	1	0	1	0	0
ERR040133	0	0	0	0	0	0
ERR2229308	0	0	0	0	0	0
ERR046904	0	0	0	0	0	0
ERR212047	0	0	0	0	0	0
SRR5341397	0	0	0	0	1	0
ERR2229267	0	0	0	0	0	0
SRR924692	1	1	1	1	0	1
SRR1723856	0	0	0	0	0	0
ERR046908	0	0	0	0	0	0
ERR245713	0	0	0	0	0	0
ERR2229619	0	0	0	0	0	0
ERR019570	0	0	0	0	0	0
SRR924703	0	0	0	0	0	0
S85	0	0	0	0	0	0
ERR046776	0	0	0	0	0	0
ERR1750883	0	0	0	0	0	0
ERR046730	0	1	0	0	0	0
ERR025421	0	0	0	0	0	0
SRR1011453	1	1	1	1	0	1
ERR046768	0	0	0	0	0	0
ERR2229626	0	0	0	0	0	0
ERR2229102	0	0	0	0	0	0
ERR046917	1	1	1	1	0	1
ERR2229262	0	0	0	0	0	0
ERR2229201	0	0	0	0	0	0
ERR046913	1	0	0	1	1	1
ERR019574	0	0	0	0	1	0
ERR760743	1	1	1	1	1	0
ERR046796	1	1	1	1	0	1
SRR6280177	0	0	0	0	0	0
SRR6045447	0	0	0	0	0	0
ERR2229270	0	0	0	0	0	0
SRR1723627	1	1	0	0	1	0
SRR1723724	0	0	0	0	0	0
SRR6152685	0	0	0	0	1	0
SRR1723642	1	1	1	1	0	0
SRR6046855	0	0	0	0	0	0
ERR046867	0	0	0	0	0	0
ERR046850	0	0	0	0	0	0
ERR1873494	1	1	1	1	1	1
ERR245684	0	0	0	0	0	0
ERR2229202	0	0	0	0	0	0
SRR6280191	0	0	0	0	0	0
ERR2145494	0	0	0	0	0	0
SRR6397967	0	1	0	0	0	0
ERR046857	0	0	0	0	0	0
SRR6153224	0	0	0	0	0	0
ERR245793	0	0	0	0	1	0
ERR046840	0	0	0	0	0	0
ERR038265	0	0	0	0	0	0
ERR046765	0	0	0	0	0	0
ERR2229191	0	0	0	0	0	0
ERR551842	0	0	0	0	0	0
ERR046762	0	0	0	0	0	0
SRR6280182	0	0	0	0	0	0
ERR2229187	0	0	0	0	0	0
ERR046916	0	0	0	0	0	0
SRR6280282	0	0	0	0	0	0
ERR046855	1	1	0	1	0	0
ERR245711	0	0	0	0	0	0
ERR046763	0	0	0	0	0	0
ERR760862	1	1	1	1	1	0
ERR1034702	0	0	0	0	0	0
SRR6280246	0	0	0	0	0	0
ERR245727	0	0	0	0	0	0
ERR1873451	1	1	1	1	0	1
ERR040139	1	1	0	1	1	0
ERR245715	0	0	0	0	0	0
ERR2229295	0	0	0	0	0	0
ERR2229274	0	0	0	0	0	0
ERR245710	0	0	0	0	0	0
SRR924701	0	0	0	0	0	0
SRR1011449	1	1	0	1	0	1
ERR760849	1	1	0	0	1	0
ERR2229259	0	0	0	0	0	0
ERR046910	0	0	0	0	0	0
ERR017801	0	0	0	0	0	0
SRR671780	1	1	0	1	0	0
ERR257914	0	0	0	0	0	0
ERR046852	0	0	0	0	0	0
ERR1035065	1	1	0	0	0	1
ERR046841	0	0	0	0	0	0
ERR2229194	0	0	0	0	0	0
ERR2229618	0	0	0	0	0	0
ERR046842	0	0	0	0	0	0
ERR3340718	0	0	0	0	0	0
ERR046860	0	0	0	0	0	0
SRR6152965	0	0	0	0	0	0
SRR847802	1	1	1	1	1	0
ERR176693	0	0	0	0	0	0
ERR046832	0	0	0	0	0	0
ERR760778	1	1	1	1	1	0
ERR2229325	0	0	0	0	0	0
ERR2229240	0	0	0	0	0	0
ERR2229272	0	0	0	0	0	0
ERR046851	0	0	0	0	0	0
ERR046862	0	0	0	0	0	0
ERR1035251	1	1	1	0	1	0
SRR6280236	0	0	0	0	1	0
ERR046880	0	0	0	0	0	0
SRR833068	1	1	1	1	1	0
ERR040128	1	1	0	1	1	0
SRR847795	1	1	1	1	1	0
ERR257916	0	0	0	0	0	0
ERR2229285	0	0	0	0	0	0
ERR257920	0	0	0	0	0	0
ERR245724	0	0	0	0	0	0
SRR5341320	0	0	1	0	1	1
SRR2024918	1	1	1	1	1	1
ERR245805	0	1	0	0	0	0
ERR216915	0	0	0	0	0	0
ERR2229639	0	0	0	0	0	0
ERR046861	0	0	0	0	0	0
SRR671878	0	0	0	0	0	0
ERR046853	0	0	0	0	0	0
SRR1011479	1	1	1	1	1	0
ERR046891	0	0	0	0	0	0
ERR245796	0	0	0	0	0	0
SRR6280271	0	0	0	0	0	0
ERR760607	1	1	1	1	1	1
SRR6280131	0	0	0	0	0	0
CRR027463	1	1	0	0	1	0
ERR1035136	0	0	0	0	0	0
ERR025432	0	0	0	0	0	0
ERR245722	0	0	0	0	1	0
ERR1750874	0	0	0	0	0	0
ERR019552	1	1	1	1	1	0
ERR2229302	0	0	0	0	0	0
SRR6256977	1	1	1	1	1	1
ERR046893	0	0	0	1	0	0
ERR046864	0	0	0	0	0	0
ERR2229604	0	0	0	0	0	0
ERR1035159	0	0	0	0	0	0
ERR176634	0	0	0	0	0	0
ERR046854	0	0	0	0	0	0
ERR040142	1	1	0	1	0	0
SRR847798	1	1	1	1	1	0
ERR2245340	0	0	0	0	0	0
ERR046858	0	0	0	0	0	0
SRR1735638	0	0	0	0	0	0
ERR760873	1	1	1	1	1	0
ERR1873486	1	1	1	1	1	0
ERR2229255	0	0	0	0	0	0
ERR017786	1	1	1	1	1	0
ERR046844	0	0	0	1	0	0
ERR760803	1	1	1	1	1	0
SRR924209	1	1	1	1	1	1
ERR046846	0	0	0	0	0	0
SRR6280303	0	0	0	0	0	0
SRR8651556	1	1	0	0	1	1
SRR6367395	1	1	1	1	0	1
ERR046874	0	0	0	0	0	0
SRR3675388	0	0	0	0	0	0
ERR245726	0	0	0	0	0	0
ERR760889	1	1	1	1	1	0
SRR833057	1	0	0	1	0	0
ERR2229297	0	0	0	0	0	0
SRR6280292	0	0	0	0	0	0
ERR245708	0	0	0	0	0	0
ERR046881	0	0	0	0	0	0
ERR046872	0	0	0	0	0	0
ERR2245332	0	1	0	0	0	0
SRR6280322	0	0	0	0	0	1
ERR245792	0	1	0	0	0	0
SRR1723555	1	1	0	0	1	0
ERR760864	1	1	1	1	1	0
SRR6280231	0	0	0	0	1	0
ERR046903	1	1	1	1	0	1
SRR924224	1	1	1	1	1	1
SRR6280187	0	0	0	0	0	0
ERR245791	0	0	0	0	0	0
ERR2229304	0	0	0	0	0	0
ERR2229189	0	0	0	0	0	0
ERR181906	0	0	0	0	0	0
ERR1633939	1	1	0	1	0	1
ERR257917	0	0	0	0	0	0
SRR6045316	0	0	0	0	0	0
ERR245723	0	0	0	0	0	0
SRR2024930	1	1	0	1	1	0
ERR257918	0	0	0	0	0	0
ERR046865	0	0	0	0	0	0
ERR760746	1	1	0	1	1	0
ERR040123	1	1	1	1	0	0
ERR2229203	0	0	0	0	0	0
ERR2229265	0	0	0	0	0	0
ERR760885	1	1	1	1	1	0
SRR1723964	0	1	0	0	0	0
ERR046889	0	0	0	0	0	0
ERR046869	0	0	0	0	0	0
ERR046901	0	0	0	0	0	0
SRR10040465	1	1	0	1	0	1
ERR760754	1	1	1	1	1	0
SRR833143	1	0	0	0	0	0
ERR2245297	0	0	0	0	0	0
ERR2229286	0	0	0	0	0	0
SRR1011451	1	1	1	0	1	1
ERR245709	0	0	0	0	0	0
SRR1723418	0	0	0	0	0	0
SRR1723583	1	1	0	1	1	0
ERR046839	0	0	0	0	0	0
ERR245670	1	1	0	0	1	0
ERR1035144	0	0	0	0	0	0
ERR046848	0	0	0	0	0	0
ERR046882	0	0	0	0	0	0
ERR046890	0	0	0	0	0	0
ERR257915	0	0	0	0	0	0
SRR671870	0	0	0	0	0	0
ERR245712	0	0	0	0	0	0
ERR257919	0	0	0	0	0	0
ERR1873506	1	1	1	0	0	0
ERR038259	0	0	0	0	0	0
ERR760794	1	1	1	1	1	0
SRR832998	0	0	0	0	0	0
SRR6153166	0	0	0	0	1	0
ERR845306	1	1	1	1	1	0
ERR245729	0	0	0	0	0	0
ERR245672	0	0	0	0	0	0
ERR760859	1	1	1	1	1	0
ERR2229616	0	0	0	0	0	0
ERR2229733	0	0	0	0	0	0
ERR245789	0	0	0	0	0	0
ERR2229640	0	0	0	0	0	0
ERR2229330	0	0	0	0	0	0
SRR6397939	0	0	0	0	0	0
ERR176827	0	0	0	0	0	0
SRR6397812	0	0	0	0	0	0
SRR6153151	0	0	0	0	0	0
ERR046897	0	0	0	0	0	0
ERR245799	0	0	0	0	0	0
ERR2245346	0	1	0	0	0	0
ERR2229341	0	0	0	0	0	0
ERR017794	0	0	0	0	0	0
SRR6280311	1	1	1	1	0	0
ERR046920	0	0	0	0	0	0
ERR245707	0	0	0	0	0	0
ERR2245278	0	0	0	0	0	0
ERR2229276	0	0	0	0	0	0
ERR1034693	0	0	0	0	0	0
ERR760899	1	1	1	1	1	0
ERR760793	1	1	1	1	1	0
SRR6280316	0	0	0	0	0	1
ERR2145502	0	0	0	0	0	0
ERR760782	1	1	1	1	1	0
SRR924220	1	1	1	1	0	1
ERR046895	0	0	0	0	0	0
ERR275232	0	0	0	0	0	0
ERR2229334	0	0	0	0	0	0
SRR5817475	1	1	0	0	1	0
SRR6280272	0	0	0	0	0	0
ERR046859	0	0	0	0	0	0
ERR245651	1	1	0	0	1	0
ERR2229261	0	0	0	0	0	0
ERR046873	0	0	0	0	0	0
SRR924205	1	1	1	1	0	1
ERR176639	0	0	0	0	0	0
SRR1723591	1	1	1	1	1	0
ERR046868	0	0	0	0	0	0
SRR6280328	0	0	0	0	1	0
SRR833172	1	1	0	0	0	0
SRR2024970	1	1	1	1	1	1
SRR833112	1	1	0	0	0	0
SRR833018	1	1	0	1	1	0
SRR5341372	0	1	0	0	0	1
ERR019564	1	1	0	1	1	0
ERR046825	1	0	0	1	0	0
ERR3148188	1	0	0	0	0	0
SRR1011477	1	1	1	1	1	0
ERR245678	0	0	0	0	1	0
SRR6280294	0	1	0	0	0	0
ERR245714	0	0	0	0	0	0
ERR038271	0	0	0	0	0	0
ERR760799	1	1	1	1	1	0
CRR027593	1	1	0	1	1	1
SRR847784	1	1	1	1	0	0
ERR017792	0	0	0	0	0	0
ERR046838	0	0	0	0	0	0
ERR176622	0	0	0	0	0	0
SRR5341215	0	0	0	0	0	0
ERR046845	0	0	0	0	0	0
ERR040121	1	1	0	0	1	0
ERR017784	1	1	1	1	1	1
ERR176646	0	0	0	0	1	0
ERR046824	0	0	0	0	0	0
ERR760785	1	1	0	0	1	0
ERR760800	1	1	1	1	1	0
ERR046875	0	0	0	0	0	0
SRR6045999	0	0	0	0	0	0
ERR2245343	0	0	0	0	0	0
SRR6152976	0	0	0	0	1	0
SRR6280252	1	0	0	1	0	0
ERR245654	0	0	0	0	0	0
ERR245677	0	0	0	0	0	0
ERR1034658	1	1	1	1	1	1
ERR245679	0	0	0	0	0	0
ERR245686	0	0	0	0	0	0
CRR027664	1	1	1	1	0	0
SRR6824405	1	1	1	1	0	0
ERR182014	0	0	0	0	0	0
CRR027663	1	1	1	1	0	0
ERR046892	0	0	0	0	0	0
SRR924234	1	1	1	1	0	1
SRR8651615	1	1	1	1	0	1
ERR212036	0	0	0	0	0	0
ERR216922	0	0	0	0	0	0
ERR2229275	0	0	0	0	0	0
ERR019575	1	1	0	1	1	0
SRR8651579	1	1	1	1	1	1
SRR5709999	0	0	0	0	0	0
ERR2145522	0	0	0	0	0	0
ERR760844	1	1	1	1	1	1
ERR245725	0	0	0	0	0	0
ERR245648	0	0	0	0	0	0
ERR760908	1	1	1	1	1	0
ERR2229627	0	0	0	0	0	0
ERR2145486	0	0	0	0	0	0
ERR046878	0	0	0	0	0	0
ERR245691	0	0	0	0	0	0
ERR245719	0	0	0	0	0	0
ERR245706	0	0	0	0	0	0
ERR760798	1	1	1	1	1	0
SRR6280188	0	0	0	0	0	0
ERR2145501	0	0	0	0	0	0
ERR040112	0	0	0	0	0	0
SRR1723911	1	0	0	0	1	1
ERR046819	0	0	0	0	0	0
ERR760865	1	1	1	1	1	0
ERR845304	1	1	0	1	1	0
SRR1710112	0	0	0	0	1	0
SRR6280160	0	0	0	0	0	0
ERR046822	0	0	0	0	0	0
ERR2229256	0	0	0	0	0	0
SRR5341363	1	1	0	1	1	1
ERR046883	0	0	0	0	0	0
SRR5341358	0	0	0	0	0	1
ERR760753	1	1	1	1	1	0
ERR245683	0	0	0	0	0	0
ERR2229375	0	0	0	0	0	0
SRR5341214	0	0	0	0	0	0
ERR017780	0	0	0	0	0	0
ERR1034672	1	1	1	1	0	0
ERR1352347	1	0	1	1	1	0
SRR6280128	0	0	0	0	0	0
ERR245703	0	0	0	0	0	0
ERR245798	0	0	0	0	0	0
ERR760759	1	1	1	1	1	0
ERR2245350	0	0	0	1	0	0
SRR6046608	0	0	0	0	0	0
ERR1873439	1	1	1	1	1	1
SRR1723900	1	1	1	1	1	0
ERR1873491	1	1	0	1	0	1
ERR040118	1	1	0	1	0	0
ERR245674	0	0	0	0	0	0
SRR833046	0	0	0	0	1	0
ERR2229281	0	0	0	0	0	0
ERR2245290	0	0	0	0	1	0
ERR046879	0	0	0	0	0	0
SRR5341369	0	0	0	0	0	0
SRR833061	1	1	1	1	1	0
ERR2229622	0	0	0	0	0	0
ERR046871	0	0	0	0	0	0
ERR2179825	0	0	0	0	0	0
SRR1011470	1	1	1	1	0	1
SRR833010	1	1	1	1	0	0
SRR1723882	0	0	0	0	0	0
ERR245699	0	0	0	0	0	0
SRR1011487	0	0	0	0	0	0
ERR245800	0	0	0	0	0	0
ERR245728	0	0	0	0	0	0
SRR833065	1	1	0	1	1	0
SRR1011455	1	1	1	1	0	1
ERR046876	0	0	0	0	0	0
SRR6280248	0	0	0	0	0	0
ERR245671	0	0	0	0	0	0
ERR040131	1	1	1	1	0	0
ERR1035143	0	0	0	0	0	0
SRR5817463	1	1	0	1	1	0
ERR046833	0	0	0	0	0	0
ERR760863	1	1	1	1	1	0
ERR046843	0	0	0	0	0	0
SRR833086	1	1	1	1	0	1
SRR1735646	0	0	0	0	0	0
SRR6045739	0	0	0	0	0	0
SRR1723667	1	1	0	1	0	0
R20	1	1	0	1	1	0
ERR760842	1	1	0	0	1	0
ERR026472	0	0	0	0	0	0
SRR1011485	1	1	0	0	0	0
ERR245652	0	0	0	0	0	0
SRR833013	1	1	1	1	0	1
SRR3675361	0	0	0	0	0	0
ERR2229288	0	0	0	0	0	0
SRR8651584	1	1	0	1	1	0
ERR760608	1	1	1	1	1	0
SRR5817464	1	1	1	1	1	0
ERR245688	0	0	0	0	0	0
SRR833122	0	0	0	0	0	0
ERR2229263	0	0	0	0	0	0
SRR924240	1	1	1	1	1	0
ERR245687	0	0	0	0	0	0
ERR040127	1	1	0	1	0	0
ERR2229623	0	0	0	0	0	0
SRR6046634	0	0	0	0	1	0
ERR046820	0	0	0	0	0	0
ERR2229317	0	1	0	0	0	0
SRR6280178	0	0	0	0	0	0
ERR2229193	0	0	0	0	0	0
SRR1723780	0	0	0	0	1	0
SRR5341361	1	1	1	0	1	1
ERR760750	1	1	1	1	1	0
ERR046870	0	0	0	0	0	0
SRR833177	1	1	1	1	0	0
SRR833130	1	1	1	1	0	1
SRR833124	1	1	1	1	0	0
SRR6280133	0	0	0	0	0	0
SRR5341419	0	0	0	0	1	1
SRR833031	0	1	0	0	1	0
ERR2229615	0	0	0	0	0	0
ERR1035100	1	1	1	1	1	1
ERR245705	0	0	0	0	0	0
ERR212101	0	0	0	0	0	0
ERR760893	1	1	0	1	1	0
ERR040117	0	0	0	0	0	0
ERR245682	0	0	0	0	1	0
ERR2229283	0	0	0	0	0	0
ERR1873544	1	1	1	1	1	1
ERR1213850	1	1	0	1	0	0
ERR2229349	0	0	0	0	0	0
ERR161086	0	0	0	0	0	0
SRR1723414	1	1	0	0	1	0
ERR245689	0	0	0	0	0	0
ERR040138	1	1	0	0	1	0
SRR6045119	0	0	0	0	1	0
SRR1723672	1	1	0	0	1	0
ERR046887	0	0	0	0	0	0
SRR1011461	1	1	1	1	0	0
ERR245836	1	1	0	0	1	0
ERR688020	1	1	1	1	1	1
ERR245657	0	0	0	0	0	0
ERR245647	0	0	0	0	0	0
SRR833179	0	1	0	0	0	0
SRR833117	1	1	0	1	1	0
SRR5341220	0	0	0	0	0	0
ERR046884	0	0	0	0	0	0
SRR6280300	0	0	0	0	0	0
ERR046831	0	0	0	0	0	0
ERR760745	1	1	1	1	1	0
SRR1011452	1	1	1	1	0	1
ERR760792	1	1	1	1	1	0
ERR2229373	0	0	0	0	0	0
ERR2145521	0	0	0	0	0	0
ERR760809	1	1	1	1	1	0
SRR924213	1	1	1	1	0	1
SRR833056	1	1	1	1	1	0
ERR027464	0	0	0	0	0	0
ERR212087	0	0	0	0	0	0
ERR245668	0	0	0	0	0	0
ERR245761	0	0	0	0	0	0
ERR760742	1	1	1	1	1	0
ERR688019	1	1	1	1	1	1
ERR046836	0	0	0	0	0	0
SRR6367401	1	1	1	1	0	0
ERR760734	1	1	1	1	1	0
ERR551415	0	0	0	0	0	0
ERR1873515	1	1	1	1	1	1
ERR245739	0	0	0	0	0	0
ERR040124	1	1	0	1	0	0
SRR832995	1	1	1	1	0	0
SRR833097	1	1	1	1	0	0
SRR6280179	0	0	0	0	0	0
ERR760883	1	1	1	1	1	0
SRR6280203	0	0	0	0	0	0
ERR181916	0	0	0	0	0	0
ERR046885	0	0	0	0	0	0
ERR1873464	1	1	0	1	0	1
ERR046834	0	1	0	0	0	0
ERR040130	1	1	0	1	1	0
ERR2145519	0	0	0	0	0	0
ERR2229310	0	0	0	0	0	0
SRR6044945	0	1	0	1	1	0
ERR760876	1	1	1	1	1	0
SRR3675478	0	0	0	0	0	0
SRR1710104	0	0	0	0	0	0
ERR760779	1	1	1	1	1	0
SRR833134	1	1	1	1	1	0
ERR2229359	0	0	0	0	0	0
ERR1034914	0	0	0	0	0	0
ERR1873542	1	1	1	1	1	1
SRR1723842	1	1	1	1	1	1
SRR671874	0	0	0	0	0	0
ERR760609	1	1	1	1	1	0
ERR760871	1	1	1	1	1	0
ERR046894	0	0	0	0	0	0
ERR245829	1	1	0	0	1	0
SRR1723637	0	0	0	0	0	0
SRR1710089	0	0	0	0	0	0
ERR762353	1	1	1	1	1	0
ERR040126	1	1	1	1	1	0
ERR1035142	0	0	0	0	0	0
ERR2245306	0	0	0	0	0	0
ERR027459	1	0	0	0	0	0
SRR6280237	0	0	0	0	0	0
R104	1	1	0	0	1	0
ERR046821	1	1	1	1	0	0
ERR040119	0	1	0	1	0	0
SRR6280313	1	1	0	0	0	0
ERR2229210	0	0	0	0	0	0
ERR257933	0	0	0	0	1	0
ERR037553	0	0	0	0	0	0
SRR833149	1	1	1	1	1	0
SRR833091	1	1	0	0	0	0
ERR2229354	0	0	0	0	0	0
ERR760882	1	1	1	1	1	0
ERR845303	1	1	1	1	1	0
ERR245701	0	0	0	0	1	0
SRR6367398	0	0	0	0	0	0
ERR245692	0	0	0	0	0	0
ERR245690	0	0	0	0	0	0
ERR245658	0	0	0	0	0	0
ERR038292	0	0	0	0	0	0
SRR2024923	1	1	0	1	0	1
SRR6280159	0	0	0	0	0	0
SRR6280155	0	0	0	0	0	0
ERR2229335	0	0	0	0	0	0
SRR6280264	1	0	0	1	0	0
SRR1011459	1	1	1	1	1	1
ERR1971872	0	0	0	0	0	0
SRR6280256	0	1	0	0	0	0
ERR245734	0	0	0	0	0	0
ERR176644	0	0	0	0	0	0
ERR1034655	1	1	1	1	1	0
ERR1035060	0	1	0	0	0	0
ERR1873562	1	1	1	1	1	1
SRR5341359	1	1	1	1	1	1
SRR6280253	1	1	0	0	0	0
SRR6153132	0	0	0	0	0	0
SRR833196	1	1	1	1	0	0
SRR5341210	1	1	1	1	1	1
SRR6280240	0	0	0	0	0	0
ERR1873487	1	1	1	0	1	1
SRR6398033	0	1	0	0	0	0
ERR245656	0	0	0	0	0	0
SRR1011476	1	1	1	1	0	0
ERR245693	0	0	0	0	0	0
ERR245760	0	0	0	0	0	0
SRR2024950	1	1	0	0	0	0
ERR2229282	0	0	0	0	0	0
ERR245695	0	0	0	0	0	0
SRR1011463	1	1	1	1	0	1
SRR6280277	0	0	0	0	0	0
ERR760903	1	1	1	1	1	0
SRR2024962	1	1	0	1	1	1
SRR6280152	0	0	1	0	0	0
SRR6280230	1	1	0	0	0	0
ERR181694	0	0	0	0	0	0
ERR1873453	1	1	1	1	1	1
ERR1873471	1	1	1	1	1	1
SRR6152949	0	0	0	0	1	0
SRR2024968	1	1	1	0	1	0
SRR1723648	0	0	0	0	0	0
SRR1723764	1	1	0	0	1	0
SRR960979	0	0	0	0	1	0
ERR245646	0	0	0	0	0	0
ERR2245338	0	0	0	0	1	0
ERR2229353	0	0	0	0	0	0
ERR245659	0	0	0	0	0	0
ERR257931	0	0	0	0	1	0
SRR1011467	1	1	1	1	0	1
ERR037512	0	0	0	0	0	0
ERR245833	0	0	0	0	0	0
ERR040113	0	0	0	0	0	0
ERR017779	0	0	0	0	0	0
SRR6045144	0	0	0	0	0	0
ERR2229279	0	0	0	0	0	0
ERR760767	1	1	1	1	1	1
SRR5341318	0	1	0	0	0	0
ERR245655	0	0	0	0	0	0
ERR245735	0	0	0	0	0	0
ERR2145524	1	1	1	0	1	0
ERR757185	1	1	1	1	1	0
ERR027467	1	1	1	1	1	1
ERR2245304	0	0	0	0	0	0
ERR1035171	0	0	0	0	0	0
ERR1034641	1	1	1	1	1	1
ERR245650	0	0	0	0	0	0
SRR833163	1	1	1	1	1	0
ERR2512377	0	0	0	0	1	0
ERR2229357	0	0	0	0	0	0
SRR6046895	0	0	0	0	0	0
ERR2229278	0	0	0	0	0	0
ERR257926	0	0	0	0	1	0
SRR6045833	0	0	0	0	0	0
SRR671747	0	0	0	0	0	0
SRR1723598	0	0	0	0	1	0
ERR760781	1	1	1	1	1	0
ERR2229372	0	0	0	0	0	0
ERR2228872	0	0	0	0	0	0
ERR1035044	1	0	0	0	0	0
ERR017797	0	0	0	0	0	0
SRR10040545	1	1	0	0	0	0
SRR2333215	1	1	1	1	0	0
SRR847797	1	1	0	1	1	1
ERR2245356	0	0	0	0	0	0
ERR2229318	0	0	0	0	0	0
CRR027469	1	1	1	0	1	0
SRR6280263	1	0	0	1	0	0
ERR2145503	0	1	0	0	0	0
ERR245732	0	0	0	0	0	0
ERR245694	0	0	0	0	0	0
ERR038273	0	0	0	0	0	0
SRR6280318	1	1	1	0	1	0
ERR1035145	0	0	0	0	0	0
ERR2229327	0	0	0	0	0	0
SRR6045181	0	0	0	0	0	0
SRR6280284	0	0	0	0	0	0
SRR6280287	0	0	0	0	0	0
SRR6397443	0	0	0	0	0	0
ERR038254	0	0	0	0	0	0
ERR760880	1	1	1	1	1	0
SRR6280169	0	0	0	0	0	0
SRR960982	0	0	0	0	1	0
SRR6045460	0	0	0	0	0	0
ERR760752	1	1	1	1	1	0
SRR2024953	1	1	0	0	1	0
ERR216905	0	0	0	0	0	0
ERR2229280	0	0	0	0	0	0
ERR3340744	0	0	0	0	0	0
ERR760801	1	1	1	1	1	0
ERR245663	0	0	0	0	0	0
ERR245660	0	0	0	0	0	0
ERR1352324	0	0	0	0	0	0
ERR2229727	0	0	0	0	0	0
ERR2229287	0	0	0	0	0	0
SRR6398138	0	0	0	0	0	0
ERR040141	1	1	0	1	1	0
ERR245826	0	0	0	0	0	0
ERR275188	0	0	0	0	0	0
SRR3675239	0	0	0	0	0	0
SRR1011462	1	1	1	1	0	1
ERR245680	0	0	0	0	0	0
ERR688022	1	1	1	1	1	1
ERR245673	0	0	0	0	0	0
ERR040132	1	1	0	0	0	0
ERR1034667	0	0	1	0	0	0
ERR2229326	0	0	0	0	0	0
SRR6045572	0	0	0	0	0	0
SRR924233	1	1	1	1	1	1
SRR1011473	1	1	0	1	0	1
ERR245757	0	1	0	0	0	0
SRR958210	0	0	0	0	0	0
SRR5341211	0	0	0	0	0	0
ERR036231	0	0	0	0	0	0
SRR671875	0	0	0	0	0	0
SRR6280233	0	0	0	0	0	0
SRR1011466	1	1	1	1	0	1
ERR040122	1	1	1	0	0	0
ERR2229342	0	0	0	0	0	0
ERR019573	0	0	0	0	0	0
ERR275194	0	1	0	0	1	0
SRR5341428	1	1	1	1	0	1
ERR245700	0	0	0	0	0	0
SRR1011456	1	1	1	1	0	1
ERR245784	0	0	0	0	0	0
SRR833044	1	1	0	1	1	0
ERR2229352	0	0	0	0	0	0
SRR3675454	0	0	0	0	1	0
ERR257932	0	0	0	0	1	0
ERR245782	0	0	0	0	0	0
ERR037514	0	0	0	0	0	0
ERR2229319	0	0	0	0	0	0
ERR760890	1	1	1	1	1	0
SRR3675276	0	0	0	0	1	0
ERR757189	1	1	1	1	1	0
ERR760902	1	1	1	1	1	0
SRR6397810	1	1	1	1	1	0
ERR245781	0	0	0	0	0	0
ERR245681	0	0	0	0	0	0
SRR958234	0	0	0	0	0	0
ERR1034669	1	1	1	1	1	1
ERR2229343	0	0	0	0	0	0
SRR3675262	1	1	1	1	1	0
ERR757184	1	1	1	1	1	0
SRR6280314	0	0	0	0	0	0
ERR760749	1	1	0	1	1	0
ERR245685	0	0	0	0	0	0
ERR1873509	1	1	1	1	1	1
ERR040109	0	0	0	0	0	0
SRR833037	1	1	1	1	0	0
ERR216962	0	0	0	0	0	0
SRR6046236	0	0	0	0	0	0
SRR6045873	0	0	0	0	0	0
SRR958231	0	0	0	0	0	0
ERR038258	0	0	0	0	0	0
SRR958198	0	0	0	0	0	0
SRR958221	0	0	0	0	0	0
[truncated: 11,859 more rows]

## Sheet: Table S5
POS	Denmark	Argentina	Australia	Botswana	Brazil	Bulgaria	Canada	China	Colombia	Democratic Republic of the Congo	Estonia	Ethiopia	France	Gambia	Germany	Ghana	Guatemala	Guinea-Bissau	India	Ireland	Kenya	Lebanon	Malawi	Malaysia	Mexico	Moldova	Nepal	Netherlands	New-Zealand	Nigeria	Norway	Pakistan	Papua New Guinea	Peru	Portugal	Romania	Russia	Safrica	Saudi Arabia	Sierra Leone	South Africa	Swaziland	Switzerland	Thailand	Uganda	United Kingdom	United-Kingdom	USA	Uzbekistan
346275	481	230	119	2	89	16	1550	3176	14	313	6	26	68	1	907	6	14	2	142	4	8	9	1650	5	6	1	8	610	11	19	104	42	46	34	209	9	1106	8	60	2	1114	34	5	268	52	660	5	96	765
4379680	481	230	118	2	89	16	1544	3168	14	313	6	26	68	1	900	6	14	2	140	4	8	9	1649	4	6	1	8	608	11	19	106	42	54	34	209	9	1096	8	59	2	1114	33	5	268	51	660	5	96	765
4356110	481	230	109	2	89	15	1532	3174	14	294	6	26	68	1	890	6	14	2	142	4	8	9	1568	5	6	1	8	601	11	19	105	40	46	34	209	9	1106	8	60	2	1114	31	5	268	51	653	5	95	765
2022868	481	230	109	2	89	16	1532	3152	14	294	6	26	68	1	890	6	14	2	142	4	8	9	1570	5	6	1	8	599	11	19	104	40	48	34	209	9	1105	8	60	2	1086	31	5	268	51	655	5	95	765
4055801	481	230	108	2	89	16	1516	3168	14	294	6	26	68	1	876	6	14	2	142	4	8	9	1569	5	6	1	8	595	11	19	109	40	49	34	209	9	1106	8	60	2	1114	31	5	238	51	654	5	91	765
4342047	481														3																											2
4366272	480	230	119	2	89	16	1549	3140	14	313	6	26	68	1	897	6	14	2	142	4	8	9	1648	5	6	1	8	607	11	19	106	42	49	34	209	9	1106	8	60	2	1112	34	5	268	52	660	5	96	765
356528	479	230	109	2	89	16	1547	3160	14	313	6	26	68	1	905	6	14	2	142	4	8	9	1643	5	6	1	8	610	11	19	105	42	46	34	209	9	1106	8	60	2	1114	34	5	266	52	659	5	95	764
4358670	462					1	2	1							22													2									5				1	5
346380	16
4373345	11
349426	4														1
353380	1																																				5
2035812	1																						1					1																		1
344292	1
345629	1
3869184	1
3872308	1
4055545	1
4368266	1
3864995		230	104		86	11	1483	3171	13	251	6	26	68	1	684	6	12	2	136	4	8	8	1521	5	6	1	8	529	11	19	107	39	48	32	206	6	1013	8	55	2	1073	22	5	266	48	550	5	90	742
4357597		229	99		26	6	1208	2748	7	36	6	26	38	1	516	4	3	2	120	4	2	6	642	4	5	1	8	411	11	3	107	39	41	13	21	3	913	4	39	2	441	18	5	252	23	460	5	78	713
4366195		230	99		26	7	1207	2725	7	36	6	26	38	1	513	4	3	2	120	4	2	6	643	4	5	1	8	407	11	3	107	39	44	13	21	3	915	4	39	2	441	18	5	252	23	460	5	78	712
4359165		229	93		24	6	924	2661	7	36	5	26	28		455	1	3	2	103	3	2	1	394	2	5	1	8	340	1	2	101	36	7	12	20	2	879	4	32	1	431	14	5	195	18	400		40	221
342146			97		13	3	699	2685		17	6	26	31	1	183	4		2	113	3	2	4	527	4	1	1	8	244	11	1	108	38	48	4	16		734	3	33	2	330	10	5	248	18	277	5	72	692
3871246			97		13	3	699	2641		17	6	26	31	1	183	3		2	111	3	2	4	528	4	1	1	8	243	11	1	105	38	33	4	16		733	3	33	2	316	10	5	248	18	277	5	72	691
2625924			97		14	3	688	2371		31	4	26	31	1	188	3		2	113	3	2	4	561	4	1	1	8	243	11	1	89	38	43	4	16		721	3	32	1	334	9	5	245	18	267	5	70	694
4362568			89		11	1	324	2697		1	6		16		48			2	19	1	2	1	67	2		1	8	62			2		45	4	14		713	3	12		310		5	193	1	45		32	685
4357804			89		11	1	322	2655		1	6		16		48			2	19	1	2	1	67	2		1	8	62			2		48	4	14		711	3	12		310		5	193	1	45		32	685
4378504			88		11	1	318	2663		1	6		16		48			2	19	1	2	1	67	2		1	8	61			2		47	4	14		711	3	12		310		5	193	1	45		31	685
353365			89		11	1	324	2651		1	6		16		48			2	21	1	2	1	67	2		1	8	62			2		46	4	14		713	3	12		309		5	193	1	45		32	684
353309			89		11	1	324	2646		1	6		16		48			2	19	1	2	1	67	1		1	8	62			2		46	4	14		713	3	12		310		5	193	1	45		31	684
4060588			90		12	2	322	2592		3	6		17		70	2	1	2	20	1	2	1	76	2		1	8	69			2	2	50	6	14		718	3	12		312	2	5	179	1	48		30	685
4359653			89		11	1	318	2626		1	6		16		46			2	19	1	2	1	67	2		1	8	61			2		47	4	14		713	3	12		310		5	178	1	45		29	685
4368084			89		11	1	319	2622		1	6		16		47			2	19	1	2	1	66	2		1	8	61			2		43	4	14		712	3	12		310		5	178	1	45		30	685
4350305			86		8	1	297	2469		1	6		16		46			2	20	1	2	1	67	2		1	8	61			2		49	4	14		710	3	11		230		5	168	1	45		24	685
3863138			82		7	1	265	2064		1	6		16		41			2	13	1	2	1	63			1	8	51			2		44	4	10		703	3	10		226		5	151	1	38		23	682
4060100		1	91		13		196	2114		200		26	59		13	1			23	3		7			4	1				14	43		32			5	3				2	6		165		143		73	489
2626018			82		4		290	1928		7			22		25			1	8	1	1	2	4			1	8	4		11	1		45	5	8		203	1	3		75		2	156		28		25	552
2626011			86		3		249	1876		19			22		3				9	1		2			1	1	8			12	1		49				5				1			144		35		26	471
2626004			83		3		84	1898		25			22		3				6	1		2			1	1	3			10	1		49				5							136		32		26	432
4340330			3		53		43	1	6	143			19		65		9		13		2		818		1			77		1				16	184		87	4	5		573	2			12	46		5	22
4373496			3		52		42	1	6	143			19		66		9		13		2		812		1			77		1				16	184		88	4	5		572	2			12	46		7	22
3866350		230	1		13	1	399	4	7	19			7		276		3		1	1		1	111		4			123		2		1	1	9	5	3	79	1	3		110	5			4	166		6	10
2020144		230	1		13	1	399	4	7	19			7		276		3		1	1		1	110		4			122		2		1	1	9	5	3	79	1	3		110	5			4	166		6	10
4357123		230	1		13	1	399	5	7	19			7		276		3		1	1		1	109		4			123		2		1	1	9	5	3	78	1	3		110	5			4	164		6	10
2626095			2		10	1	202	18		2					90				73			2	217					99			107	33		1	32	3	8		13		22	14		1	13	169		4	6
4359667		230	1		7	1	265	1	6	2			7		249		1						21		1			110		1			1	6	1	3	64		2		26	3				54		3	9
2019942			1		19		8			51					11								717					23		1				3	154		3	3	4		23				11	13		1
4359195			1		19		8			49					11								718					23		1				3	154		4	3	4		23				11	13		1
4373475			1		18		8			51					11								718					23		1				2	154		4	3	4		23				11	13		1
4377447			1		18		8			51					11								715					23		1				3	154		4	3	4		23				11	13		1
2019236			7		2	1	249	8		15		26	15	1	56	4			19	2		1	269	2	1			72	11	1		5			1		13		8	2	8	5		55	4	64	5	35	1
4377033			7		2	1	248	9		15		26	15	1	57	4			19	2		1	271	2	1			71	7	1		5			1		13		8	2	8	5		55	4	64	5	35	1
4054637			7		2	1	248	8		15		26	15	1	56	4			17	2		1	271	2	1			72	11	1		3			1		12		8	2	8	5		55	4	64	5	35	1
4374228			7		2	1	249	8		15		26	15	1	56	4			18	2		1	266	2	1			70	11	1		5			1		13		8	2	8	5		55	4	64	5	35	1
4367649			7		2	1	249	8		15		26	15	1	56	4			19	2		1	256	2	1			68	11	1		5			1		13		8	2	8	5		55	4	64	5	35	1
342873			1			1	126	10		1					79				74			2	190					110			104	33			1		8		13		12	5			13	168		5	6
3869355			1			1	126	10		1					79				74			2	188					110			106	33			1		8		13		12	5			13	168		5	6
343281			5		2	1	249	8		15			15	1	56	4			19	2		1	271	2	1			72	11	1		5			1		11		8	2	8	5		55	4	64	5	35	1
1340667			6		13	2	151	82	5	40		26	16		53		2		10		4	1	191		1				11	2		10		4	5	4	39	1	4		158	5		20	11	37	5	4	12
4345548			1			1	116	10							70				73			2	188					107			108	33			1		8		9		12	5			7	161		5	2
353197			1			1	116	9							70				73			2	188					107			107	33			1		8		9		12	5			7	161		5	2
4343784			1			1	116	8							70				68			2	189					105			105	33			1		8		9		12	5			7	161		5	2
342340		230	1		4	1	116	1	6	2			7		228		1						17		1			105		1			1	7	1	3	42		2		16	3				53		3	9
4352475		230	1		4	1	116	1	6	2			7		227		1						17		1			106		1			1	7	1	3	42		2		16	3				53		3	9
4365461		230	1		4	1	116	1	6	2			7		227		1						17		1			106		1			1	7	1	3	42		2		16	3				53		3	9
2023211			5		2		249	8							54				19	2		1	253	2				58				5					3		8		8	5		55	1	61		34
4344058			5		2		249	8							54				19	2		1	253	2				58				5					3		8		8	5		55	1	61		34
4357773			5		2		249	8							55				19	2		1	253	2				58				5					2		8		8	5		55	1	61		34
2035937			5		2		249	8							55				19	2		1	253	2				58				5					2		8		7	5		55	1	61		34
344288			5		2		249	8							55				19	2		1	249	2				58				5					2		8		8	5		55	1	61		34
4357946			5		2		249	8							54				19	2		1	249	2				58				5					3		8		8	5		55	1	61		34
1340775			7		2	1	244	5		15		26	15	1	51	4			17	2		1	245	2				7		1		5					11		5	1	8	5		52	2	57		34	1
4355319			1			1	91	7							63				63			2	189					101			103	27			1		6		8		12	4			7	149		4	2
3868738			5		2		246	8							50				16	2		1	253	2				56				3					3		8		8	5		55	1	54		34
4390471			1			1	88	7							57				56			2	189					100			103	27			1		6		8		12	4			7	142		5	2
4380236					4		2			8					1								709					6							5			3			17				10	11
4362807		230			4	1	106	3	6	2			7		181		1						16		1			91					1	7	1	3	42		2		11	2		1		46		3	8
4363069			1		6		20	1	5	34			5		25		1		11		2		29		1			15						6	2		79		1		452				1	15		5	22
2037716			1		6		20	1	5	34			5		25		1		11		2		28		1			15						6	2		80		1		452				1	15		4	22
4390753			1		6		20	1	5	34			5		25		1		11		2		29		1			15						6	2		78		1		452				1	15		5	22
1341029		180	1		7		223	10	3	2			8		174		1						10		1			21		1			1	6	1	3	24				15			4		27		3	9
3378828			4		2		206	5							38				15	2		1	249	2				32				5					3		6		6	5		37	1	47		29
4055993			2			1	219	203		2			11		27				1		4		27					20						1	1	3	4		2		58	2		9	4	14		1	4
1341023		125	1		7		219	8		2			7		144		1						2		1			16		1			1	6	1	3	6				7					26		3	9
2626149			2		5		35	279				1			37				1			1	16					1		13				2	2		8		6		80		1	35	1	17		6	1
3864565							25								20				23			1	179					40			93	18					5		1		12	2			7	94		3	2
1161026			1					373		1										1		1															1							1		2			107
4354671															2				10		2																				432
2030942					12		14	14	1	33					24		1		2				170		2			8				1		2	20		3				64			2	5	62		2
4362735			1			3	112	56							58				6			1	5					45									102		3		1	3		4	1	17			11
3868379			1			3	112	56							57				6			1	4					44									101		3		1	3		4	1	17			11
4355141			1			3	112	55							57				6			1	5					44									101		3		1	3		4	1	17			11
4376445			1			3	112	55							57				6			1	5					44									101		3		1	3		4	1	17			11
3867404			1			3	112	55							57				6			1	5					44									99		3		1	3		4	1	17			11
4054364			2		2		33	4							31				8	1			183					21				3					2		4					37	1	33		4
4353557			2			1	209	1		1			11		21						4		24					18						1	1	3	4		2		59	2			4	12			1
4362171			5	2		3	15	5		3					84				4			1	34					30				1			1		66		4		14	3		2	2	83			14
4373259							6	6							5				3			1	145					22			104						3				6	1			2	63			1
4348418			2				214	4							22				2	1		1		2				32											2			1		17		6		30
2626490			2			1	152			1			11		29						4		25					5						1	1	4	8		2		58	3			4	14
4363243			2				212	4							22				2	1		1		2				24											2			1		17		6		30
3871093			2				211	4							21				2	1		1		2				24											2			1		17		6		30
3871333			2				212	4							21				2	1		1		2				24											2			1		17		6		29
4354013			2				212	4							20				2	1		1		2				24											2			1		17		6		30
4367090			2				211	4							21				2	1		1		2				24											2			1		17		6		30
4361141			2				211	4							21				2	1		1		2				24											2			1		17		6		27
1341254			1	2	3		28	15		11			14		27		1		6				43					20						1	3		26	1	3		47	2			1	34			4
348381																																					5												288
3865075																																					5												288
4345682			1				191	3							17				2	1		1		2				23											1			1		13		6		26
4365165																																																	288
351875			1				189	2							18				2	1		1		2				23											1			1		13		6		25
2022126			2			1	127			1			11		20						4		19					11						1	1	3	4		2		58	2			4	8			4
4361879			2			1	127			1			11		20						4		19					11						1	1	3	4		2		58	2			4	8			4
4343048			2			1	127			1			11		20						4		19					11						1	1	3	4		2		57	2			4	8			4
4343679			2			1	126			1			11		20						4		19					11						1	1	3	4		2		58	2			4	8			4
3376685			2			1	126			1			11		20						4		18					11						1	1	3	4		2		58	2			4	8			4
2035893						1	12	197							29				1									7									3				1			5		5		3	2
349200						1	12	196							29				1									7									1				1			5		5		3	2
346693			2		3		23	127							1																						2		1		80			9				6
4377999			2		3		22	128							1																						2		1		80			9				6
4370678			2		3		23	126							1																						2		1		80			9				6
2032848															2													1									242									2			2
4346164		230
4365784							8	202							5				1									2																9		2		1
4377909					4		3	2	1	3					4		1		1				41		2			4				1		1	2						67				4	58		1
4361162					1		11	2		26					8		8		2				12					18						5	2						97	2				1		2
4350446					1		11			26					7		8		2				12					18						5	2						97	2				1		1
4349688					1		10			26					7		8		2				11					18						5	2						97	2				1		1
4355919			1				139	1							10							1		2				7											1			1			1	5		20
4349778			1				138	1							10							1	1	2				7											1			1				5		20
4367633							1			1	6				2					1		1						1							5		132							1		4			26
4349982							1			1	6				2					1		1						1							5		131							1		4			26
4345420					27		4			32					10								58					4						2	26		4	1			1					5
4341354						3	5	53							34				6				5					37									2		3		1	1		3	1	14
344444			5	2			13	1		3					4				4				26					6							1		14		1		3	1		1		70			2
4353919							2			4					1								129					3													4				10	2
4358998							1			1	6				2													1							5		131							1		2			1
4370265			2		3		12	42																																	80			4				5
4379125							145								3
4354329							146																														1
4354926							146
348365			1				103	1							9													3									25					1		1
4379634			1				104								9													3									25					1		1
1341044							27	28		29			1		12		6						13					3			1		1	4			5		1		2			5		2		2
4376670			1				103								9													3									24					1		1
3863227							69	4							41		1											5						1			12		1			2				4
4362108					2										1								131					2																		1
352804					2										1								132					1																		1
2020026					2										1								132					1																		1
2022310					2										1								131					1																		1
3865243			2				12	108							1				3				3					3							3									1
4348426					2										1								131					1																		1
4348431					2										1								131					1																		1
4356055					2										1								131					1																		1
4362849					2										1								131					1																		1
4349717			2				12	107							1				3				3					3							3									1
4371023					2										1								130					1																		1
4381671					2		61	1		3					3		1					1	2					1							2			1			7					48		2
1341099					3		50	32		10		13			12																			2			1				2			1		3		2	2
4340350					2		61			3					3		1					1	1					1							2			1			7					48		2
4346294					2										1								128					1																		1
348304							5	1							13				1									4									74				10					8			16
2022643			1				15	2							14				8	1			50					7				3					1		3						1	25		1
4359033					2																		129					1
3871445							123																														3									1			4
4360524			1				2	2							2				9				70					5				2							2		8	4		1		22
4349129			1				15	2							14				8	1			48					7				3					1		3						1	24		1
4361242							6	102																				1									15				3					1
4060201					1		2	2				26	12		8							1			2					1			2									6				10		35	20
4356477			1				2								2				9				70					5				2							2		8	4		1		22
347766					4		3			4					5								4					3							96		4				1
4377865					4		3			4					5								4					3							96		4				1
1340688							6	6							3		1				2		40											1			3		1		44	1		1		4			2
2035788			1				82	1							8							1		2				5																		2		12
3867369							3	1							11													4									72				2					7			16
4361799							3	1							11													4									72				2					7			16
1341114					2		43	16		3		13			11								12																					4		5		3	2
4342187			1				37								19				9				1					6				5														31		1
342194							84	1		1					2								8					7													1					4
342201							84	1		1					2								8					7													1					4
345697							84	1		1					2								8					7													1					4
1160660			7					24		11		3			1							2									44											1		6		10
1341064							30	23		26					5		6						5					1				1		5			1		1					3		1		1
3871880							3								16							1						2									73					1				2			11
1341120					2		47	12		3		14			13				1				1											3			2							2		3		3	2
1160770												25	11		4							1											2									4				2		28	29
1341231					2	1	4			36					34								6					11						1							7							4
4376444							5	89							3				1									1									6							1
2021815					2	1	4			36					34								7					11						1							7					1		1
2035976					2	1	4			36					34								7					11						1							7					1		1
3862897						1	6	57							26				1									5									1							1		5			2
4345273					2	1	4			36					34								7					10						1							7					1		1
4357421										15			15	1	1	4							16		1			14	11	1					1		9			1					3	3	5	1	1
3867085					1		15		1	1					20		2		2				5					12						1	1	3					12					9		1	7
4345660			1				16	27											4		2																				32		1	2		3
4354676							3	81																				1																1
2030702										5					27	1						1	2					6		15							1		7							19			1
3869537								74							3													1									6
348413					3																																				80
4342509					3																																				80
4381403					3																																				80
4367911										62					1								8	1				1																	8	1
4060210								1					9		6										2								1									7				10		27	17
4365710							3																74
344952							4	51							2													1																15				2
347772										5					25	2						1	1					4		14							1		7							15			1
4340286			1				2								2				9				31					4				2							2		5	1		1		16
4342484							4	51							2													1																15				2
4345707							4	51							2													1																15				2
4362120			1				2								2				9				31					4				2							2		5	1		1		16
4380793							1			2					3								63					3				2										2
342270						1	5	29							26				1									5																		5			2
4370294						1	5	29							26				1									5																		5			2
345726							2			2													62																						4	2
2017898										62					1								4	1				1																	3
3867269							2								3								6					44											7			1				6		1
352067							55								2													2											1			1				3		7
1341209						1							11	1	1	4							16		1			9	9	1					1		8			1					3		2	1	1
2036419								69																				1													1
4367659										62					1								4	1				1																	1
2017861						1							2	1	1	3							18		1			13	11						1		8								3		5		1
2033021						1							2	1	1	3							18		1			13	11						1		8								3		5		1
4350443							67
4355186							67
4356980							67
352555			2		1		6	37																2				3													2			10					2
4345276							4	47							1													1																12				1
4365983					6					4					1													1						1	48				2		1
3868586															1													1										2			57					2
4368420							59	1																																	1
2626026					2																		6												50											1
4060230												26	3		2										1																	4				8		7	8
347829							10			26					4		7											5						5														1
3864803								58
4354256							21	1							6				8									6				6					2					1				7
4345349								57
4370332							1																55																			1
354280						1									1								18		1			12	11						1		3								3		5
2021326						1									1								18		1			12	11						1		3								3		5
2021564						1									1								18		1			12	11						1		3								3		5
4054869						1									1								18		1			12	11						1		3								3		5
4056168							56
4344041						1									1								18		1			12	11						1		3								3		5
356432					2																																	1			52
3378720							1								1				5				31					1											1		5	1				9
4379208						1									1								18		1			12	11						1		3								2		5
4380880						1									1								18		1			12	11						1		3								2		5
351876			1				14	3							4													2													1			2		27
353833							21	1							6				8									6				4					1					1				6
4348094							14	31																																	1			7		1
4358475															1								16		1			12	11						1		3				1				3		5
4379195							1								1				5				31					1											1		4	1				9
2626035					2																														50											1
4380121							53
343873							52
344699										10					2								34					1													4
4340312																							39					1													3	3				6
4390466						1									1								16		1			12	11						1		1								3		5
4367033										10					1								35																		5
4372828			21																														30
352569										10					1								34																		5
4348601					1			4															8																		33					2
4391012															3				1				34					4											1		6					1
2032701															12							1	1					4		12							1		4							13			1
4348172					2		47
4356825															1								13		1			11	11						1		3								3		5
4361553							14	25							1																			1										3				4
4368124						1									1								13		1			10	11						1		3								3		5
356009							1																																							47
3865539							1																																							47
3871888							1	28																													15				3					1
4055809															2													1																45
4367905															2													1																45
4390859						1									1								13		1			11	11						1		1								3		5
3864764							3	1							2													1	5								26					1				1	4		3
4340626															2													1																44
4343106							47
4356509							1														2		1														14				28
4378071								1															46
4378091			1										14		4													16																		12
4390879			1				4			35					1																				3				1							2
2032876					1																		8																		33					2
2033482					1																		8																		33					2
2626348					2								6		1	1						1								1												3						31
3376630																							46
4354895			1				3			35					1																				3				1							2
4378320							45	1
1340784													8		3							3									25											1		2		1		1
3867035																							44
3867973							1								7				2				5					18									1		3						1	6
4359147																			1				1																						4	38
4365969							44
4374162																							44
4378792							1								7				2				5					18									1		3						1	6
4381078										36					6													2
356820																							41																							2
4054331						3		5							18													15
4341176																							43
1341073							2	20		1					5								2					1				1					5							3				2
3867811															21								5					9									6		1
4355987						1		11							24													2									3												1
4353223							15								1				8				4					1				3					1									8
351690							2	36																				2
4345666							2	37																				1
4346275						1	6	2							21				2									5																1					2
4363121								39																																				1
4379273							1												2		2																				32					3
2017860								1		15			13			1												1		1							1			2						3		1
3867027										15			13			1												1		1							2			2						3		1
3871918																			2				31																		5					1
344258										15			13			1												1		1							1			2						3		1
345317										15			13			1												1		1							1			2						3		1
352646										15			13			1												1		1							1			2						3		1
2018883										15			13			1												1		1							1			2						3		1
2033307										15			13			1												1		1							1			2						3		1
2033367								36																																				2
3864816										15			13			1												1		1							1			2						3		1
3865398										15			13			1												1		1							1			2						3		1
3866953										15			13			1												1		1							1			2						3		1
4345993								36																																				2
4347337										15			13			1												1		1							1			2						3		1
4353337							1	20																													14				3
4361088							1																30					1			2															3
4361250										15			13			1												1		1							1			2						3		1
3872171										15			13			1												1		1							1			1						3		1
4357657										15			13			1												1									1			2						3		1
4371331										15			12			1												1		1							1			2						3		1
4378441			1		1		1	20																																	2			10					2
352844										36
4359716										34																									2
4370604													7		3								7					12													4					3
4377369							1	1							5								2														7				11					7			2
2032693							14	1							3				4									5				3					1									4
2037015							5	11											2																													17
2626030								5							8							1	1							9			1						2		3					4
4353792					3			1							3								4					1									20				3
4366305			1												6													3									23					1		1
4368294			1												6													3									23					1		1
4377272					3										3								4					1									20				3
343103							1														2		1																		28
1341083					1		1	5		5		13			4								1										1													2
1341174			1			3	6	13		5					1																															4
4358956																							32																1
4362110							1								5				2				5					11									1		3							5
4370593							1														2		1																		28
2626123																																																	32
3869471													14		2													4																		12
4345189																																																	32
4356377							1	31
4373047													7		2								7					12													4
4373599										26					3													3
345719			2									26																									3
3863080							31
3865601															1								24					1																		5
4323831																							31
4359183							1	27							1													1											1
4370531			2					2				26																									1
4377551								31
352178																							24																		3	3
4346358																																														29		1
4356337							5	6											2																													17
344329			2									26																									1
347456			2									26																									1
349081			2									26																									1
351883							2								25																													1		1
353026			2									26																									1
2018860			2									26																									1
2022098			2									26																									1
2035938			2									26																									1
2036272							1	1																				1													24
2626056																																			28											1
3863203			2									26																									1
3865541			2									26																									1
3868110			2									26																									1
4343706			2									26																									1
4347212							2								26																															1
4352439			2									26																									1
4353991			2									26																									1
4354860			2									26																									1
4355438			2									26																									1
4365953							1	2																																	24
4368292			2									26																									1
4371623			2									26																									1
4377344			2									26																									1
4381838																							29
3378952			2									25																									1
4055686															1																															27
4347240							1	23							1																				1											2
4349178																							28
4355184			2									24							1																		1
2626134			1				7	3															8					1																		3		1
4054448										2													21																						4
4055487																							25															1								1
4356081							5								2				3									2				8												1		6
4380957							3	21											1																		1							1
353455							1	25
3868893																							26
4340681							1	25
4341663								26
4346710							13	2							3													1											1					4				2
4349402							13	2							3													1											1					4				2
4361712								26
4362114								26
1341032			1				7	11																															1					4				1
3376695							24								1
4348893								25
4353771							4	1							3				2				4					2																		8		1
4363225							3	21																																				1
4363381								25
4373504							3	1							9													2											3							3			4
4377530								25
342497																							24
351872							3								5				3									2				2														7		2
2021422							24
4055426			1				5	6							1				2				3					3							3
4354203					9					1													9					1							4
4358241																			2				17																							5
4360948							3								6				3									2				3														7
4365852								2		15			7
4366679							12	2							2													1											1					4				2
4366791							1	22																																				1
4368424							13	2							2																								1					4				2
4376549							3	1							8													2											3							3			4
4060466								10							3					1										1																7			1
4353816								2															21
4354419								23
4372813															1							1						1			18															1			1
4373495								1												1			18					2																		1
354234										15			7
2022172																																									21
2023093							3	2							1												8												2				1	1		4
4054252																							12																		10
4060562			1					6	2						7													1						4								1
4341333																																									21
4344210										15			7
4353655																																					22
4359186			1					5																																			1	15
4379251							3								5				3									2				2														7
4380816										15			7
4390952										15			7
2030848							1	2							3								7														7									1
4343176							5	15																																				1
4352875										21
4353200								15																																						6
4361855																							3																		18
4373570								21
348172																							20
2020120							1								3				1									3				1										1			5	5
2030765															11								1					1		1									2		2					1
2626138							4					1			5								1					1																3		5
4346356							13																					2													1			1				3
4356851								20
4360568																							20
4360850															1								13					5													1
4381030																							20
4381079							5	14																																				1
4345788							2	17
4358702																							19
4361921							1	2							1							1	4					2													6			2
4368126							3								5													2											3							2			4
4371391							11	2							1																						2							1				1
4381649					3																																				13					3
343566							1	7																																				10
351695						2									8							1						4									1									2
2030855					1		3	3		5																					2				1									2		1
2030862					1		2	6		4																					2													2		1
3866033						2									8							1						4									1									2
4347695						2									8							1						4									1									2
4357724						2									8							1						4									1									2
4358296							1	17
4370519							7			1													1					1											1						6	1
4373763															3																						9												6
4376658																												1									15												2
4378754						2									8							1						4									1									2
4381754						2									8							1						4									1									2
344455							1	15																																				1
348279																							17
354157															7					1										1							4					2				1			1
1160574							3								4				3									2				2														3
2022484							17
2030732																							15						1					1
2030771							5	3		1																		1			6														1
2626062																																			16											1
3866175																							17
3867424																																																17
3871976							2	15
4340571							16																																									1
4342684							1	16
4346385			1				5								1				2				3					2							3
4350315								17
4355380							8	1																				2																		5		1
4360964															7					1										1							4					2				1			1
4361056								17
4362254																							15																		2
4367098							1	16
4371248						2									5							1	1					3									3									2
4379106																							14															1			2
4379200																							17
4381531							17
4381644															7					1										1							4					2				1			1
4390455							1	15																																				1
346199								1																				1									9									1			4
2021562						1	2								3				5									1				1														3
2035778					3																																				13
2036634					7					7														1																					1
3866552						2									8							1						3																		2
4060020								9																	1			1													4					1
4355434															1																						15
4358866								4					2	1	2	2											1	1									2												1
4361148					3																																				13
4363124							16
4363410																																											1	15
4373031										3					1								8					2							1													1
4377461															3								11					1																	1
344544															14																										1
346222																							14																							1
347221																																														15
348259												13			1																						1
352814																							15
2023384								5															10
2626068																																			14											1
3865066			1				9	3																				1																				1
3867302								15
3871741								3															8					1											3
3872359																							15
4341636								3									1																								7				3	1
4342190										1																		3													5				6
4343708															6					1										1							4					2				1
4346004								7									1											1							2		2									2
4352394								1																													14
4359406								1															14
4361071						2									8													3																		2
4361145							15
4367324															3																						8												4
4372904							2	13
4377826															9																						4									2
344074								1															12																							1
356516																							14
2023090																					2																				12
2032671												13																									1
2036576								13																																	1
2626083																																			14
2626114					1			6							1													1						2												2
2626155							1	6							2																															4		1
3862630							12																																							2
3871751										14
4344418																							14
4355215							1																					8											2							3
4359113																					2																				12
346001																																					13
2035635										11			2
2626077																																			13
3869007																							13
3869430															9																						4
4054585																							13
4343093							1	9							1																				1											1
4343653													4			1												1									1			2						3		1
4346926							3								1								1					4											1							3
4352747										11			2
4356054															3													1																8		1
4356807							1	2																				10
4357670							13
4366560								10																																				3
4368500																																					13
4371567							1								8																										4
4374348								5							1				2									1																					4
4380379							1	12
4381579																							13
4381893								1							1								3					7																	1
342257								11																				1
344943																																					7												5
352535							12
1160580								3									2						6																				1
2035771																																					7												5
2036223																							12
2037236						1	2								2				4									1				1														1
2626064							3	3					2										1		1														1									1
3376563																							8					1											3
3869145								1																	1				6																		4
4056006															1								8					1											2
4343580							6	2							1																													3
4347095																					2																				10
4348649					7					1					3													1
4349591																							8					1											3
4354437										2													9					1
4355927							1	11
4357830								1															8					1											2
4360661								12
4361093																							7																		3	2
4361222																																														12
4365016								8																																				3		1
4366441							2								2				3									1				2														2
4368057																							8					1											3
4371575								8																													4
4373990								7							1								3																					1
4374262							2	8																																				2
4376358								12
4379890								6																				4							2
342510													11
343144							5								1				3																		1									1
346747																							9																							2
347327																																									11
352769							2																					7											1							1
352980																							11
353832							1	10
356160								11
356593													11
2021713																							11
2022241																							5																2							2
2036095															1				1																											9
3867414																							10																							1
3869561															8				1									2
4055263																							11
4055918																									1				6																		4
4343837			9																														2
4347390																							5																2							2
4353072							2								1													8
4354210							1	7		2
4357647																							8					1											2
4359135							2																					8																	1
4361089							3																1					4											1							2
4368326																																														11
4370556																							11
4373243																							5																2							2
4376372													11
4376484							2																					7											1							1
4378608													2	1		2			1									1						1			2												1
4381253					3																																				8
344957													2	1		3												1									2												1
347410													4			1												1									1									3
351885							5																					1											1					1				2
352058													2	1		3												1									2												1
352572															3													1																6
352918												10
353490										10
1341167							1	3							3																						1							2
2019158							2	8
2032819															9															1
2032898													2	1		3												1									2												1
2036229																							10
2037210								9																				1
2625957								4							1																														4	1
3379191										10
3864600			1				1								1																						1												6
3865013							5																					1											1					1				2
3868631																							9																						1
3871332															3													2																	4	1
3871339								4							1																													4		1
4055301							5			5
4340894							10
4341941															4					1																	4									1
4342123																							9																						1
4342571							10
4345091							1																4																		3	2
4345236												10
4345427															3													1																6
4346843													2	1		3												1									2												1
4346922							10
4349844																							10
4350561								10
4353886																							10
4354536																							10
4354625								1							7													2
4355038									5														1											1	2											1
4355605												10
4355917															3													1																6
4356309																							10
4356370																							9																						1
4356796																							10
4358160								1															7																							2
4359034							1	9
4360638								8											2
4361403					7					1					2
4362176							3												3									2																		2
4362295							2																					8
4362384													2	1		3												1									2												1
4363275							5																					1											1					1				2
4365212													2	1		3												1									2												1
4366655								4																																						6
4367885								9																																						1
4368059								8											2
4371425								2							2																						5					1
4373121							5	4																																	1
4374267															3													2																	4	1
4374295																												10
4377739																							4														6
4378399																							9																						1
4380643								9																																						1
4381487										8																		1									1
4390778																												10
4390984							1	7																															1
342644							4																																		5
343092																																														9
346145			1				7								1
346564										1					2								1					2									3
346898																																														9
352051							1	2							2																													3		1
354427								1							3								5
356776																							9
1161122							1	1							1								1					1																		4
2020633							2	1															5					1
2020654							1								3				3									1																		1
2020885																							9
2021430							5								1													1																		2
2033005																													5																		4
2035650										1					2								1					2									3
2036380							5								1													1																		2
2037975										5													3					1
3379045								3															1					2									1									2
3863054																																					9
3865254							2	2		2			1		1							1
3866457																							5																							2
4055956																							9
4340519																							9
4342356								1															8
4342961															7													2
4343603								1															8
4344664								9
4345048							2																					1																		5		1
4347074			1				7								1
4347411							2																					5											1							1
4347776																							5																		4
4352543								9
4354242															1								1					5																		2
4354609										8																		1
4356429			1				7								1
4358018								3																																				5				1
4358416								2							1								6
4359202													2	1		2												1									2												1
4359231			1				5	1
4359423							7	1																																								1
4360225								1							1													7
4360448								4											1				2																							2
4360907																							9
4361043															9
4363115										1					2								1					2									3
4366779								9
4367734															6																								1							2
4376557															1													8
4376568								9
4376995								9
4378485							1	8
4379103																							5																							2
4379446															1																						8
4379694								3																																				5				1
4380571																												1									8
4380675																							5																		4
342382			1					7
344543								7																																								1
346368																							8
348686																							8
349363																							8
1160761												3			1																											1				3
1341160															3																				1		1							2				1
2021428								3							1																													2				1
2022298															4													3					1
2023117								8
2030720								4																										2			1
2030739					7					1
2033680		8
2036129																																					8
2037266															1													6																		1
2626058							2	2					3
2626105															1				1				6
3376802																												1			7
3864755							1	3											1				1					1						1
3867771							3	3																																				1
3868372															2																						6
3871297																																					8
4323873															6													2
4341029																							8
4341715																																									8
4342427																							5																		3
4343355															8
4343680																																					8
4345270								8
4345945							7								1
4346769							6																					1																				1
4349713																							8
4349976								5																				1									2
4349986							6																					1																1
4352469															1													1									5									1
4353199							3																1					1											1		1					1
4354090																							4					1													3
4354409																																					8
4356812															1								3					2									1								1
4357862																							8
4359577					7					1
4359590								8
4360637								8
4361326															1													2																	4	1
4362161								7																				1
4362296																							8
4362383							1																					2																5
4362505																							8
4365694							2								3													1									2
4366536															1													1																6
4371246							3	3																																				1
4372814							1	2							1				3									1
4372913															1								4					2																	1
4373051							1	3																																				4
4376643																							4																		2	2
4377588										8
4377772								8
4378801								2		1													2														2					1
4379090								8
4379204								8
4379405								8
4379515		2																																			6
4380010								8
4380133															1								7
4380936															7																											1
4381154																																														8
4381895							4	2																																				2
342613																												1									2								2	2
344210																																														7
345070							2																																					5
347007			1					6
347644																																														7
348095			1				2	4
352268								3											1																											3
353418								7
353671								7
353867							6	1
356483							3																					1									1		1							1
356542								4															3
356584																							7
1160547								7
2017751																							7
2022457								7
2033080								6																																				1
2035583								7
2036996																							7
2626262								4		1			1																															1
3378822																	1																				6
3862711																																														7
3865813								1							1																						1												4
3866525								7
3866941															2																						5
3868601							5								1													1
3871690								7
3872379										4																				1									1							1
4054389																												1									5									1
4054932								3											4
4055037								7
4055358							3								1	1			1																											1
4055599							1												1									1																		4
4341096							3												1									1																		2
4342463							2								2													1											2
4344928																			3									1									1				1					1
4346185																																														7
4346585							5								1																				1
4347629								6											1
4348217							1	6
4348448							6																					1
4349188															1													2			4
4349877							6																					1
4350282							2																5
4350546																							7
4354077										4																				1									1							1
4354436								7
4355217							4								1													2
4355378																																														7
4357201								3																																	4
4357423								7
4357847							5								1																																	1
4358068								4							1																													2
4358125															1																						6
4358148								4							3
4358971																							7
4362209							2	1																				1																		1		2
4362978								2																																				5
4363337															2								1					1									3
4365869																							1					4																		2
4365878							2	1																				1																		1		2
4366070																												7
4366159								7
4366733							3												1													1														2
4367478								2															5
4372831																																														7
4373267								7
4373739								4															1					2
4373942															2																						5
4374174								1							1								1														4
4374315															1								3
4376600							3																					1									1		1							1
4377034																							4																		3
4377824							3								3													1
4379079							3												1									1																		2
4379320							1	6
4379430								1							6
4380092							3												1													1														2
4380476																							7
4380531																			2									1				2														2
4380656							1																														5									1
344088							5																																1
345594							4																																									1
349132															1																						5
349185								6
351646								6
351927																							5																							1
352979							6
353147																																									6
354312								6
356180															2													2											2
1341014															1																						3												2
1341095								4							1				1
1341289				2			2
2019778															1																						1												4
2019910							5																																							1
2022962								6
2023411																							6
2032255																																														6
2032464										1					2																				3
2032791							5																1
2033563															6
2035795							4								2
2036037															2																										4
2036528			1				2								1																															1
2036690										2													3					1
2038379							5																																1
3863030							3								1																						1									1
3864627								6
3864794							4																					1																1
3865313																							6
3867141															6
3867142								6
3867391								6
3867758								2															3																						1
3871221																							5																							1
3871349																							6
3872039								6
4054626																												2									4
4055304								1				1											2																						2
4055422								1							4				1
4055492																																																	6
4055607							6
4055655																2												1									2												1
4055862							1																																		4				1
4340413								3							2																										1
4340449								4																																		2
4340830								1																				5
4341434							1																														5
4342625															6
4343101																							6
4343554															2													3							1
4344666																																									6
4345208							1								5
4345259																							6
4345875								6
4346716																2												1									2												1
4347096								6
4348234							1												4									1
4348680								6
4348966							1																																					5
4349047							1																					2						2					1
4349459								6
4349475							6
4350215															6
4353083															6
4353226																							5																							1
4353601							2								1				1																											2
4353782							4	1
4354016								6
4354096					1				1						1		1											1																				1
4354599								6
4355787							1	5
4355898																							6
4356008							3																																							3
4356756							2								1				3
4356904					2			1							1								2
4357466								5																																				1
4357669																																					5								1
4357675							1																					2						2					1
4358271								6
4359120							6
4359476																												5									1
4360474																2												1									2												1
4360718								1							1																															4
4360997																																					6
4361137							2	3
4361508								2											4
4361537								3															1					1
4362212							4	2
4362422																							6
4362605								6
4363029																																					6
4365424							1																					1									4
4366006							6
4366284							6
4366548					2																														4
4366721								6
4367733								2																																				2				1
4368197								6
4370535							4	1
4370647															2													1									3
4371188								6
4371367															1																						3												2
4373035								5																																					1
[truncated: 7,452 more rows]
[truncated: 2 more columns]
