# Supplementary material for: Type VII secretion system gene mutations driving global mycobacterium tuberculosis transmission revealed by whole genomic sequence
Source: Front Cell Infect Microbiol. 2025 Jun 18;15:1573643. doi: 10.3389/fcimb.2025.1573643 (PMC12213627; doi:10.3389/fcimb.2025.1573643)
Supplement: Supplementary Table 3 — Information of gene mutations in ESX. [file DataSheet3.xlsx]

## Sheet:  Table S6
	Univariate regression analysis on SNPs associated with clustering in ESX gene region of lineage 1
	Genomic position	GENE	SNP	clustering rate	Mutation Frequency	P	OR
	ESX-1
	Rv3879c_4357597	espK	C-G	0.1739	0.0627	1	*
	Rv3614c_4054637	espD	A-G	0.1704	0.0622	0.009	0.103（0.019,0,566）
	Rv3868_4344058	eccA1	T-C	0.1741	0.0626	1	*
	Rv3879c_4357773	espK	G-A	0.1741	0.0626	1	*
	Rv3877_4356110	eccD1	G-C	0.1745	0.0624	0.999	*
	Rv3879c_4357946	espK	C-T	0.1726	0.0623	0.205	0.313（0.052,1.889）
	Rv3616c_4055801	espA	G-A	0.1854	0.0564	0.11	2.996（1.281,7.008）
	Rv3614c_4054364	espD	C-T	0.2266	0.0283	0	1.950（1.360,2.794）
	Rv3870_4348418	eccCa1	G-A	0.0888	0.0249	0	0.326（0.213,0.500）
	Rv3882c_4363243	eccE1	A-C	0.0793	0.0241	0	0.283（0.181,0.443）
	Rv3876_4354013	espI	G-A	0.0798	0.024	0	0.286（0.183,0.449）
	Rv3881c_4361141	espB	G-A	0.0805	0.0238	0	0.291（0.186,0.456）
	Rv3869_4345682	eccB1	C-T	0.083	0.0213	0	0.320（0.201,0.508）
	ESX-2
	Rv3894c_4379680	eccC2	C-G	0.1741	0.0626	1	*
	Rv3884c_4366272	eccA2	G-C	0.1743	0.0625	0.999	*
	Rv3894c_4377033	eccC2	G-C	0.1743	0.0625	0.999	*
	Rv3884c_4366195	eccA2	T-C	0.1747	0.0624	0.999	*
	Rv3885c_4367649	eccE2	A-G	0.1677	0.0615	0.002	0.201（0.074,0.546）
	Rv3885c_4367090	eccE2	G-A	0.0798	0.024	0	0.286（0.183,0.449）
	ESX-3
	Rv0282_343281	eccA3	G-C	0.1741	0.0626	1	*
	Rv0292_356528	eccE3	A-G	0.1739	0.0627	1	*
	Rv0283_344288	eccB3	C-G	0.1738	0.0623	0.877	0.841（0.093，7.581）
	Rv0284_346275	eccC3	C-G	0.1739	0.0627	1	*
	ESX-4
	Rv3450c_3871246	eccB4	T-C	0.1739	0.0626	1	*
	Rv3447c_3864995	eccC4	T-C	0.1741	0.0626	1	*
	Rv3448_3868738	eccD4	C-A	0.1761	0.061	0.309	2.138（0.494,9.246）
	Rv3450c_3871093	eccB4	G-A	0.0798	0.024	0	0.286（0.183,0.449）
	Rv3450c_3871333	eccB4	G-A	0.0798	0.024	0	0.286（0.183,0.449）
	ESX-5
	Rv1783_2023211	eccC5	G-T	0.1741	0.0626	1	*
	Rv1797_2035937	eccE5	G-A	0.1743	0.0625	0.999	*
	Rv1782_2019236	eccB5	T-G	0.172	0.0625	0.999	*
	Rv1783_2022868	eccC5	T-C	0.1739	0.0627	1	*
	ESAT-6
	Rv3891c_4374228	esxD	T-C	0.1741	0.0626	1	*
	Rv2346c_2625924	esxO	T-C	0.1733	0.0612	0.756	0.838（0.276,2.545）
	Rv1197_1340775	esxK	C-T	0.1804	0.0555	0.169	1.559（0.828,2.933）
	Rv3019c_3378828	esxR	C-A	0.1742	0.0524	0.966	1.010（0.625,1.634）
	Rv0288_351875	esxH	G-A	0.0836	0.0211	0	0.324（0.204,0.514）
	Genomic position are genomic nucleotide positions in Mtb H37Rv genome NC_000962.
	Mutation isolates: In terms of SNPs, isolates that possess the mutation in the esx gene region are referred to as mutation isolates
	The clustering rate was calculated as the percentage of cluster mutation isolates among total mutation isolates in L1 (number of cluster mutation isolates/number of total mutation isolates in L1)
	The mutation frequency was calculated as the percentage of mutation isolates among the number of total isolates in L1.

## Sheet:  Table S7
	Univariate regression analysis on SNPs associated with clustering in ESX gene region of lineage 2
	Genomic position	GENE	SNP	clustering rate	Mutation frequency	P	OR
	ESX-1
	Rv3879c_4359653	espK	C-T	0.4202	0.3717	0	5.580（2.880，10.808）
	Rv3879c_4357804	espK	T-G	0.42	0.3735	0	44.888（6.219，323.973）
	Rv3879c_4357597	espK	C-G	0.4191	0.3742	0	37.520（5.183，271.615）
	Rv3616c_4055801	espA	G-A	0.4179	0.3755	0.998	*
	ESX-2
	Rv3894c_4379680	eccC2	C-G	0.4174	0.3752	0.001	6.269（2.225，17.664）
	Rv3894c_4378504	eccC2	T-C	0.4189	0.3734	0	5.869（2.672，12.892）
	Rv3884c_4366195	eccA2	T-C	0.4206	0.3729	0	50.818（7.054，366.117）
	ESX-3
	Rv0292_356528	eccE3	A-G	0.4193	0.3742	0.997	*
	Rv0290_353365	eccD3	G-A	0.4205	0.3732	0.997	*
	Rv0290_353309	eccD3	G-A	0.421	0.3727	0.996	*
	Rv0284_346275	eccC3	C-G	0.4177	0.3757	0.998	*
	Rv0282_342146	eccA3	A-C	0.4187	0.3747	0.997	*
	ESX-4
	Rv3447c_3864995	eccC4	T-C	0.4173	0.376	0.998	*
	ESAT-6
	Rv3620c_4060588	esxW	T-C	0.4236	0.3689	0	9.470（4.795，18.703）
	Rv3445c_3863138	esxU	G-A	0.4385	0.3126	0	1.800（1.541，2.103）
	Rv2346c_2626018	esxO	T-C	0.4336	0.2369	0.001	1.230（1.096,1.380）
	Genomic position are genomic nucleotide positions in Mtb H37Rv genome NC_000962.
	Mutation isolates: In terms of SNPs, isolates that possess the mutation in the esx gene region are referred to as mutation isolates
	The clustering rate was calculated as the percentage of cluster mutation isolates among total mutation isolates in L2(number of cluster mutation isolates/number of total mutation isolates in L2)
	The mutation frequency was calculated as the percentage of mutation isolates among the number of total isolates in L2.

## Sheet:  Table S8
	Univariate regression analysis on SNPs associated with clustering in ESX gene region of lineage 3
	Genomic position	GENE	SNP	clustering rate	Mutation frequency	P	OR
	ESX-1
	Rv3616c_4055801	espA	G-A	0.2896	0.0712	0.999	*
	Rv3879c_4357597	espK	C-G	0.2902	0.0711	0.999	*
	Rv3877_4356110	eccD1	G-C	0.2908	0.0709	0.999	*
	Rv3879c_4359165	espK	G-C	0.2935	0.0702	0.998	*
	Rv3869_4345548	eccB1	G-A	0.2848	0.0677	0.255	0.708（0.390,1.283）
	Rv3868_4343784	eccA1	G-A	0.2857	0.067	0.431	0.800（0.459,1.395）
	Rv3877_4355319	eccD1	C-G	0.2989	0.0621	0.07	1.508（0.966,2.352）
	ESX-2
	Rv3884c_4366195	eccA2	T-C	0.2905	0.071	0.999	*
	Rv3884c_4366272	eccA2	G-C	0.2908	0.0709	0.999	*
	Rv3894c_4379680	eccC2	C-G	0.2902	0.0705	0.358	2.044（0.445,9.389）
	Rv3889c_4373259	espG2	G-A	0.384	0.0267	＜0.001	2.064（1.555,2.741）
	ESX-3
	Rv0282_342146	eccA3	A-C	0.2902	0.0711	0.999	*
	Rv0282_342873	eccA3	C-T	0.2905	0.071	0.999	*
	Rv0292_356528	eccE3	A-G	0.2908	0.0709	0.999	*
	Rv0284_346275	eccC3	C-G	0.2911	0.0708	0.999	*
	Rv0290_353197	eccD3	C-T	0.2851	0.0677	0.3	0.731（0.405,1.321）
	ESX-4
	Rv3447c_3864995	eccC4	T-C	0.2902	0.0711	0.999	*
	Rv3448_3869355	eccD4	T-C	0.2905	0.071	0.999	*
	Rv3450c_3871246	eccB4	T-C	0.16	0.9907	0.999	*
	Rv3447c_3864565	eccC4	T-G	0.3657	0.0387	＜0.001	2.339（1.745,3.136）
	ESX-5
	Rv1783_2022868	eccC5	T-C	0.1606	0.9907	0.999	*
	ESAT-6
	Rv2346c_2626095	esxO	C-G	0.2984	0.0688	0.009	14.460（1.970,106.157）
	Rv3904c_4390471	esxE	C-A	0.3012	0.0604	0.045	1.528（1.010,2.312）
	Genomic position are genomic nucleotide positions in Mtb H37Rv genome NC_000962.
	Mutation isolates: In terms of SNPs, isolates that possess the mutation in the esx gene region are referred to as mutation isolates
	The clustering rate was calculated as the percentage of cluster mutation isolates among total mutation isolates in L3 (number of cluster mutation isolates/number of total mutation isolates in L3)
	The mutation frequency was calculated as the percentage of mutation isolates among the number of total isolates in L3.

## Sheet:  Table S9
		Univariate regression analysis on SNPs associated with clustering in ESX gene region of lineage 4
		Genomic position	GENE	SNP	Clustering Rate (%)	Mutation frequency (%)	P	OR（95%CI）
		ESX-1
		Rv3882c_4362807	eccE1	A-G	60.59	0.057	0	1.494（1.280,1.742）
		Rv3879c_4359667	espK	A-C	57.88	0.0794	0	1.336（1.169,1.526）
		Rv3879c_4357597	espK	C-G	0.5737	0.1499	0	1.387（1.245,1.544）
		Rv3878_4357123	espJ	C-A	0.593	0.1183	0	1.497（1.333,1.680）
		Rv3864_4340330	espE	T-G	0.5476	0.1406	0.003	1.177（1.055,1.312）
		Rv3616c_4055993	espA	G-A	0.4703	0.0459	0.009	0.801（0.678,0.946）
		Rv3616c_4055801	espA	G-A	0.5183	0.4297	0.139	0.794（0.584,1.078）
		Rv3877_4355141	eccD1	A-C	0.5035	3.13	0.482	0.932（0.765,1.135）
		Rv3876_4353557	espI	C-T	0.6536	2.83	0	1.807（1.455,2.244）
		Rv3882c_4362171	eccE1	G-A	0.504	0.0278	0.521	0.934（0.758,1.151）
		Rv3881c_4361879	espB	T-C	0.5789	2.1	0.042	1.284（1.010,1.634）
		Rv3867_4343048	espH	G-C	0.581	2.09	0.035	1.296（1.018,1.649）
		Rv3882c_4363069	eccE1	T-C	0.5126	3.22	0.748	0.969（0.797,1.177）
		ESX-2
		Rv3894c_4380236	eccC2	T-G	0.5417	0.0574	0.193	1.106（0.951,1.286）
		Rv3894c_4379680	eccC2	C-G	0.5204	0.4409	0.287	1.627（0.664,3.987）
		Rv3884c_4366195	eccA2	T-C	0.5744	0.1498	0	1.393（1.251,1.552）
		Rv3884c_4365461	eccA2	G-A	0.5886	0.0635	0	1.383（1.195,1.601）
		ESX-3
		Rv0292_356528	eccE3	A-G	0.5199	0.4405	0.85	0.928（0.429,2.010）
		Rv0284_346275	eccC3	C-G	0.5201	0.4422	0.999	**
		ESX-4
		Rv3447c_3866350	eccC4	C-T	0.5924	0.1187	0	1.492（1.330,1.675）
		Rv3447c_3864995	eccC4	T-C	0.5239	0.375	0.155	1.107（0.962,1.275）
		Rv3448_3868379	eccD4	C-T	0.5012	3.13	0.421	0.922（0.757,1.123）
		Rv3447c_3867404	eccC4	C-A	0.5059	3.11	0.548	0.941（0.772,1.147）
		ESX-5
		Rv1783_2019942	eccC5	A-G	0.5786	0.0772	0	1.332（1.165,1.524）
		Rv1783_2022126	eccC5	G-C	0.5789	2.1	0.042	1.284（1.010,1.634）
		ESAT-6
		Rv3874_4352475	esxB	G-A	0.5886	0.0635	0	1.383（1.195,1.601）
		Genomic position are genomic nucleotide positions in Mtb H37Rv genome NC_000962.
		Mutation isolates: In terms of SNPs, isolates that possess the mutation in the esx gene region are referred to as mutation isolates
		The clustering rate was calculated as the percentage of cluster mutation isolates among total mutation isolates in L4 (number of cluster mutation isolates/number of total mutation isolates in L4)
		The mutation frequency was calculated as the percentage of mutation isolates among the number of total isolates in L4.

## Sheet:  Table S10
	Univariate regression analysis on SNPs associated with clustering in ESX gene region of sublineages
	Genomic position	Gene	Clustering rate	P	OR
	L2.2.1
	ESX-1
	Rv3879c_4359653	espK	0.4228	＜0.001	5.580（2.880，10.808）
	Rv3879c_4357804	espK	0.4247	＜0.001	44.888（6.219，323.973）
	Rv3879c_4357597	espK	0.424	＜0.001	37.520（5.183，271.615）
	Rv3616c_4055801	espA	0.4226	0.998	*
	ESX-2
	Rv3894c_4379680	eccC2	0.4221	0.001	6.269（2.225，17.664）
	Rv3894c_4378504	eccC2	0.4236	＜0.001	5.869（2.672，12.892）
	Rv3884c_4366195	eccA2	0.4254	＜0.001	50.818（7.054，366.117）
	ESX-3
	Rv0292_356528	eccE3	0.4235	0.997	*
	Rv0290_353365	eccD3	0.4251	0.997	*
	Rv0290_353309	eccD3	0.4257	0.996	*
	Rv0284_346275	eccC3	0.4224	0.998	*
	Rv0282_342146	eccA3	0.4234	0.997	*
	ESX-4
	Rv3447c_3864995	eccC4	0.4219	0.998	*
	ESAT-6
	Rv3620c_4060588	esxW	0.4261	＜0.001	9.470（4.795，18.703）
	Rv3445c_3863138	esxU	0.4385	＜0.001	1.800（1.541，2.103）
	Rv2346c_2626018	esxO	0.4388	0.001	1.230（1.096,1.380）
	rifampicin	rpoB, rpoC	0.4676	＜0.001	1.484(1.323,1.664)
	isoniazid	katG, fabG1, ahpC, inhA	0.4679	＜0.001	1.541(1.372,1.729)
	pyrazinamide	pncA	0.4335	0.249	1.080(0.948,1.231)
	ethambutol	embB, embA	0.513	＜0.001	1.857(1.651,2.090)
	streptomycin	rpsL, rrs, gid	0.485	＜0.001	1.684(1.501,1.890)
	fluoroquinolone	gyrA, gyrB	0.395	0.149	0.887(0.754,1.044)
	L4.1
	ESX-1
	Rv3882c_4362807	eccE1	0.6059	0.264	1.120（0.918,1.366）
	Rv3879c_4359667	espK	0.5788	0.137	0.851（0.689,1.052）
	Rv3879c_4357597	espK	0.5922	0.384	2.904（0.263,32.093）
	Rv3878_4357123	espJ	0.593	0.123	3.643（0.705,18.834）
	Rv3616c_4055801	espA	0.5924	0.999	1.387（1.245,1.544）
	ESX-2
	Rv3894c_4379680	eccC2	0.5921	1	*
	Rv3884c_4366195	eccA2	0.5935	0.999	0.801（0.678,0.946）
	Rv3884c_4365461	eccA2	0.5886	0.789	0.973（0.798,1.188）
	ESX-3
	Rv0292_356528	eccE3	0.5921	1	1.336（1.169,1.526）
	ESX-4
	Rv3447c_3866350	eccC4	0.5924	0.999	0.794（0.584,1.078）
	Rv3447c_3864995	eccC4	0.5924	0.999	1.497（1.333,1.680）
	ESAT-6
	Rv3874_4352475	esxB	0.5886	0.789	0.973（0.798,1.188）
	rifampicin	rpoB, rpoC	0.7672	＜0.001	2.830（2.174,3.682）
	isoniazid	katG, fabG1, ahpC, inhA	0.7329	＜0.001	2.394（1.892,3.030）
	pyrazinamide	pncA	0.8131	＜0.001	3.705（2.723,5.040）
	ethambutol	embB, embA	0.7941	＜0.001	3.317（2.494,4.410）
	streptomycin	rpsL, rrs, gid	0.7744	＜0.001	3.0001（2.308,3.902）
	fluoroquinolone	gyrA, gyrB	0.5758	0.788	0.934（0.567,1.537）
	L4.3
	ESX-1
	Rv3864_4340330	espE	0.5476	0.999	*
	Rv3616c_4055801	espA	0.5448	1	*
	Rv3882c_4363069	eccE1	0.5126	0.121	0.844（0.682,1.046）
	ESX-2
	Rv3894c_4380236	eccC2	0.5417	0.807	0.977（0.814,1.174）
	Rv3894c_4379680	eccC2	0.5444	0.28	0.299（0.033,2.678）
	ESX-3
	Rv0284_346275	eccC3	0.5451	*	*
	Rv0292_356528	eccE3	0.5451	*	*
	ESX-4
	Rv3447c_3864995	eccC4	0.5451	*	*
	ESX-5
	Rv1783_2019942	eccC5	0.5786	0.001	1.348（1.125,1.615）
	rifampicin	rpoB, rpoC	0.6239	＜0.001	1.582（1.295,1.933）
	isoniazid	katG, fabG1, ahpC, inhA	0.5991	＜0.001	1.409（1.167,1.702）
	pyrazinamide	pncA	0.6779	＜0.001	2.008（1.586,2.543）
	ethambutol	embB, embA	0.6466	＜0.001	1.750（1.413,2.167）
	streptomycin	rpsL, rrs, gid	0.6997	＜0.001	2.215（1.718,2.856）
	fluoroquinolone	gyrA, gyrB	0.7524	＜0.001	2.804（2.015，3.901）
	L4.8
	ESX-1
	Rv3882c_4362171	eccE1	0.504	0.002	1.721（1.231,2.408）
	Rv3616c_4055801	espA	0.4538	*	*
	ESX-2
	Rv3894c_4379680	eccC2	0.4555	0.547	1.464（0.424,5.053）
	ESX-3
	Rv0292_356528	eccE3	0.4538	*	*
	Rv0284_346275	eccC3	0.4538	*	*
	rifampicin	rpoB, rpoC	0.4203	0.553	0.858（0.516,1.424）
	isoniazid	katG, fabG1, ahpC, inhA	0.4024	0.316	0.785（0.489,1.260）
	pyrazinamide	pncA	0.4048	0.509	0.807（0.426,1.527）
	ethambutol	embB, embA	0.4314	0.737	0.906（0.508,1.615）
	streptomycin	rpsL, rrs, gid	0.3385	0.05	0.582（0.339,1.000）
	fluoroquinolone	gyrA, gyrB	0.4	0.672	0.798（0.280,2.270）
	Genomic position are genomic nucleotide positions in Mtb H37Rv genome NC_000962.
	Mutation isolates: In terms of SNPs, isolates that possess the mutation in the esx gene region are referred to as mutation isolates
	The clustering rate was calculated as the percentage of cluster mutation isolates among total mutation isolates in different sublineages (number of cluster mutation isolates/number of total mutation isolates in different sublineages)
	The mutation frequency was calculated as the percentage of mutation isolates among the number of total isolates in different sublineages.

## Sheet:  Table S11
	Known antimicrobial resistance mutations associated with genomic clusters
	Antimicrobial	Clustering rate (%)	OR (95%CI)	P	Mutation genes
	L1
	rifampicin	18.84	1.113(0.592，2.092）	0.74	rpoB, rpoC
	isoniazid	13.16	0.676(0.407,1.123）	0.131	katG, fabG1, ahpC, inhA
	pyrazinamide	6.06	0.297(0.070，1.255）	0.099	pncA
	streptomycin	13.46	0.712(0.393,1.288	0.261	rpsL, rrs, gid
	ethambutol	11.11	0.580(0.225,1.494)	0.259	embB, embA
	fluoroquinolones	31.82	2.277(0.912,5.687)	0.078	gyrA, gyrB
	L2
	rifampicin	46.64	1.371（1.217，1.544）	＜0.001	rpoB, rpoC
	isoniazid	46.57	1.294（1.157，1.448）	＜0.001	katG, fabG1, ahpC, inhA
	pyrazinamide	44.91	1.905（1.645，2.205）	0.003	pncA
	streptomycin	48.83	1.770（1.545，2.028）	＜0.001	rpsL, rrs, gid
	ethambutol	51.29	1.605（1.410，1.826）	＜0.001	embB, embA
	fluoroquinolones	42.55	1.397（1.134，1.721）	0.002	gyrA, gyrB
	L3
	rifampicin	26	0.852（0.532，1.364）	0.505	rpoB, rpoC
	isoniazid	25.61	0.822 (0.561,1.204)	0.313	katG, fabG1, ahpC, inhA
	pyrazinamide	18.87	0.557 (0.276,1.125)	0.103	pncA
	streptomycin	30.27	1.087(0.766,1.543)	0.639	rpsL, rrs, gid
	ethambutol	24.42	0.780 (0.467,1.302)	0.341	embB, embA
	fluoroquinolones	23.64	0.751 (0.397,1.422)	0.38	gyrA, gyrB
	L4
	rifampicin	57.92	1.371（1.217，1.544）	＜0.001	rpoB, rpoC
	isoniazid	56.54	1.294（1.157，1.448）	＜0.001	katG, fabG1, ahpC
	pyrazinamide	65.22	1.905（1.645，2.205）	＜0.001	pncA
	streptomycin	63.44	1.770（1.545，2.028）	＜0.001	rpsL, rrs, gid
	ethambutol	61.3	1.605（1.410，1.826）	＜0.001	embB, embA
	fluoroquinolones	59.69	1.397（1.134，1.721）	0.002	gyrA, gyrB
	Mutation isolates: In terms of SNPs, isolates that possess the antimicrobial resistance mutation are referred to as mutation isolates
	The clustering rate was calculated as the percentage of cluster antimicrobial resistance mutation isolates among total antimicrobial resistance mutation isolates in different lineages(number of cluster antimicrobial resistance mutation isolates/number of total antimicrobial resistance mutation isolates in different lineages)
