# Supplementary material for: Type VII secretion system gene mutations driving global mycobacterium tuberculosis transmission revealed by whole genomic sequence
Source: Front Cell Infect Microbiol. 2025 Jun 18;15:1573643. doi: 10.3389/fcimb.2025.1573643 (PMC12213627; doi:10.3389/fcimb.2025.1573643)
Supplement: Supplementary Table 4 — Six antimicrobial resistance mutations information of 13582 strains of mycobacterium tuberculosis.1 means resistant. 0 means sensitive. [file DataSheet4.xlsx]

## Sheet:  Table S12
	Multivariable regression analysis on SNPs associated with clustering in ESX gene region of lineage 1
	Genomic position	Gene	P	OR (95%)
	Rv3616c_4055801	espA	0.001	5.053(1.965,12.998)
	Rv1197_1340775	esxK	0.021	2.303(1.134,4.680)
	Rv3614c_4054637	espD	0.017	0.098(0.014,0.660)
	Rv3885c_4367649	eccE2	0.025	0.297(0.103,0.860)
	Rv3614c_4054364	espD	0.533	1.177(0.705,1.964)
	Rv3870_4348418	eccCa1	0.103	3.207(0.790,13.022)
	Rv3882c_4363243	eccE1	0.999	*
	Rv3450c_3871093	eccB4	0.999	*
	Rv3450c_3871333	eccB4	1	*
	Rv3876_4354013	espI	0.999	*
	Rv3885c_4367090	eccE2	0.899	1.264(0.035,46.246)
	Rv3881c_4361141	espB	0.999	*
	Rv3869_4345682	eccB1	0.878	0.717(0.010,50.122)
	Rv0288_351875	esxH	0.718	2.185(0.031,151.678)
	isoniazid	katG, fabG1, ahpC, inhA	0.718	0.897(0.498,1.615)
	pyrazinamide	pncA	0.004	0.033(0.003,0.331)
	fluoroquinolone	gyrA, gyrB	0.002	11.616(2.420,55.769)
	Genomic position are genomic nucleotide positions in Mtb H37Rv genome NC_000962.
	*means there is no result in statistical software or the result was too large and nonsense. OR, odds ratio.

## Sheet:  Table S13
	Multivariable regression analysis on SNPs associated with clustering in ESX gene region of lineage 2
	Genomic position	Gene	P	OR (95%)
	Rv3445c_3863138	esxU	<0.001	1.566(1.327，1.848)
	Rv2346c_2626018	esxO	0.001	1.224(1.083，1.383)
	Rv3620c_4060588	esxW	0.018	6.170(1.375，27.686)
	Rv3879c_4357597	espK	0.041	9.249(1.093，78.251)
	Rv3894c_4378504	eccC2	0.01	3.669(1.360，9.900)
	Rv3884c_4366195	eccA2	0.08	6.675(0.797，55.929)
	Rv3879c_4359653	espK	0.191	0.367(0.082，1.646)
	Rv3879c_4357804	espK	0.254	3.692(0.392，34.752)
	Rv3894c_4379680	eccC2	0.777	0.819(0.207，3.243)
	rifampicin	rpoB, rpoC	0.314	0.885(0.697，1.123)
	isoniazid	katG, fabG1, ahpC, inhA	0.734	0.959(0.756，1.218)
	pyrazinamide	pncA	<0.001	0.646(0.543，0.768)
	ethambutol	embB, embA	<0.001	2.310(1.884，2.832)
	streptomycin	rpsL, rrs, gid	<0.001	1.576(1.310，1.897)
	fluoroquinolone	gyrA, gyrB	0.077	0.856(0.721，1.017)
	Genomic position are genomic nucleotide positions in Mtb H37Rv genome NC_000962.

## Sheet:  Table S14
	Multivariable regression analysis on SNPs associated with clustering in ESX gene region of lineage 3
	Genomic position	gene	P	OR (95%)
	Rv2346c_2626095	esxO	0.009	14.519（1.966，107.210）
	Rv3447c_3864565	eccC4	0.001	2.089（1.377，3.170）
	Rv3889c_4373259	espG2	0.176	1.294（0.891，1.880）
	Rv3877_4355319	eccD1	0.844	0.908（0.346，2.382）
	Rv3904c_4390471	esxE	0.85	0.915（0.363，2.307）
	pyrazinamide	pncA	0.13	0.575（0.281，1.177）
	Genomic position are genomic nucleotide positions in Mtb H37Rv genome NC_000962.

## Sheet:  Table S15
	Multivariable regression analysis on SNPs associated with clustering in ESX gene region of lineage 4
	Genomic position	Gene	P	OR (95%)
	Rv3864_4340330	espE	<0.001	2.203(1.749,2.775）
	Rv3876_4353557	espI	<0.001	21.020(11.903,37.120)
	Rv1783_2019942	eccC5	0.001	1.630(1.209,2.198)
	Rv3882c_4362807	eccE1	0.046	1.579(1.008,2.473）
	Rv3616c_4055993	espA	<0.001	0.473(0.322,0.693）
	Rv3447c_3864995	eccC4	<0.001	0.463(0.365,0.588)
	Rv3616c_4055801	espA	0.025	0.682(0.488,0.953)
	Rv3879c_4359667	espK	0.085	0.754(0.546,1.040）
	Rv3881c_4361879	espB	0.085	0.082(0.005,1.412)
	Rv3884c_4366195	eccA2	0.143	3.719(0.640,21.602)
	Rv3894c_4380236	eccC2	0.163	0.803(0.589,1.094)
	Rv3867_4343048	espH	0.334	3.987(0.241,66.067)
	Rv3878_4357123	espJ	0.423	2.084(0.345,12.578）
	Rv3884c_4365461	eccA2	0.473	0.330(0.016,6.785)
	Rv3879c_4357597	espK	0.596	0.620(0.106,3.631）
	Rv3874_4352475	esxB	0.664	1.939(0.097,38.703)
	Rv3447c_3866350	eccC4	0.799	0.790(0.130,4.810)
	pyrazinamide	pncA	<0.001	1.760(1.374,2.256）
	streptomycin	rpsL, rrs, gid	<0.001	1.450(1.199,1.753）
	ethambutol	embB, embA	0.087	1.268(0.966,1.665）
	fluoroquinolone	gyrA, gyrB	0.595	0.933(0.722,1.206）
	rifampicin	rpoB, rpoC	0.291	0.864(0.658,1.133）
	isoniazid	katG, fabG1, ahpC, inhA	0.151	0.858(0.696,1.058）
	Genomic position are genomic nucleotide positions in Mtb H37Rv genome NC_000962.

## Sheet:  Table S16
	Multivariable regression analysis on SNPs associated with clustering in ESX gene region of sublineages
	Genomic position	Gene	P	OR (95%)
	L2.2.1
	Rv3445c_3863138	esxU	<0.001	1.722(1.413,2.098)
	Rv2346c_2626018	esxO	<0.001	1.252(1.105,1.419)
	Rv3884c_4366195	eccA2	0.027	10.571(1.309,85.350)
	Rv3894c_4378504	eccC2	0.02	2.928(1.144,7.493)
	Rv3879c_4357597	espK	0.055	7.745(0.957,62.678)
	Rv3879c_4359653	espK	0.444	2.394(0.257,22.343)
	Rv3879c_4357804	espK	0.248	3.684(0.403,33.721)
	Rv3894c_4379680	eccC2	0.935	0.947(0.251,3.575)
	rifampicin	rpoB, rpoC	0.227	0.863(0.679,1.096)
	isoniazid	katG, fabG1, ahpC, inhA	0.787	1.034(0.811,1.319)
	ethambutol	embB, embA	<0.001	1.918(1.575,2.336)
	streptomycin	rpsL, rrs, gid	0.001	1.363(1.127,1.650)
	pyrazinamide	pncA	<0.001	0.655(0.548,0.784)
	L4.1
	Rv3879c_4359667	espK	0.001	0.687(0.549,0.860)
	Rv3878_4357123	espJ	0.162	3.247(0.623,16.925)
	rifampicin	rpoB, rpoC	0.301	0.725(0.394,1.334)
	isoniazid	katG, fabG1, ahpC, inhA	0.895	0.975(0.665,1.429)
	streptomycin	rpsL, rrs, gid	0.007	1.832(1.183,2.837)
	pyrazinamide	pncA	0.002	2.469(1.383,4.408)
	ethambutol	embB, embA	0.335	1.412(0.700,2.851)
	L4.3
	Rv1783_2019942	eccC5	0.082	1.23(0.974,1.553)
	Rv3882c_4363069	eccE1	0.123	0.8(0.603,1.062)
	streptomycin	rpsL, rrs, gid	<0.001	1.997(1.448,2.754)
	fluoroquinolone	gyrA, gyrB	<0.001	2.172(1.430,3.299)
	pyrazinamide	pncA	0.012	1.684(1.119,2.535)
	isoniazid	katG, fabG1, ahpC, inhA	0.075	0.717(0.496,1.035)
	ethambutol	embB, embA	0.496	1.163(0.753,1.797)
	rifampicin	rpoB, rpoC	0.529	0.86(0.537,1.376)
	L4.8
	Rv3882c_4362171	eccE1	0.002	1.725 (1.232,2.415)
	streptomycin	rpsL, rrs, gid	0.05	0.58 (0.336,1)
	Genomic position are genomic nucleotide positions in Mtb H37Rv genome NC_000962.
