# Supplementary material for: Type VII secretion system gene mutations driving global mycobacterium tuberculosis transmission revealed by whole genomic sequence
Source: Front Cell Infect Microbiol. 2025 Jun 18;15:1573643. doi: 10.3389/fcimb.2025.1573643 (PMC12213627; doi:10.3389/fcimb.2025.1573643)
Supplement: Supplementary Table 5 — SNP information of 13582 strains of mycobacterium tuberculosis in different countries. [file DataSheet5.xlsx]

## Sheet:  Table S17
		Ordinal regression analysis on SNPs associated with clustering in ESX gene region of lineage 1
		Genomic position	estimate	std,error	statistic	coef.type	OR （95%CI）	P
		Rv3450c_3871093	12.23	0.41	30.2	coefficient	204944.568(92661.384,453287.808)	＜0.001
		Rv3616c_4055801	1.83	0.5	3.64	coefficient	6.22(2.327,16.623）	＜0.001
		Rv3876_4354013	11.4	0.41	28.14	coefficient	88974.512(40227.955,196790.114)	＜0.001
		Rv1197_1340775	0.707	0.358	1.974	coefficient	2.028(1.005,4.093)	0.048
		Rv3881c_4361141	13.15	0.41	32.47	coefficient	514221.196(232493.784,1137335.516)	＜0.001
		Rv3882c_4363243	-38.73	0.41	-95.63	coefficient	0(0,0)	＜0.001
		Rv3885c_4367649	-1.33	0.52	-2.57	coefficient	0.264(0.095,0.729)	0.01
		Rv3614c_4054637	-1.73	0.79	-2.2	coefficient	0.177(0.038,0.827)	0.028
		Rv3450c_3871333	-0.88	0.41	-2.16	coefficient	0.417(0.188,0.921）	0.031
		Rv3870_4348418	0.92	0.68	1.34	coefficient	2.496(0.658,9.472)	0.179
		Rv3614c_4054364	0.18	0.26	0.69	coefficient	1.194(0.720,1.982）	0.492
		Rv0288_351875	0.83	2.17	0.38	coefficient	2.283(0.033,159.852)	0.703
		Rv3869_4345682	-0.37	2.17	-0.17	coefficient	0.689(0.010,48.603)	0.864
		Rv3885c_4367090	0.22	1.77	0.12	coefficient	1.245(0.039,39.688)	0.901
		fluoroquinolone	2.87	0.72	3.98	coefficient	17.686(4.299,72.765)	＜0.001
		pyrazinamide	-3.87	1.11	-3.49	coefficient	0.021(0.002,0.184)	＜0.001
		isoniazid	0.04	0.3	0.12	coefficient	1.036(0.580,1.852)	0.905
		No-clustered | Small clustered	0.604	1.13	0.535	scale	1.829(0.200,16.744)	0.593
		Small-clustered |Medium-clustered	2.31	1.13	2.04	scale	10.042(1.09,92.527)	0.042
		Small clusters containing two isolates, medium clusters containing 3 to 9 isolates, and large clusters containing ＞9 isolates, respectively
		Genomic position are genomic nucleotide positions in Mtb H37Rv genome NC_000962.

## Sheet:  Table S18
	Ordinal regression analysis on SNPs associated with clustering in ESX gene region of lineage 2
	Genomic position	estimate	std,error	statistic	coef.type	OR	p
	Rv3445c_3863138	0.511	0.082	6.231	coefficient	1.667(1.42,1.958)	＜0.001
	Rv3620c_4060588	1.882	0.768	2.45	coefficient	6.569(1.457,29.607)	0.014
	Rv3894c_4378504	1.251	0.513	2.44	coefficient	3.493(1.279,9.538)	0.015
	Rv3879c_4357597	2.209	1.087	2.032	coefficient	9.102(1.081,76.626)	0.042
	Rv3884c_4366195	1.948	1.077	1.809	coefficient	7.015(0.85,57.911)	0.07
	Rv3879c_4359653	-0.987	0.768	-1.286	coefficient	0.373(0.083,1.678)	0.199
	Rv3879c_4357804	1.278	1.14	1.121	coefficient	3.59(0.384,33.514)	0.262
	Rv2346c_2626018	0.042	0.059	0.714	coefficient	1.043(0.929,1.172)	0.476
	Rv3894c_4379680	-0.006	0.7	-0.009	coefficient	0.994(0.252,3.919)	0.993
	pyrazinamide	-0.554	0.082	-6.753	coefficient	0.575(0.49,0.675)	＜0.001
	ethambutol	0.962	0.099	9.768	coefficient	2.618(2.158,3.175)	＜0.001
	streptomycin	0.473	0.089	5.288	coefficient	1.604(1.346,1.911)	＜0.001
	fluoroquinolone	-0.169	0.083	-2.047	coefficient	0.844(0.718,0.993)	0.041
	rifampicin	-0.137	0.114	-1.204	coefficient	0.872(0.698,1.09)	0.228
	isoniazid	-0.104	0.115	-0.907	coefficient	0.901(0.719,1.129)	0.364
	No-clustered | Small clustered	8.637	1.661	5.201	scale	5636.067(217.454,146077.802)	＜0.001
	Small-clustered |Medium-clustered	9.632	1.661	5.798	scale	15240.649(587.272,395518.99)	＜0.001
	Medium-clustered|Large clustered	11.12	1.662	6.689	scale	67479.395(2594.743,1754882.48)	＜0.001
	Small clusters containing two isolates, medium clusters containing 3 to 9 isolates, and large clusters containing ＞9 isolates, respectively
	Genomic position are genomic nucleotide positions in Mtb H37Rv genome NC_000962.

## Sheet:  Table S19
		Ordinal regression analysis on SNPs associated with clustering in ESX gene region of lineage 3
		Genomic position	estimate	std,error	statistic	coef.type	OR	P
		Rv2346c_2626095	2.6609	1.02012	2.60841	coefficient	14.309（1.938,105.672）	0.009
		Rv3447c_3864565	0.828507	0.211612	3.91521	coefficient	2.29(1.512,3.467)	＜0.001
		Rv3877_4355319	0.0105976	0.492448	0.0215201	coefficient	1.0107(0.385,2.653)	0.983
		Rv3904c_4390471	-0.146993	0.473087	-0.31071	coefficient	0.863(0.342,2.182)	0.756
		Rv3889c_4373259	0.237771	0.188588	1.2608	coefficient	1.268(0.876,1.836)	0.207
		pyrazinamide	-0.59666	0.362644	-1.6453	coefficient	0.551(0.271,1.121)	0.1
		No-clustered | Small clustered	3.94442	1.03604	3.80721	scale	51.647(6.779,393.492)	＜0.001
		Small-clustered |Medium-clustered	4.97222	1.03942	4.78366	scale	144.347(18.821,1107.08)	＜0.001
		Medium-clustered|Large clustered	7.69732	1.08398	7.10101	scale	2202.445(263.151,18433.366)	＜0.001
		Small clusters containing two isolates, medium clusters containing 3 to 9 isolates, and large clusters containing ＞9 isolates, respectively
		Genomic position are genomic nucleotide positions in Mtb H37Rv genome NC_000962.

## Sheet:  Table S20
	Ordinal regression analysis on SNPs associated with clustering in ESX gene region of lineage 4
	Genomic position	estimate	std,error	statistic	coef.type	OR (95%CI)	P
	Rv3864_4340330	0.75	0.11	6.63	coefficient	2.11(1.692,2.631)	＜0.001
	Rv3882c_4362807	0.71	0.22	3.16	coefficient	2.024(1.307,3.137)	0.002
	Rv1783_2019942	0.34	0.13	2.65	coefficient	1.404(1.092,1.804)	0.008
	Rv3876_4353557	3.57	0.25	14.25	coefficient	35.653(21.81,58.284)	＜0.001
	Rv3616c_4055801	-0.62	0.16	-3.81	coefficient	0.538(0.392,0.74)	＜0.001
	Rv3616c_4055993	-0.74	0.19	-3.85	coefficient	0.476(0.326,0.694)	＜0.001
	Rv3447c_3864995	-0.93	0.12	-7.9	coefficient	0.394(0.313,0.496)	＜0.001
	Rv3879c_4359667	-0.37	0.15	-2.49	coefficient	0.692(0.518,0.925)	0.013
	Rv3881c_4361879	-3.04	1.45	-2.09	coefficient	0.048(0.003,0.826)	0.036
	Rv3884c_4366195	1.21	0.79	1.53	coefficient	3.337(0.709,15.702)	0.127
	Rv3878_4357123	1.19	0.85	1.4	coefficient	3.29(0.624,17.355)	0.16
	Rv3867_4343048	1.5	1.44	1.04	coefficient	4.484(0.265,75.925)	0.299
	Rv3447c_3866350	-0.7	0.85	-0.82	coefficient	0.496(0.093,2.642)	0.411
	Rv3884c_4365461	-1.09	1.5	-0.73	coefficient	0.336(0.018,6.359)	0.468
	Rv3874_4352475	0.82	1.49	0.55	coefficient	2.26(0.123,41.527)	0.583
	Rv3879c_4357597	-0.21	0.79	-0.27	coefficient	0.807(0.171,3.809)	0.786
	Rv3894c_4380236	0	0.13	0	coefficient	1(0.771,1.298)	0.999
	pyrazinamide	0.81	0.11	7.2	coefficient	2.244(1.801,2.797)	＜0.001
	streptomycin	0.34	0.09	3.92	coefficient	1.412(1.188,1.677)	＜0.001
	ethambutol	0.4	0.12	3.2	coefficient	1.491(1.167,1.905)	0.001
	rifampicin	-0.31	0.13	-2.47	coefficient	0.731(0.57,0.937)	0.013
	fluoroquinolone	-0.19	0.11	-1.67	coefficient	0.826(0.66,1.034)	0.096
	isoniazid	-0.08	0.1	-0.82	coefficient	0.921(0.756,1.121)	0.411
	No-clustered|Small clustered	-0.52	0.15	-3.54	scale	0.592(0.443,0.792)	＜0.001
	Small-clustered|Medium-clustered	0.34	0.15	2.26	scale	1.399(1.046,1.87)	0.024
	Medium-clustered|Large-clustered	1.86	0.15	12.32	scale	6.439(4.788,8.658)	＜0.001
	Small clusters containing two isolates, medium clusters containing 3 to 9 isolates, and large clusters containing ＞9 isolates, respectively
	Genomic position are genomic nucleotide positions in Mtb H37Rv genome NC_000962.
